# Supplementary material for: A taxonomic monograph of the assassin bug genus Zelus Fabricius (Hemiptera: Reduviidae): 71 species based on 10,000 specimens
Source: Biodivers Data J. 2016 Jul 8;(4):e8150. doi: 10.3897/BDJ.4.e8150 (PMC5019016; doi:10.3897/BDJ.4.e8150)
Supplement: XML Treatment for Zelus [file BDJ.4.e8150-treatment1.xml]

<!DOCTYPE tp:taxon-treatment
  PUBLIC "-//TaxonX//DTD Taxonomic Treatment Publishing DTD v0 20100105//EN" "tax-treatment-NSO.dtd">
<tp:taxon-treatment xmlns:tp="http://www.plazi.org/taxpub"><tp:treatment-meta><mixed-citation publication-type="journal"><person-group><name><surname>Zhang</surname><given-names>Guanyang</given-names></name><name><surname>Hart</surname><given-names>Elwood R</given-names></name><name><surname>Weirauch</surname><given-names>Christiane</given-names></name></person-group><article-title>A taxonomic monograph of the assassin bug genus <italic><tp:taxon-name><tp:taxon-name-part taxon-name-part-type="genus">Zelus</tp:taxon-name-part></tp:taxon-name></italic> Fabricius (<tp:taxon-name><tp:taxon-name-part taxon-name-part-type="order">Hemiptera</tp:taxon-name-part></tp:taxon-name>: <tp:taxon-name><tp:taxon-name-part taxon-name-part-type="family">Reduviidae</tp:taxon-name-part></tp:taxon-name>): 71 species based on 10,000 specimens</article-title><source>Biodivers Data J</source><day>08</day><month>7</month><year>2016</year><volume>2016</volume><issue>4</issue><pub-id pub-id-type="doi">10.3897/BDJ.4.e8150</pub-id></mixed-citation></tp:treatment-meta><tp:nomenclature><tp:taxon-name>
            <tp:taxon-name-part taxon-name-part-type="genus">Zelus</tp:taxon-name-part>
          </tp:taxon-name><tp:taxon-authority>Fabricius, 1803</tp:taxon-authority><tp:nomenclature-citation-list><tp:nomenclature-citation><tp:taxon-name>
                <tp:taxon-name-part taxon-name-part-type="genus">Zelus</tp:taxon-name-part>
              </tp:taxon-name><comment> Fabricius, 1803, p. 281, orig. descr.; Latreille, 1804, p. 260, list; Latreille, 1807, p. 129, list; Latreille, 1810, p. 433, type desig.; Lepeletier and Serville, 1825, p.815, list and descr.; Laporte, 1832, p. 9, type desig.; Burmeister, 1835, p. 225, descr.; Brulle, 1836, p. 316-317, descr.; Blanchard, 1840, p. 100, descr. and note; Blanchard, 1845, p. 433, 438, list and note; Herrich-Schaeffer, 1848, p. 88, descr. and note; Kolenati, 1857, p. 458-459, descr.; Stål, 1861, p. 148, descr.; Stål, 1862, p. 449-454, key and subgeneric descr. (with subgenus <italic><tp:taxon-name><tp:taxon-name-part taxon-name-part-type="subgenus">Zelus</tp:taxon-name-part></tp:taxon-name></italic>); Carpenter and Westwood, 1863, p. 565, note; Mayr, 1866, p. 138, list; Stål, 1866, p. 296, list; Stål, 1868, p. 107, restriction of definition; Stål, 1872, p. 69, 88, key and cat. (with subgenus <italic><tp:taxon-name><tp:taxon-name-part taxon-name-part-type="subgenus">Zelus</tp:taxon-name-part></tp:taxon-name></italic>); Walker, 1873, VII., p. 49, key, VIII., p. 131-136, cat.; Berg, 1879, p. 150, list (with subgenus <italic><tp:taxon-name><tp:taxon-name-part taxon-name-part-type="subgenus">Zelus</tp:taxon-name-part></tp:taxon-name></italic>); Uhler, 1886, p. 24, checklist; Provancher,1887, p. 179, note; Lethierry and Severin, 1896, p. 151, cat.; Champion, 1898, p. 251, cat. and note; Kirkaldy, 1900a, p. 263, type verification; Kirkaldy, 1900b, p. 242, syn.; Kirkaldy, 1902, p. 149, note; Fracker, 1913, p. 223, 238-240, key and note (with subgenus <italic><tp:taxon-name><tp:taxon-name-part taxon-name-part-type="subgenus">Zelus</tp:taxon-name-part></tp:taxon-name></italic>); Van Duzee, 1916, p. 30, checklist (with subgenus <italic><tp:taxon-name><tp:taxon-name-part taxon-name-part-type="subgenus">Zelus</tp:taxon-name-part></tp:taxon-name></italic>); Van Duzee, 1917, p. 258-259, cat. (with subgenus <italic><tp:taxon-name><tp:taxon-name-part taxon-name-part-type="subgenus">Zelus</tp:taxon-name-part></tp:taxon-name></italic>); Blatchley, 1926, p. 567-568, key, descr. and note (with subgenus <italic><tp:taxon-name><tp:taxon-name-part taxon-name-part-type="subgenus">Zelus</tp:taxon-name-part></tp:taxon-name></italic>); Readio, 1927, p. 167, 168-169, key, descr. and note; Zimmerman, 1948, p. 137, note; Wygodzinsky, 1949a, p. 48, checklist; Fracker and Usinger, 1949, p. 277, key to nymphs; Alayo, 1967, p. 5, 35, list, key and note; Hart, 1986, key to North American species; Hart, 1987, key to Caribbean species; Maldonado, 1990, p. 325-332, cat.</comment></tp:nomenclature-citation><tp:nomenclature-citation><tp:taxon-name>
                <tp:taxon-name-part taxon-name-part-type="genus">Reduvius</tp:taxon-name-part>
              </tp:taxon-name><comment> Fabricius, 1775 (type by subsequent desig., <italic><tp:taxon-name><tp:taxon-name-part taxon-name-part-type="genus">Cimex</tp:taxon-name-part> <tp:taxon-name-part taxon-name-part-type="species">personatus</tp:taxon-name-part></tp:taxon-name></italic> Linnaeus, 1758), Lepeletier and Serville, 1825 (in part), p. 272, descr.; Perty, 1834 (in part), p. 173, list of species.</comment></tp:nomenclature-citation><tp:nomenclature-citation><tp:taxon-name>
                <tp:taxon-name-part taxon-name-part-type="genus">Arilus</tp:taxon-name-part>
              </tp:taxon-name><comment> Hahn, 1831 (type by subsequent designation, <italic><tp:taxon-name><tp:taxon-name-part taxon-name-part-type="genus">Cimex</tp:taxon-name-part> <tp:taxon-name-part taxon-name-part-type="species">carinatus</tp:taxon-name-part></tp:taxon-name></italic> Forster, 1771); Burmeister, 1835 (in part), p. 227-228, descr.; Herrich-Schaeffer, 1848 (in part), p. 33-35, descr.</comment></tp:nomenclature-citation><tp:nomenclature-citation><tp:taxon-name>
                <tp:taxon-name-part taxon-name-part-type="genus">Euagoras</tp:taxon-name-part>
              </tp:taxon-name><comment> Burmeister, 1835 (type by subsequent designation, <italic><tp:taxon-name><tp:taxon-name-part taxon-name-part-type="genus">E.</tp:taxon-name-part> <tp:taxon-name-part taxon-name-part-type="species">stollii</tp:taxon-name-part></tp:taxon-name></italic> Burmeister, 1835) (in part), p. 226, descr.; Amyot and Serville, 1843 (in part), p. 368, descr. (as <italic><tp:taxon-name><tp:taxon-name-part taxon-name-part-type="genus">Evagoras</tp:taxon-name-part></tp:taxon-name></italic>); Herrich-Schaeffer, 1848 (in part), p. 43-44, descr.; Stål, 1855 (in part), p. 189, list (as <italic><tp:taxon-name><tp:taxon-name-part taxon-name-part-type="genus">Eccagoras</tp:taxon-name-part></tp:taxon-name></italic>); Stål, 1861, p. 148, (in part) junior syn. of <italic><tp:taxon-name><tp:taxon-name-part taxon-name-part-type="genus">Zelus</tp:taxon-name-part></tp:taxon-name></italic> Fabr.; Mayr, 1866, p. 139, list; Walker, 1873, p. 49, 117, key and cat.; Provancher, 1887, p. 182, descr. (as <italic><tp:taxon-name><tp:taxon-name-part taxon-name-part-type="genus">Evagoras</tp:taxon-name-part></tp:taxon-name></italic>); Kirkaldy, 1900b, p. 242, junior syn. of <italic><tp:taxon-name><tp:taxon-name-part taxon-name-part-type="genus">Zelus</tp:taxon-name-part></tp:taxon-name></italic> Fabr.; Kirkaldy, 1903, p. 215-216, note.</comment></tp:nomenclature-citation><tp:nomenclature-citation><tp:taxon-name>
                <tp:taxon-name-part taxon-name-part-type="genus">Diplodus</tp:taxon-name-part>
              </tp:taxon-name><comment> Amyot and Serville, 1843, p. 370, descr.; Burmeister, 1853, p. 91, list (included in <italic><tp:taxon-name><tp:taxon-name-part taxon-name-part-type="genus">Euagoras</tp:taxon-name-part></tp:taxon-name></italic> Burm.); Stål, 1860, p. 74, list; Stål, 1862, p. 450, descr. (as subgenus of <italic><tp:taxon-name><tp:taxon-name-part taxon-name-part-type="genus">Zelus</tp:taxon-name-part></tp:taxon-name></italic>); Stål, 1866, p. 296, key; Stål, 1872, p. 90, list (as subgenus of <italic><tp:taxon-name><tp:taxon-name-part taxon-name-part-type="genus">Zelus</tp:taxon-name-part></tp:taxon-name></italic>); Walker, 1873, VII., p. 49, VIII., p. 123, key and cat. (as <italic><tp:taxon-name><tp:taxon-name-part taxon-name-part-type="genus">Diploda</tp:taxon-name-part></tp:taxon-name></italic>); Berg, 1879, p. 151, list (as subgenus of <italic><tp:taxon-name><tp:taxon-name-part taxon-name-part-type="genus">Zelus</tp:taxon-name-part></tp:taxon-name></italic>); Uhler, 1886, p. 24, checklist; Provancher, 1887, p. 179, key and descr.; Kirkaldy, 1903, p. 232, note; Fracker, 1913, p. 239, 240, key and list (as subgenus of <italic><tp:taxon-name><tp:taxon-name-part taxon-name-part-type="genus">Zelus</tp:taxon-name-part></tp:taxon-name></italic>).</comment></tp:nomenclature-citation><tp:nomenclature-citation><tp:taxon-name>
                <tp:taxon-name-part taxon-name-part-type="genus">Darbanus</tp:taxon-name-part>
              </tp:taxon-name><comment> Amyot and Serville, 1843 (type by monotypy, <italic><tp:taxon-name><tp:taxon-name-part taxon-name-part-type="genus">D.</tp:taxon-name-part> <tp:taxon-name-part taxon-name-part-type="species">nigrolineatus</tp:taxon-name-part></tp:taxon-name></italic>); Provancher, 1872, p. 106, species descr.; Uhler, 1886, p. 24, checklist; Provancher, 1887, p. 179, 181, key and note; Van Duzee, 1912, p. 324; Fracker, 1913, p. 241, note.</comment></tp:nomenclature-citation><tp:nomenclature-citation><tp:taxon-name>
                <tp:taxon-name-part taxon-name-part-type="genus">Pindus</tp:taxon-name-part>
              </tp:taxon-name><comment> Stål, 1862, p. 454, orig. descr. (as subgenus of <italic><tp:taxon-name><tp:taxon-name-part taxon-name-part-type="genus">Zelus</tp:taxon-name-part></tp:taxon-name></italic>); Stål, 1866, p. 296, key (as genus); Stål, 1872, p. 92, list and cat., as subgenus of <italic><tp:taxon-name><tp:taxon-name-part taxon-name-part-type="genus">Zelus</tp:taxon-name-part></tp:taxon-name></italic>); Walker, 1873, VII., p. 66, list and cat. (as genus); Berg, 1879, p. 150, list (as subgenus of <italic><tp:taxon-name><tp:taxon-name-part taxon-name-part-type="genus">Zelus</tp:taxon-name-part></tp:taxon-name></italic>) ; Thierry and Severin, 1896, p. 151, cat.; Fracker, 1913, p. 223, 240, key and list; Van Duzee, 1916, p. 30, checklist; Van Duzee, 1917, p. 261, cat.; Blatchley, 1926, p. 569, key.</comment></tp:nomenclature-citation><tp:nomenclature-citation><tp:taxon-name>
                <tp:taxon-name-part taxon-name-part-type="genus">Diplacodus</tp:taxon-name-part>
              </tp:taxon-name><comment> Kirkaldy, 1900b, p. 242, new name for <italic><tp:taxon-name><tp:taxon-name-part taxon-name-part-type="genus">Diplodus</tp:taxon-name-part></tp:taxon-name></italic> A. and S. (preocc.).</comment></tp:nomenclature-citation><tp:nomenclature-citation><tp:taxon-name>
                <tp:taxon-name-part taxon-name-part-type="genus">Diplocodus</tp:taxon-name-part>
              </tp:taxon-name><comment> Van Duzee, 1916, p. 30, checklist (new name for <italic><tp:taxon-name><tp:taxon-name-part taxon-name-part-type="genus">Diplacodus</tp:taxon-name-part></tp:taxon-name></italic> Kirkaldy, preocc.); Van Duzee, 1917, p. 260, cat.; Blatchley, 1926, p. 569, key.</comment></tp:nomenclature-citation><tp:nomenclature-citation><tp:taxon-name>
                <tp:taxon-name-part taxon-name-part-type="genus">Iquitozelus</tp:taxon-name-part>
              </tp:taxon-name><comment> Bérenger, 2003, p. 23, orig. descr., <bold>syn. nov.</bold> (current study).</comment></tp:nomenclature-citation><tp:nomenclature-citation><tp:taxon-name>
                <tp:taxon-name-part taxon-name-part-type="genus">Zelus</tp:taxon-name-part>
              </tp:taxon-name><tp:type-species><tp:taxon-name><tp:taxon-name-part taxon-name-part-type="genus">Cimex</tp:taxon-name-part> <tp:taxon-name-part taxon-name-part-type="species">longipes</tp:taxon-name-part></tp:taxon-name></tp:type-species><comment> Linnaeus, 1767</comment></tp:nomenclature-citation></tp:nomenclature-citation-list></tp:nomenclature><tp:treatment-sec sec-type="Description"><title>Description</title><p><bold><italic>Male</italic></bold>: Small to large, total length 8-25 mm (Suppl. material <xref ref-type="supplementary-material" rid="S606467">2</xref>), with most of moderate sizes (11-18 mm); usually slender (length/width = 4.0-5.0), some species relatively robust (&lt;3.5) to rather slender (&gt;6.0). <bold>COLORATION</bold>: Colors and patterns of preserved specimens variably yellowish-brown, reddish-brown, orange-brown, and brownish-black to black, with most species uniformly colored. <bold>VESTITURE</bold>: Most species with moderately dense or dense, fine, short, recumbent and short, long, erect setae; some species with short, spine-like setae on head and pronotum; few species nearly glabrous. Setation on legs sparse in most species; profemur and tibia with dense sundew setae in some species. <bold>STRUCTURE</bold>: <bold>Head</bold>: Length much greater than width across eye. Postocular lobe usually longer than anteocular, tube-like posteriorly in most species. Ocellus raised, directed somewhat laterally. Eye variably sized, not protruding above or below dorsal or ventral surfaces of head, with one exception (<italic><tp:taxon-name><tp:taxon-name-part taxon-name-part-type="genus">Zelus</tp:taxon-name-part> <tp:taxon-name-part taxon-name-part-type="species">grandoculus</tp:taxon-name-part></tp:taxon-name></italic> sp. n.). <italic>Antenna</italic>: Scape and basiflagellomere long and subequal in length, usually longer than head and pronotum combined; pedicel and distiflagellomere short and about 1/3 length of scape. Scape thickest; basiflagellomere usually thicker than pedicel, subequal in some species. <italic>Labium</italic>: Segment II longest, 1.3-2.2x length of segment I; segment III shortest, usually 0.5x length of segment I; variably curved between segments I and II. <bold>Thorax</bold>: Anterior pronotal lobe about 1/2 to 3/4 length of posterior lobe; anterolateral angles of pronotal collar rounded, with or without tuberculate protrusion; medial dorsal longitudinal sulcus usually shallow at collar, deepening through posterior 1/2; sometimes with subtuberculate elevation near posterior margin laterad to medial sulcus. Posterior pronotal lobe rugulose (not conspicuous in species with dense setation); slightly or greatly wider than anterior lobe; disc of most species elevated above humeral angle and posterior margin of lobe; humeral angle with tuberculate to long spinous lateral process, rounded and unarmed in small number of species. Scutellum in most species with angulate apex, slightly produced and projected upward in some species. <italic>Legs</italic>: long, slender in most species; femoral diameters generally subequal; pro- and metafemoral lengths subequal, greater than mesofemoral length. <italic>Hemelytron</italic>: Attaining or surpassing apex of abdomen, by large proportion in some species. Quadrate cell small to large; median vein conspicuous in some species and not visible in many. Cu and M of cubital cell subparallel in most species, converging in some. <bold>Abdomen</bold>: Lateral margins subparallel; ventral outline usually straight, in some species somewhat concave and abdomen appearing arched (see "Material and methods" for discussion of this character). <bold>Genitalia</bold>: Segment eight usually short, less than 1/2 length of pygophore; posterior margin generally slightly concave, straight in some species, never convex. <italic>Pygophore</italic>: ovoid to elongated; slightly to greatly expanded laterally close to base of paramere; dorsal bridge short to long. Medial process single, not bifurcating, of variable length and shape; triangular or cylindrical as most common configuration; apex blunt or with hooklike process. Paramere generally cylindrical, often swollen and bending apically, length variable. <italic>Phallus</italic>: Dorsal phallothecal sclerite generally semi-cylindrical, broad and shield-like in many species, elongated in some; dorsal surface lacking armature in most species, with projection, process or elevation in some species; lateral margins usually straight or convex, constricted or recurved in some species; apical part keeled in middle and/or curved dorsad; apex usually rounded or truncate, with or without medial emargination. Struts attached to dorsal phallothecal sclerite in majority of species; apical part recurved dorsad and often semi-circular; bridge connecting two sides in many species. Basal plate arm slender to heavy, separate or fused; basal plate bridge present, variable in width and degree of sclerotization; basal plate extension short, often extended onto basal plate arm.</p><p><bold><italic>Female</italic></bold>: Larger than male. Coloration usually similar to that of male and more variable in some species, but may differ between sexes dramatically in certain species. Eye and ocellus smaller than in male in some species. Basiflagellomere not swollen and about equal diameter as or smaller than pedicel. Lateral process on humeral angle, if present, usually more produced and longer than in male. Mesofemur slightly swollen in many species. Lateral margins of abdomen expanded in some species.</p></tp:treatment-sec><tp:treatment-sec sec-type="Diagnosis"><title>Diagnosis</title><p>This genus is distinguished from other genera of the New World <tp:taxon-name><tp:taxon-name-part taxon-name-part-type="tribe">Harpactorini</tp:taxon-name-part></tp:taxon-name> by the cylindrical head, the length of the head being at least 1.9X its width; the unarmed antenniferous tubercles; the second labial segment being at least 1.3x the length of the first segment; the long scape and basiflagellomere that are subequal in length and the short pedicel and distiflagellomere; the generally unarmed (i.e. no tubercles or spines) disc of the posterior pronotal lobe (except in <italic><tp:taxon-name><tp:taxon-name-part taxon-name-part-type="genus">Zelus</tp:taxon-name-part> <tp:taxon-name-part taxon-name-part-type="species">tetracanthus</tp:taxon-name-part></tp:taxon-name></italic> Stål, 1862, <italic><tp:taxon-name><tp:taxon-name-part taxon-name-part-type="genus">Zelus</tp:taxon-name-part> <tp:taxon-name-part taxon-name-part-type="species">lewisi</tp:taxon-name-part></tp:taxon-name></italic> sp. n. and <italic><tp:taxon-name><tp:taxon-name-part taxon-name-part-type="genus">Zelus</tp:taxon-name-part> <tp:taxon-name-part taxon-name-part-type="species">minutus</tp:taxon-name-part></tp:taxon-name></italic> Hart, 1987); the humeral angle with or without process, and if present, usually not prominently projected; the legs with sundew setae and sticky glands (<xref ref-type="bibr" rid="B3002734">Zhang and Weirauch 2013</xref>); the profemur subequal in length and diameter to the metafemur; and the medial process of pygophore single, not bifurcating. <italic><tp:taxon-name><tp:taxon-name-part taxon-name-part-type="genus">Zelus</tp:taxon-name-part></tp:taxon-name></italic> is apparently closely related to three other genera, <italic><tp:taxon-name><tp:taxon-name-part taxon-name-part-type="genus">Atopozelus</tp:taxon-name-part></tp:taxon-name></italic> Elkins, <italic><tp:taxon-name><tp:taxon-name-part taxon-name-part-type="genus">Ischnoclopius</tp:taxon-name-part></tp:taxon-name></italic> Stål and "Hartzelus" [manuscript name], that share many of the aforementioned characters. It is separated from <italic><tp:taxon-name><tp:taxon-name-part taxon-name-part-type="genus">Atopozelus</tp:taxon-name-part></tp:taxon-name></italic> by the presence of paramere (lacking in <italic><tp:taxon-name><tp:taxon-name-part taxon-name-part-type="genus">Atopozelus</tp:taxon-name-part></tp:taxon-name></italic>). <italic><tp:taxon-name><tp:taxon-name-part taxon-name-part-type="genus">Ischnoclopius</tp:taxon-name-part></tp:taxon-name></italic> is distinguished from <italic><tp:taxon-name><tp:taxon-name-part taxon-name-part-type="genus">Zelus</tp:taxon-name-part></tp:taxon-name></italic> by its rather slender body form (length:width ratio greater than seven), the very long profemur, at least 0.6x of body length, and the very short paramere. An undescribed genus, "Hartzelus" (Gil-Santana and Berenger, pers. comm.), which would be in part based on species removed by us from <italic><tp:taxon-name><tp:taxon-name-part taxon-name-part-type="genus">Zelus</tp:taxon-name-part></tp:taxon-name></italic>, differs from <italic><tp:taxon-name><tp:taxon-name-part taxon-name-part-type="genus">Zelus</tp:taxon-name-part></tp:taxon-name></italic> in having a bifurcating medial process of the pygophore (single in <italic><tp:taxon-name><tp:taxon-name-part taxon-name-part-type="genus">Zelus</tp:taxon-name-part></tp:taxon-name></italic>) and generally more slender legs. No Old World species of <tp:taxon-name><tp:taxon-name-part taxon-name-part-type="tribe">Harpactorini</tp:taxon-name-part></tp:taxon-name> are similar or appear to be closely related to <italic><tp:taxon-name><tp:taxon-name-part taxon-name-part-type="genus">Zelus</tp:taxon-name-part></tp:taxon-name></italic>. Confusion may potentially arise with members of genera that show a similar slender body form and slender legs (e.g., <italic><tp:taxon-name><tp:taxon-name-part taxon-name-part-type="genus">Euagoras</tp:taxon-name-part></tp:taxon-name></italic> and <italic><tp:taxon-name><tp:taxon-name-part taxon-name-part-type="genus">Vestula</tp:taxon-name-part></tp:taxon-name></italic> Stål), but these are distinguished from <italic><tp:taxon-name><tp:taxon-name-part taxon-name-part-type="genus">Zelus</tp:taxon-name-part></tp:taxon-name></italic> based on the characters listed above.</p></tp:treatment-sec><tp:treatment-sec sec-type="Distribution"><title>Distribution</title><p>Native to (except for Chile) and throughout the New World, including the Caribbean, with highest diversity in the Neotropics. One species (<italic><tp:taxon-name><tp:taxon-name-part taxon-name-part-type="genus">Z.</tp:taxon-name-part> <tp:taxon-name-part taxon-name-part-type="species">renardii</tp:taxon-name-part></tp:taxon-name></italic>) has been introduced to Hawaii, the Polynesian islands, Jamaica, Philippines, Spain, Greece and Chile.</p></tp:treatment-sec><tp:treatment-sec sec-type="Biology"><title>Biology</title><p>We provide a non-exhaustive account of the biology of various species of this genus. As with other harpactorines, species of <italic><tp:taxon-name><tp:taxon-name-part taxon-name-part-type="genus">Zelus</tp:taxon-name-part></tp:taxon-name></italic> generally do not show associations with or preferences of host plants, probably due to their generalist habits. However, two recent studies have found two species of <italic><tp:taxon-name><tp:taxon-name-part taxon-name-part-type="genus">Zelus</tp:taxon-name-part></tp:taxon-name></italic> that have both nymphs and adults occurring in the same plant species in relatively large quantities. In <xref ref-type="bibr" rid="B3225464">Gil-Santana and Alves (2011)</xref>, based on a multi-year study the authors observed forty-seven females, twenty-seven males and fifteen nymphs of <italic><tp:taxon-name><tp:taxon-name-part taxon-name-part-type="genus">Z.</tp:taxon-name-part> <tp:taxon-name-part taxon-name-part-type="species">versicolor</tp:taxon-name-part></tp:taxon-name></italic> from <italic><tp:taxon-name><tp:taxon-name-part taxon-name-part-type="genus">Bidens</tp:taxon-name-part> <tp:taxon-name-part taxon-name-part-type="species">rubifolia</tp:taxon-name-part></tp:taxon-name></italic> Kunth (<tp:taxon-name><tp:taxon-name-part taxon-name-part-type="order">Asterales</tp:taxon-name-part></tp:taxon-name>, <tp:taxon-name><tp:taxon-name-part taxon-name-part-type="family">Asteraceae</tp:taxon-name-part></tp:taxon-name>) in a single site in the city of Nova Friburgo, Brazil. Interestingly, they did not see individuals of the same species in other plants in the same site, which can be seen as evidence for host plant preference. In French Guiana <xref ref-type="bibr" rid="B3225474">Revel et al. (2010)</xref> counted as many as 405 individuals of <italic><tp:taxon-name><tp:taxon-name-part taxon-name-part-type="genus">Zelus</tp:taxon-name-part> <tp:taxon-name-part taxon-name-part-type="species">annulosus</tp:taxon-name-part></tp:taxon-name></italic> (Stål, 1866) and its egg masses from several pubescent plant species, including (but not limited to) <italic><tp:taxon-name><tp:taxon-name-part taxon-name-part-type="genus">Hirtella</tp:taxon-name-part> <tp:taxon-name-part taxon-name-part-type="species">physophora</tp:taxon-name-part></tp:taxon-name></italic> Mart. &amp; Zucc. (<tp:taxon-name><tp:taxon-name-part taxon-name-part-type="family">Chrysobalanaceae</tp:taxon-name-part></tp:taxon-name>), <italic><tp:taxon-name><tp:taxon-name-part taxon-name-part-type="genus">Cordia</tp:taxon-name-part> <tp:taxon-name-part taxon-name-part-type="species">nodosa</tp:taxon-name-part></tp:taxon-name></italic> Lam. (<tp:taxon-name><tp:taxon-name-part taxon-name-part-type="family">Boraginaceae</tp:taxon-name-part></tp:taxon-name>) and <italic><tp:taxon-name><tp:taxon-name-part taxon-name-part-type="genus">Tococa</tp:taxon-name-part> <tp:taxon-name-part taxon-name-part-type="species">guianensis</tp:taxon-name-part></tp:taxon-name></italic> Aubl. (<tp:taxon-name><tp:taxon-name-part taxon-name-part-type="family">Melastomataceae</tp:taxon-name-part></tp:taxon-name>); all three are myrmecophytes. They hypothesized an intriguing tri-party mutualistic relationship between the assassin bug, an ant (<italic><tp:taxon-name><tp:taxon-name-part taxon-name-part-type="genus">Allomerus</tp:taxon-name-part> <tp:taxon-name-part taxon-name-part-type="species">decemarticulatus</tp:taxon-name-part></tp:taxon-name></italic> Mayr) and the plants.</p><p>Several species of <italic><tp:taxon-name><tp:taxon-name-part taxon-name-part-type="genus">Zelus</tp:taxon-name-part></tp:taxon-name></italic> are possibly mimics of various other insects. <italic><tp:taxon-name><tp:taxon-name-part taxon-name-part-type="genus">Zelus</tp:taxon-name-part> <tp:taxon-name-part taxon-name-part-type="species">errans</tp:taxon-name-part></tp:taxon-name></italic> Fabricius, 1803, <italic><tp:taxon-name><tp:taxon-name-part taxon-name-part-type="genus">Zelus</tp:taxon-name-part> <tp:taxon-name-part taxon-name-part-type="species">vespiformis</tp:taxon-name-part></tp:taxon-name></italic> Hart, 1987 and to some extent <italic><tp:taxon-name><tp:taxon-name-part taxon-name-part-type="genus">Zelus</tp:taxon-name-part> <tp:taxon-name-part taxon-name-part-type="species">vagans</tp:taxon-name-part></tp:taxon-name></italic> Fabricius, 1803 and <italic><tp:taxon-name><tp:taxon-name-part taxon-name-part-type="genus">Zelus</tp:taxon-name-part> <tp:taxon-name-part taxon-name-part-type="species">gracilipes</tp:taxon-name-part></tp:taxon-name></italic> sp. n. have wing and body color patterns similar to many braconid wasps, an intriguing form of mimicry seen also in a number of other Neotropical harpactorine genera. <italic><tp:taxon-name><tp:taxon-name-part taxon-name-part-type="genus">Zelus</tp:taxon-name-part> <tp:taxon-name-part taxon-name-part-type="species">vagans</tp:taxon-name-part></tp:taxon-name></italic> shows areas of black and orange colors, however, the posterior pronotal lobe is medially dark and laterally orange. <italic><tp:taxon-name><tp:taxon-name-part taxon-name-part-type="genus">Zelus</tp:taxon-name-part> <tp:taxon-name-part taxon-name-part-type="species">gracilipes</tp:taxon-name-part></tp:taxon-name></italic> also shows a uniformly orange posterior pronotal lobe, but the hemelytron is uniformly dark and lacks the banding pattern typical to a wasp mimic. <italic><tp:taxon-name><tp:taxon-name-part taxon-name-part-type="genus">Zelus</tp:taxon-name-part> <tp:taxon-name-part taxon-name-part-type="species">nigromaculatus</tp:taxon-name-part></tp:taxon-name></italic> Champion, 1899 has an appearance similar to that of a typical vespid, the only species in this genus with that kind of color pattern. <italic><tp:taxon-name><tp:taxon-name-part taxon-name-part-type="genus">Zelus</tp:taxon-name-part> <tp:taxon-name-part taxon-name-part-type="species">laticornis</tp:taxon-name-part></tp:taxon-name></italic> (Herrich-Schaeffer, 1853), <italic><tp:taxon-name><tp:taxon-name-part taxon-name-part-type="genus">Zelus</tp:taxon-name-part> <tp:taxon-name-part taxon-name-part-type="species">grassans</tp:taxon-name-part></tp:taxon-name></italic> Stål, 1862 and <italic><tp:taxon-name><tp:taxon-name-part taxon-name-part-type="genus">Zelus</tp:taxon-name-part> <tp:taxon-name-part taxon-name-part-type="species">ruficeps</tp:taxon-name-part></tp:taxon-name></italic> Stål, 1862 have red and dark markings on abdomens and orange or reddish dorsal surfaces, a pattern found in many species of pyrrhocorids (e.g., <italic><tp:taxon-name><tp:taxon-name-part taxon-name-part-type="genus">Dysdercus</tp:taxon-name-part></tp:taxon-name></italic> spp.) and coreids (e.g. <italic><tp:taxon-name><tp:taxon-name-part taxon-name-part-type="genus">Hypselonotus</tp:taxon-name-part></tp:taxon-name></italic> spp.). Interestingly, in <italic><tp:taxon-name><tp:taxon-name-part taxon-name-part-type="genus">Z.</tp:taxon-name-part> <tp:taxon-name-part taxon-name-part-type="species">laticornis</tp:taxon-name-part></tp:taxon-name></italic>, it is only the females showing this coloration. Certain color forms of <italic><tp:taxon-name><tp:taxon-name-part taxon-name-part-type="genus">Z.</tp:taxon-name-part> <tp:taxon-name-part taxon-name-part-type="species">longipes</tp:taxon-name-part></tp:taxon-name></italic> are possibly mimics of the milkweed bug, <italic><tp:taxon-name><tp:taxon-name-part taxon-name-part-type="genus">Oncopeltus</tp:taxon-name-part> <tp:taxon-name-part taxon-name-part-type="species">fasciatus</tp:taxon-name-part></tp:taxon-name></italic> (Dallas).</p><p><xref ref-type="bibr" rid="B3196321">Weirauch et al. (2012)</xref> studied predatory and mating behaviors of <italic><tp:taxon-name><tp:taxon-name-part taxon-name-part-type="genus">Z.</tp:taxon-name-part> <tp:taxon-name-part taxon-name-part-type="species">renardii</tp:taxon-name-part></tp:taxon-name></italic> and <italic><tp:taxon-name><tp:taxon-name-part taxon-name-part-type="genus">Z.</tp:taxon-name-part> <tp:taxon-name-part taxon-name-part-type="species">tetracanthus</tp:taxon-name-part></tp:taxon-name></italic> and discussed a possible link between biological attributes and invasion potential. <xref ref-type="bibr" rid="B3331709">Law and Sediqi (2010)</xref> experimentally demonstrated that sticky substance derived from egg mass coating improves predation success and substrate adhesion ability of <italic><tp:taxon-name><tp:taxon-name-part taxon-name-part-type="genus">Z.</tp:taxon-name-part> <tp:taxon-name-part taxon-name-part-type="species">renardii</tp:taxon-name-part></tp:taxon-name></italic> first instar.</p></tp:treatment-sec><tp:treatment-sec sec-type="Taxon discussion"><title>Taxon discussion</title><p>The generic limit of <italic><tp:taxon-name><tp:taxon-name-part taxon-name-part-type="genus">Zelus</tp:taxon-name-part></tp:taxon-name></italic> is now relatively well defined and the genus can be separated from all other but one genera of New World <tp:taxon-name><tp:taxon-name-part taxon-name-part-type="tribe">Harpactorini</tp:taxon-name-part></tp:taxon-name> based on characters discussed in the diagnosis. Based on a molecular phylogeny, <xref ref-type="bibr" rid="B2885372">Zhang and Weirauch (2014)</xref> recovered the monophyly of <italic><tp:taxon-name><tp:taxon-name-part taxon-name-part-type="genus">Zelus</tp:taxon-name-part></tp:taxon-name>, <tp:taxon-name><tp:taxon-name-part taxon-name-part-type="genus">Atopozelus</tp:taxon-name-part></tp:taxon-name></italic> and "Hartzelus" (which includes <italic><tp:taxon-name><tp:taxon-name-part taxon-name-part-type="genus">Z.</tp:taxon-name-part> <tp:taxon-name-part taxon-name-part-type="species">araneiformis</tp:taxon-name-part></tp:taxon-name></italic>, a species we remove from <italic><tp:taxon-name><tp:taxon-name-part taxon-name-part-type="genus">Zelus</tp:taxon-name-part></tp:taxon-name></italic>). In that analysis, <italic><tp:taxon-name><tp:taxon-name-part taxon-name-part-type="genus">Ischnoclopius</tp:taxon-name-part></tp:taxon-name></italic> was represented by a single species and placed as sister to <italic><tp:taxon-name><tp:taxon-name-part taxon-name-part-type="genus">Atopozelus</tp:taxon-name-part></tp:taxon-name></italic>. The genera <italic><tp:taxon-name><tp:taxon-name-part taxon-name-part-type="genus">Atopozelus</tp:taxon-name-part></tp:taxon-name></italic>, "Hartzelus", <italic><tp:taxon-name><tp:taxon-name-part taxon-name-part-type="genus">Ischnoclopius</tp:taxon-name-part></tp:taxon-name></italic> and <italic><tp:taxon-name><tp:taxon-name-part taxon-name-part-type="genus">Zelus</tp:taxon-name-part></tp:taxon-name></italic> together constitute a monophyletic group in the same study, and we here refer to this group the "<italic><tp:taxon-name><tp:taxon-name-part taxon-name-part-type="genus">Zelus</tp:taxon-name-part></tp:taxon-name></italic> clade". Without a cladistic analysis, questions remain if the characters used to diagnose <italic><tp:taxon-name><tp:taxon-name-part taxon-name-part-type="genus">Zelus</tp:taxon-name-part></tp:taxon-name></italic> are synapomorphies of that genus. It is almost certain that the unbifurcating medial process represents a symplesiomorphic state as that character can be seen in <italic><tp:taxon-name><tp:taxon-name-part taxon-name-part-type="genus">Atopozelus</tp:taxon-name-part></tp:taxon-name></italic>, <italic><tp:taxon-name><tp:taxon-name-part taxon-name-part-type="genus">Ischnoclopius</tp:taxon-name-part></tp:taxon-name></italic> and many other Neotropical harpactorines. The unarmed antenniferous tubercles are also plesiomorphic to <italic><tp:taxon-name><tp:taxon-name-part taxon-name-part-type="genus">Zelus</tp:taxon-name-part></tp:taxon-name></italic>, since all other genera of the <italic><tp:taxon-name><tp:taxon-name-part taxon-name-part-type="genus">Zelus</tp:taxon-name-part></tp:taxon-name></italic> clade exhibit that condition, but may be synapomorphic to the <italic><tp:taxon-name><tp:taxon-name-part taxon-name-part-type="genus">Zelus</tp:taxon-name-part></tp:taxon-name></italic> clade. We agree with <xref ref-type="bibr" rid="B2885394">Forero (2012)</xref> that <italic><tp:taxon-name><tp:taxon-name-part taxon-name-part-type="genus">Zelus</tp:taxon-name-part></tp:taxon-name></italic> is defined mainly by the absence of apomorphies seen in other genera. Future research should illuminate this issue by studying the distribution and the polarity of characters with a formal cladistic framework.</p><p>The genus that we are uncertain about its relationship with <italic><tp:taxon-name><tp:taxon-name-part taxon-name-part-type="genus">Zelus</tp:taxon-name-part></tp:taxon-name></italic> is <italic><tp:taxon-name><tp:taxon-name-part taxon-name-part-type="genus">Pronozelus</tp:taxon-name-part></tp:taxon-name></italic> Forero, erected by <xref ref-type="bibr" rid="B2885394">Forero (2012)</xref> to accommodate a new species, <italic><tp:taxon-name><tp:taxon-name-part taxon-name-part-type="genus">Pronozelus</tp:taxon-name-part> <tp:taxon-name-part taxon-name-part-type="species">schuhi</tp:taxon-name-part></tp:taxon-name></italic> Forero, 2012. This species appears to possess all the characters diagnostic of <italic><tp:taxon-name><tp:taxon-name-part taxon-name-part-type="genus">Zelus</tp:taxon-name-part></tp:taxon-name></italic>, but also shows some peculiar characters. The principal characters separating <italic><tp:taxon-name><tp:taxon-name-part taxon-name-part-type="genus">Pronozelus</tp:taxon-name-part></tp:taxon-name></italic> from <italic><tp:taxon-name><tp:taxon-name-part taxon-name-part-type="genus">Zelus</tp:taxon-name-part></tp:taxon-name></italic> include the laterally expanded posterior pronotal lobe, the prominent, greatly expanded posterolateral rim of pygophore lateral to paramere socket, and the posterior pronotal lobe greater than 2.2x length of the anterior lobe. The conspicuous lateral expansion of the posterior pronotal lobe is not observed in any species of <italic><tp:taxon-name><tp:taxon-name-part taxon-name-part-type="genus">Zelus</tp:taxon-name-part></tp:taxon-name></italic>, but this character appears to be autapomorphic in the <italic><tp:taxon-name><tp:taxon-name-part taxon-name-part-type="genus">Zelus</tp:taxon-name-part></tp:taxon-name></italic> clade and does not support <italic><tp:taxon-name><tp:taxon-name-part taxon-name-part-type="genus">P.</tp:taxon-name-part> <tp:taxon-name-part taxon-name-part-type="species">schuhi</tp:taxon-name-part></tp:taxon-name></italic> being phylogenetically separated from <italic><tp:taxon-name><tp:taxon-name-part taxon-name-part-type="genus">Zelus</tp:taxon-name-part></tp:taxon-name></italic>. We have not done an extensive survey of the condition of the posterolateral rim of the pygophore and cannot determine the distribution or polarity of the lateral prominence as exhibited in <italic><tp:taxon-name><tp:taxon-name-part taxon-name-part-type="genus">P.</tp:taxon-name-part> <tp:taxon-name-part taxon-name-part-type="species">schuhi</tp:taxon-name-part></tp:taxon-name></italic>. In <italic><tp:taxon-name><tp:taxon-name-part taxon-name-part-type="genus">Zelus</tp:taxon-name-part> <tp:taxon-name-part taxon-name-part-type="species">rosulentus</tp:taxon-name-part></tp:taxon-name></italic> sp. n., the posterolateral part of the pygophore also appears to be expanded, although not as prominent as that seen in <italic><tp:taxon-name><tp:taxon-name-part taxon-name-part-type="genus">P.</tp:taxon-name-part> <tp:taxon-name-part taxon-name-part-type="species">schuhi</tp:taxon-name-part></tp:taxon-name></italic>. Finally, according to measurements done in this study, in <italic><tp:taxon-name><tp:taxon-name-part taxon-name-part-type="genus">Zelus</tp:taxon-name-part></tp:taxon-name></italic> spp. the posterior pronotal lobe frequently exceeds 2.2x length of the anterior lobe, thereby negating the use of that character as a basis for placing <italic><tp:taxon-name><tp:taxon-name-part taxon-name-part-type="genus">P.</tp:taxon-name-part> <tp:taxon-name-part taxon-name-part-type="species">schuhi</tp:taxon-name-part></tp:taxon-name></italic> outside <italic><tp:taxon-name><tp:taxon-name-part taxon-name-part-type="genus">Zelus</tp:taxon-name-part></tp:taxon-name></italic>. Despite the foregoing discussion, we have opted to not transfer <italic><tp:taxon-name><tp:taxon-name-part taxon-name-part-type="genus">P.</tp:taxon-name-part> <tp:taxon-name-part taxon-name-part-type="species">schuhi</tp:taxon-name-part></tp:taxon-name></italic> to <italic><tp:taxon-name><tp:taxon-name-part taxon-name-part-type="genus">Zelus</tp:taxon-name-part></tp:taxon-name></italic> or synonymize <italic><tp:taxon-name><tp:taxon-name-part taxon-name-part-type="genus">Pronozelus</tp:taxon-name-part></tp:taxon-name></italic> with <italic><tp:taxon-name><tp:taxon-name-part taxon-name-part-type="genus">Zelus</tp:taxon-name-part></tp:taxon-name></italic>. The polarity of the characters diagnostic to either genus has not been clearly defined. There remains a possibility, although we think a small one, that <italic><tp:taxon-name><tp:taxon-name-part taxon-name-part-type="genus">P.</tp:taxon-name-part> <tp:taxon-name-part taxon-name-part-type="species">schuhi</tp:taxon-name-part></tp:taxon-name></italic> represents a lineage sister to <italic><tp:taxon-name><tp:taxon-name-part taxon-name-part-type="genus">Zelus</tp:taxon-name-part></tp:taxon-name></italic>.</p><p><xref ref-type="bibr" rid="B2883522">Bérenger (2003)</xref>'s new species, <italic><tp:taxon-name><tp:taxon-name-part taxon-name-part-type="genus">Iquitozelus</tp:taxon-name-part> <tp:taxon-name-part taxon-name-part-type="species">couturieri</tp:taxon-name-part></tp:taxon-name></italic>, exhibits all the characters diagnostic of <italic><tp:taxon-name><tp:taxon-name-part taxon-name-part-type="genus">Zelus</tp:taxon-name-part></tp:taxon-name></italic>, except for those of the male genitalia as the known specimens are all females. The main character that Bérenger used as the basis for erecting a new genus, i.e., the "foliaceous expansion of the VI connexivum segment", appears to be autapomorphic within the <italic><tp:taxon-name><tp:taxon-name-part taxon-name-part-type="genus">Zelus</tp:taxon-name-part></tp:taxon-name></italic> clade. Synonymy of <italic><tp:taxon-name><tp:taxon-name-part taxon-name-part-type="genus">Iquitozelus</tp:taxon-name-part></tp:taxon-name></italic> with <italic><tp:taxon-name><tp:taxon-name-part taxon-name-part-type="genus">Zelus</tp:taxon-name-part></tp:taxon-name></italic> is warranted and established here. We further postulate that <italic><tp:taxon-name><tp:taxon-name-part taxon-name-part-type="genus">I.</tp:taxon-name-part> <tp:taxon-name-part taxon-name-part-type="species">couturieri</tp:taxon-name-part></tp:taxon-name></italic> is most closely related to <italic><tp:taxon-name><tp:taxon-name-part taxon-name-part-type="genus">Zelus</tp:taxon-name-part> <tp:taxon-name-part taxon-name-part-type="species">amblycephalus</tp:taxon-name-part></tp:taxon-name></italic> sp. n., <italic><tp:taxon-name><tp:taxon-name-part taxon-name-part-type="genus">Zelus</tp:taxon-name-part> <tp:taxon-name-part taxon-name-part-type="species">umbraculus</tp:taxon-name-part></tp:taxon-name></italic> sp. n. or <italic><tp:taxon-name><tp:taxon-name-part taxon-name-part-type="genus">Zelus</tp:taxon-name-part> <tp:taxon-name-part taxon-name-part-type="species">umbraculoides</tp:taxon-name-part></tp:taxon-name></italic> sp. n. Further discussions regarding the status of <italic><tp:taxon-name><tp:taxon-name-part taxon-name-part-type="genus">Iquitozelus</tp:taxon-name-part></tp:taxon-name></italic> and the specific membership of <italic><tp:taxon-name><tp:taxon-name-part taxon-name-part-type="genus">Zelus</tp:taxon-name-part> <tp:taxon-name-part taxon-name-part-type="species">couturieri</tp:taxon-name-part></tp:taxon-name></italic> syn. nov. (Bérenger, 2003) are presented in the treatment of that species.</p><p><xref ref-type="bibr" rid="B1972054">Maldonado (1990)</xref> considered two unpublished, manuscript names invalid, and they are "<tp:taxon-name><tp:taxon-name-part taxon-name-part-type="genus">Diplodus</tp:taxon-name-part></tp:taxon-name> armiger" and "<tp:taxon-name><tp:taxon-name-part taxon-name-part-type="genus">Diplodus</tp:taxon-name-part></tp:taxon-name> melanophthalmus". They appeared in Dohrn (1860). We follow this treatment.</p><p>Except for several pairs or complexes of closely related species, identification of males can be almost always unambiguously performed based on exposed genitalic structures such as paramere and medial process, further corroborated with phallic structures, external morphology and coloration. Identification of females of many species, where females appear to be as distinct as males, is straightforward based on coloration and external morphology. However, identification can be difficult for closely related species, where females are indistinguishable based on external morphology. In these cases, association of males and females and identification of females were primarily based on collecting event information. Sexual dimorphism presents another special challenge. While most species show limited sexual dimorphism that does not go beyond minor size and coloration differences, some species exhibit pronounced differences between the sexes (see Material and Methods for discussion of association of male and female specimens). Based on the observation that species in closely related genera do not exhibit strong sexual dimorphism, we here hypothesize that pronounced sexual dimorphism is a derived condition within <italic><tp:taxon-name><tp:taxon-name-part taxon-name-part-type="genus">Zelus</tp:taxon-name-part></tp:taxon-name></italic>.</p></tp:treatment-sec><tp:treatment-sec sec-type="Species groups"><title>Species groups</title><p>We find here that previous subgeneric groups are based on superficial resemblance and these are not adopted. Instead, we recognize eleven species groups in the current study, based primarily on characters of the male genitalia, but also on non-genitalic external morphology if those characters can be applied to both sexes. Several species for which only females are known are therefore not assigned to a species group. Although the groupings proposed here are not based on a cladistic analysis, they show a degree of congruence with the relationships recovered in the phylogenetic analysis based on molecular data in <xref ref-type="bibr" rid="B2885372">Zhang and Weirauch (2014)</xref> and many of the characters are putative synapomorphies of the groups. A brief discussion of the species groups is presented below.</p><p>1. <italic><tp:taxon-name><tp:taxon-name-part taxon-name-part-type="genus">Zelus</tp:taxon-name-part> <tp:taxon-name-part taxon-name-part-type="species">tetracanthus</tp:taxon-name-part></tp:taxon-name></italic> species group.</p><p><italic><tp:taxon-name><tp:taxon-name-part taxon-name-part-type="genus">Zelus</tp:taxon-name-part> <tp:taxon-name-part taxon-name-part-type="species">minutus</tp:taxon-name-part></tp:taxon-name></italic> Hart, 1987, <italic><tp:taxon-name><tp:taxon-name-part taxon-name-part-type="genus">Zelus</tp:taxon-name-part> <tp:taxon-name-part taxon-name-part-type="species">prolixus</tp:taxon-name-part></tp:taxon-name></italic> Stål, 1860, <italic><tp:taxon-name><tp:taxon-name-part taxon-name-part-type="genus">Zelus</tp:taxon-name-part> <tp:taxon-name-part taxon-name-part-type="species">rosulentus</tp:taxon-name-part></tp:taxon-name></italic> sp. n. and <italic><tp:taxon-name><tp:taxon-name-part taxon-name-part-type="genus">Zelus</tp:taxon-name-part> <tp:taxon-name-part taxon-name-part-type="species">tetracanthus</tp:taxon-name-part></tp:taxon-name></italic> Stål, 1862.</p><p>Members of this group have a rather broad, indistinct medial process, the base of which is nearly continuous with or inseparable from the ventral rim of the pygophore. We speculate that this character represents a plesiomorphic condition as it is seen in several other genera of the New World <tp:taxon-name><tp:taxon-name-part taxon-name-part-type="tribe">Harpactorini</tp:taxon-name-part></tp:taxon-name> and thus the condition of the medial process does not necessarily support the monophyly of this group. <italic><tp:taxon-name><tp:taxon-name-part taxon-name-part-type="genus">Zelus</tp:taxon-name-part> <tp:taxon-name-part taxon-name-part-type="species">tetracanthus</tp:taxon-name-part></tp:taxon-name></italic> and <italic><tp:taxon-name><tp:taxon-name-part taxon-name-part-type="genus">Z.</tp:taxon-name-part> <tp:taxon-name-part taxon-name-part-type="species">minutus</tp:taxon-name-part></tp:taxon-name></italic> also both have tubercles on the disc of the posterior pronotal lobe, which are more pronounced in the former. Comparative views of male genitalia are shown in Fig. <xref ref-type="fig" rid="F2056713">2</xref>.</p><p>2. <italic><tp:taxon-name><tp:taxon-name-part taxon-name-part-type="genus">Zelus</tp:taxon-name-part> <tp:taxon-name-part taxon-name-part-type="species">luridus</tp:taxon-name-part></tp:taxon-name></italic> species group.</p><p><italic><tp:taxon-name><tp:taxon-name-part taxon-name-part-type="genus">Zelus</tp:taxon-name-part> <tp:taxon-name-part taxon-name-part-type="species">ambulans</tp:taxon-name-part></tp:taxon-name></italic> Stål, 1862, <italic><tp:taxon-name><tp:taxon-name-part taxon-name-part-type="genus">Zelus</tp:taxon-name-part> <tp:taxon-name-part taxon-name-part-type="species">antiguensis</tp:taxon-name-part></tp:taxon-name></italic> sp. n., <italic><tp:taxon-name><tp:taxon-name-part taxon-name-part-type="genus">Zelus</tp:taxon-name-part> <tp:taxon-name-part taxon-name-part-type="species">exsanguis</tp:taxon-name-part></tp:taxon-name></italic> Stål, 1862, <italic><tp:taxon-name><tp:taxon-name-part taxon-name-part-type="genus">Zelus</tp:taxon-name-part> <tp:taxon-name-part taxon-name-part-type="species">grandoculus</tp:taxon-name-part></tp:taxon-name></italic> sp. n., <italic><tp:taxon-name><tp:taxon-name-part taxon-name-part-type="genus">Zelus</tp:taxon-name-part> <tp:taxon-name-part taxon-name-part-type="species">luridus</tp:taxon-name-part></tp:taxon-name></italic> Stål, 1862 and <italic><tp:taxon-name><tp:taxon-name-part taxon-name-part-type="genus">Zelus</tp:taxon-name-part> <tp:taxon-name-part taxon-name-part-type="species">spatulosus</tp:taxon-name-part></tp:taxon-name></italic> sp. n.</p><p>This is a group of species with primarily a North American distribution, with some species extending to northern Central America. The males show an apically expanded paramere and a triangular medial process that has a protrusion at the base but lacks any apical modifications. Notably, <italic><tp:taxon-name><tp:taxon-name-part taxon-name-part-type="genus">Z.</tp:taxon-name-part> <tp:taxon-name-part taxon-name-part-type="species">spatulosus</tp:taxon-name-part></tp:taxon-name></italic> has a slender medial process, deviating greatly from the remainders of the group. It is placed in this group mainly because of the apically expanded paramere and the uniform coloration. <italic><tp:taxon-name><tp:taxon-name-part taxon-name-part-type="genus">Zelus</tp:taxon-name-part> <tp:taxon-name-part taxon-name-part-type="species">ambulans</tp:taxon-name-part></tp:taxon-name></italic> and <italic><tp:taxon-name><tp:taxon-name-part taxon-name-part-type="genus">Z.</tp:taxon-name-part> <tp:taxon-name-part taxon-name-part-type="species">exsanguis</tp:taxon-name-part></tp:taxon-name></italic> have the humeral angle elevated to about same level of and nearly continuous with the disc of the posterior pronotal lobe, a condition rarely seen in the genus. The coloration is quite homogenous among members of this genus, most of which have a uniform greenish (in live specimens) or dull brownish (in preserved specimens) habitus, with only <italic><tp:taxon-name><tp:taxon-name-part taxon-name-part-type="genus">Z.</tp:taxon-name-part> <tp:taxon-name-part taxon-name-part-type="species">ambulans</tp:taxon-name-part></tp:taxon-name></italic> showing variable patterns or banding on the pronotum or legs. Comparative views of male genitalia are shown in Fig. <xref ref-type="fig" rid="F2056677">3</xref>.</p><p>3. <italic><tp:taxon-name><tp:taxon-name-part taxon-name-part-type="genus">Zelus</tp:taxon-name-part> <tp:taxon-name-part taxon-name-part-type="species">mimus</tp:taxon-name-part></tp:taxon-name></italic> species group</p><p><italic><tp:taxon-name><tp:taxon-name-part taxon-name-part-type="genus">Zelus</tp:taxon-name-part> <tp:taxon-name-part taxon-name-part-type="species">inconstans</tp:taxon-name-part></tp:taxon-name></italic> Champion, 1898 and <italic><tp:taxon-name><tp:taxon-name-part taxon-name-part-type="genus">Zelus</tp:taxon-name-part> <tp:taxon-name-part taxon-name-part-type="species">mimus</tp:taxon-name-part></tp:taxon-name></italic> Stål 1862.</p><p>Members of this group, consisting of only two species, exhibit a highly unique paramere and a medial process of the pygophore. The paramere is slender and apically curved dorsad at an angle of nearly ninety degrees. The medial process, as is especially evident in <italic><tp:taxon-name><tp:taxon-name-part taxon-name-part-type="genus">Z.</tp:taxon-name-part> <tp:taxon-name-part taxon-name-part-type="species">inconstans</tp:taxon-name-part></tp:taxon-name></italic>, possesses a simple posterior liplike fold at the apex; its lateral margins are subparallel and not broadened significantly at the base. Both have a semi-cylindrical dorsal phallothecal sclerite which is modified by a fold running obliquely toward the base from the middle of the lateral margins. Both species, being quite small, exhibit the usual reduction of setal tracts common to nearly all small species. Comparative views of male genitalia are shown in Fig. <xref ref-type="fig" rid="F2056689">4</xref>.</p><p>4. <italic><tp:taxon-name><tp:taxon-name-part taxon-name-part-type="genus">Zelus</tp:taxon-name-part> <tp:taxon-name-part taxon-name-part-type="species">nugax</tp:taxon-name-part></tp:taxon-name></italic> species group.</p><p><italic><tp:taxon-name><tp:taxon-name-part taxon-name-part-type="genus">Zelus</tp:taxon-name-part> <tp:taxon-name-part taxon-name-part-type="species">grassans</tp:taxon-name-part></tp:taxon-name></italic> Stål, 1862, <italic><tp:taxon-name><tp:taxon-name-part taxon-name-part-type="genus">Zelus</tp:taxon-name-part> <tp:taxon-name-part taxon-name-part-type="species">illotus</tp:taxon-name-part></tp:taxon-name></italic> Berg, 1879, <italic><tp:taxon-name><tp:taxon-name-part taxon-name-part-type="genus">Zelus</tp:taxon-name-part> <tp:taxon-name-part taxon-name-part-type="species">impar</tp:taxon-name-part></tp:taxon-name></italic> Kuhlgatz, 1902, <italic><tp:taxon-name><tp:taxon-name-part taxon-name-part-type="genus">Zelus</tp:taxon-name-part> <tp:taxon-name-part taxon-name-part-type="species">nugax</tp:taxon-name-part></tp:taxon-name></italic> Stål, 1862 and <italic><tp:taxon-name><tp:taxon-name-part taxon-name-part-type="genus">Zelus</tp:taxon-name-part> <tp:taxon-name-part taxon-name-part-type="species">pedestris</tp:taxon-name-part></tp:taxon-name></italic> Fabricius, 1803.</p><p>This is a group of smallish species with quite variable distributional ranges. The defining characters include a slender, laterally compressed medial process that is curved or recurved, and an acute apex of the dorsal phallothecal sclerite (except in <italic><tp:taxon-name><tp:taxon-name-part taxon-name-part-type="genus">Z.</tp:taxon-name-part> <tp:taxon-name-part taxon-name-part-type="species">grassans</tp:taxon-name-part></tp:taxon-name></italic>). <italic><tp:taxon-name><tp:taxon-name-part taxon-name-part-type="genus">Zelus</tp:taxon-name-part> <tp:taxon-name-part taxon-name-part-type="species">nugax</tp:taxon-name-part></tp:taxon-name></italic> has one of the widest distribution ranges in this genus, ranging from much of Mexico to northern South America. <italic><tp:taxon-name><tp:taxon-name-part taxon-name-part-type="genus">Zelus</tp:taxon-name-part> <tp:taxon-name-part taxon-name-part-type="species">grassans</tp:taxon-name-part></tp:taxon-name></italic> is found primarily in Central America and the remaining two species mainly in northern South America. Comparative views of male genitalia are shown in Fig. <xref ref-type="fig" rid="F2056687">5</xref>.</p><p>5. <italic><tp:taxon-name><tp:taxon-name-part taxon-name-part-type="genus">Zelus</tp:taxon-name-part> <tp:taxon-name-part taxon-name-part-type="species">puertoricensis</tp:taxon-name-part></tp:taxon-name></italic> species group.</p><p><italic><tp:taxon-name><tp:taxon-name-part taxon-name-part-type="genus">Zelus</tp:taxon-name-part> <tp:taxon-name-part taxon-name-part-type="species">bruneri</tp:taxon-name-part></tp:taxon-name></italic> De Zayas, 1960, <italic><tp:taxon-name><tp:taxon-name-part taxon-name-part-type="genus">Zelus</tp:taxon-name-part> <tp:taxon-name-part taxon-name-part-type="species">puertoricensis</tp:taxon-name-part></tp:taxon-name></italic> Hart, 1987, <italic><tp:taxon-name><tp:taxon-name-part taxon-name-part-type="genus">Zelus</tp:taxon-name-part> <tp:taxon-name-part taxon-name-part-type="species">subimpressus</tp:taxon-name-part></tp:taxon-name></italic> Stål, 1872 and <italic><tp:taxon-name><tp:taxon-name-part taxon-name-part-type="genus">Zelus</tp:taxon-name-part> <tp:taxon-name-part taxon-name-part-type="species">zayasi</tp:taxon-name-part></tp:taxon-name></italic> Bruner and Barber, 1937.</p><p>Members of this group are restricted to the Caribbean. They can be easily recognized by the rather slender body form. The posteriorly directed, robust medial process with a somewhat blunt apical protrusion is also distinctive of this group. The basal plate arms are widely separate and diverging and these features are rare in other species in the genus. They show resemblance to species of the <italic><tp:taxon-name><tp:taxon-name-part taxon-name-part-type="genus">Zelus</tp:taxon-name-part> <tp:taxon-name-part taxon-name-part-type="species">renardii</tp:taxon-name-part></tp:taxon-name></italic> species group, especially to <italic><tp:taxon-name><tp:taxon-name-part taxon-name-part-type="genus">Z.</tp:taxon-name-part> <tp:taxon-name-part taxon-name-part-type="species">cervicalis</tp:taxon-name-part></tp:taxon-name></italic>. <italic><tp:taxon-name><tp:taxon-name-part taxon-name-part-type="genus">Zelus</tp:taxon-name-part> <tp:taxon-name-part taxon-name-part-type="species">bruneri</tp:taxon-name-part></tp:taxon-name></italic> was not physically examined, but the rather slender body form as seen in the original illustration places it within this group. Comparative views of male genitalia are shown in Fig. <xref ref-type="fig" rid="F2056695">6</xref>.</p><p>6. <italic><tp:taxon-name><tp:taxon-name-part taxon-name-part-type="genus">Zelus</tp:taxon-name-part> <tp:taxon-name-part taxon-name-part-type="species">renardii</tp:taxon-name-part></tp:taxon-name></italic> species group.</p><p><italic><tp:taxon-name><tp:taxon-name-part taxon-name-part-type="genus">Zelus</tp:taxon-name-part> <tp:taxon-name-part taxon-name-part-type="species">cervicalis</tp:taxon-name-part></tp:taxon-name></italic> Stål, 1872 and <italic><tp:taxon-name><tp:taxon-name-part taxon-name-part-type="genus">Zelus</tp:taxon-name-part> <tp:taxon-name-part taxon-name-part-type="species">renardii</tp:taxon-name-part></tp:taxon-name></italic> Kolenati, 1856.</p><p>The two members of this group are very likely sister species since they share a number of unique characters: the apex of the medial process is greatly bent ventrad and hooklike, the lateral margin of the dorsal phallothecal sclerite is recurved dorsad and the basal part of the strut is absent. Both species are mainly distributed in North and Central America, but <italic><tp:taxon-name><tp:taxon-name-part taxon-name-part-type="genus">Z.</tp:taxon-name-part> <tp:taxon-name-part taxon-name-part-type="species">cervicalis</tp:taxon-name-part></tp:taxon-name></italic> extends to northern South America. Comparative views of male genitalia are shown in Fig. <xref ref-type="fig" rid="F2056699">7</xref> .</p><p>7. <italic><tp:taxon-name><tp:taxon-name-part taxon-name-part-type="genus">Zelus</tp:taxon-name-part> <tp:taxon-name-part taxon-name-part-type="species">armillatus</tp:taxon-name-part></tp:taxon-name></italic> species group.</p><p><italic><tp:taxon-name><tp:taxon-name-part taxon-name-part-type="genus">Zelus</tp:taxon-name-part> <tp:taxon-name-part taxon-name-part-type="species">amblycephalus</tp:taxon-name-part></tp:taxon-name></italic> sp. n., <italic><tp:taxon-name><tp:taxon-name-part taxon-name-part-type="genus">Zelus</tp:taxon-name-part> <tp:taxon-name-part taxon-name-part-type="species">annulosus</tp:taxon-name-part></tp:taxon-name></italic> (Stål, 1866), <italic><tp:taxon-name><tp:taxon-name-part taxon-name-part-type="genus">Zelus</tp:taxon-name-part> <tp:taxon-name-part taxon-name-part-type="species">armillatus</tp:taxon-name-part></tp:taxon-name></italic> (Lepeletier &amp; Serville, 1825), <italic><tp:taxon-name><tp:taxon-name-part taxon-name-part-type="genus">Zelus</tp:taxon-name-part> <tp:taxon-name-part taxon-name-part-type="species">conjungens</tp:taxon-name-part></tp:taxon-name></italic> (Stål, 1860), <italic><tp:taxon-name><tp:taxon-name-part taxon-name-part-type="genus">Zelus</tp:taxon-name-part> <tp:taxon-name-part taxon-name-part-type="species">janus</tp:taxon-name-part></tp:taxon-name></italic> Stål, 1862, <italic><tp:taxon-name><tp:taxon-name-part taxon-name-part-type="genus">Zelus</tp:taxon-name-part> <tp:taxon-name-part taxon-name-part-type="species">leucogrammus</tp:taxon-name-part></tp:taxon-name></italic> (Perty, 1833), <italic><tp:taxon-name><tp:taxon-name-part taxon-name-part-type="genus">Zelus</tp:taxon-name-part> <tp:taxon-name-part taxon-name-part-type="species">lewisi</tp:taxon-name-part></tp:taxon-name></italic> sp. n., <italic><tp:taxon-name><tp:taxon-name-part taxon-name-part-type="genus">Zelus</tp:taxon-name-part> <tp:taxon-name-part taxon-name-part-type="species">litigiosus</tp:taxon-name-part></tp:taxon-name></italic> Stål, 1862, <italic><tp:taxon-name><tp:taxon-name-part taxon-name-part-type="genus">Zelus</tp:taxon-name-part> <tp:taxon-name-part taxon-name-part-type="species">ruficeps</tp:taxon-name-part></tp:taxon-name></italic> Stål, 1862, <italic><tp:taxon-name><tp:taxon-name-part taxon-name-part-type="genus">Zelus</tp:taxon-name-part> <tp:taxon-name-part taxon-name-part-type="species">sulcicollis</tp:taxon-name-part></tp:taxon-name></italic> Champion, 1899, <italic><tp:taxon-name><tp:taxon-name-part taxon-name-part-type="genus">Zelus</tp:taxon-name-part> <tp:taxon-name-part taxon-name-part-type="species">umbraculoides</tp:taxon-name-part></tp:taxon-name></italic> sp. n. and <italic><tp:taxon-name><tp:taxon-name-part taxon-name-part-type="genus">Zelus</tp:taxon-name-part> <tp:taxon-name-part taxon-name-part-type="species">umbraculus</tp:taxon-name-part></tp:taxon-name></italic> sp. n.</p><p>This is one of the two largest groups in the genus (the other being the <italic><tp:taxon-name><tp:taxon-name-part taxon-name-part-type="genus">Zelus</tp:taxon-name-part> <tp:taxon-name-part taxon-name-part-type="species">panamensis</tp:taxon-name-part></tp:taxon-name></italic> species group). Species in this group are generally robust and large-sized (15-25 mm), and some are among the largest in the genus. The most distinctive character is that of the medial process, which has the apex slightly projected into two minute small lateral prongs or processes. This condition is different from that in several species groups listed below, where the apex of the medial process is hook-like and more strongly projected. The lateral spine of the humeral angle tends to be pronounced and somewhat broadened into a dentate effect. The pygophore is large, rounded, and somewhat shortened relative to the total length of the individual. The dorsal phallothecal sclerite having dorsolateral expansions or projections close to the basal arm is also unique to some species of this group. This condition, however, is not seen in <italic><tp:taxon-name><tp:taxon-name-part taxon-name-part-type="genus">Z.</tp:taxon-name-part> <tp:taxon-name-part taxon-name-part-type="species">amblycephalus</tp:taxon-name-part></tp:taxon-name></italic>, <italic><tp:taxon-name><tp:taxon-name-part taxon-name-part-type="genus">Z.</tp:taxon-name-part> <tp:taxon-name-part taxon-name-part-type="species">umbraculus</tp:taxon-name-part></tp:taxon-name></italic>, or <italic><tp:taxon-name><tp:taxon-name-part taxon-name-part-type="genus">Z.</tp:taxon-name-part> <tp:taxon-name-part taxon-name-part-type="species">umbraculoides</tp:taxon-name-part></tp:taxon-name></italic>, which appear to be divergent from the remainders of the group, but the features of the medial process unambiguously place them in this species group. Comparative views of male genitalia are shown in Figs <xref ref-type="fig" rid="F2056681">8</xref>, <xref ref-type="fig" rid="F2056683">9</xref>.</p><p>8. <italic><tp:taxon-name><tp:taxon-name-part taxon-name-part-type="genus">Zelus</tp:taxon-name-part> <tp:taxon-name-part taxon-name-part-type="species">longipes</tp:taxon-name-part></tp:taxon-name></italic> species group.</p><p><italic><tp:taxon-name><tp:taxon-name-part taxon-name-part-type="genus">Zelus</tp:taxon-name-part> <tp:taxon-name-part taxon-name-part-type="species">bahiaensis</tp:taxon-name-part></tp:taxon-name></italic> sp. n., <italic><tp:taxon-name><tp:taxon-name-part taxon-name-part-type="genus">Zelus</tp:taxon-name-part> <tp:taxon-name-part taxon-name-part-type="species">errans</tp:taxon-name-part></tp:taxon-name></italic> Fabricius, 1803, <italic><tp:taxon-name><tp:taxon-name-part taxon-name-part-type="genus">Zelus</tp:taxon-name-part> <tp:taxon-name-part taxon-name-part-type="species">longipes</tp:taxon-name-part></tp:taxon-name></italic> (Linnaeus, 1767), 1803 and <italic><tp:taxon-name><tp:taxon-name-part taxon-name-part-type="genus">Zelus</tp:taxon-name-part> <tp:taxon-name-part taxon-name-part-type="species">vespiformis</tp:taxon-name-part></tp:taxon-name></italic> Hart, 1987.</p><p>This and the next species group (<italic><tp:taxon-name><tp:taxon-name-part taxon-name-part-type="genus">Zelus</tp:taxon-name-part> <tp:taxon-name-part taxon-name-part-type="species">vagans</tp:taxon-name-part></tp:taxon-name></italic> species group) possess dense, spine-like setae on the head and pronotum, and a rounded, unarmed humeral angle, both characters rather unique in <italic><tp:taxon-name><tp:taxon-name-part taxon-name-part-type="genus">Zelus</tp:taxon-name-part></tp:taxon-name></italic> and probably synapomorphies uniting the two groups. The former character is possibly homoplastic as it is also seen in two species in the <italic><tp:taxon-name><tp:taxon-name-part taxon-name-part-type="genus">Zelus</tp:taxon-name-part> <tp:taxon-name-part taxon-name-part-type="species">armillatus</tp:taxon-name-part></tp:taxon-name></italic> species group. The medial process is slender and cylindrical and this condition is among the most extreme in the genus. It is semi-erect and posteriorly directed. The paramere exceeds the apex of the medial process. The dorsal phallothecal sclerite has subparallel margins and lacks obvious modifications or ornamentations (except for small lateral folds in <italic><tp:taxon-name><tp:taxon-name-part taxon-name-part-type="genus">Z.</tp:taxon-name-part> <tp:taxon-name-part taxon-name-part-type="species">longipes</tp:taxon-name-part></tp:taxon-name></italic>). Some individuals of <italic><tp:taxon-name><tp:taxon-name-part taxon-name-part-type="genus">Z.</tp:taxon-name-part> <tp:taxon-name-part taxon-name-part-type="species">errans</tp:taxon-name-part></tp:taxon-name></italic> and <italic><tp:taxon-name><tp:taxon-name-part taxon-name-part-type="genus">Z.</tp:taxon-name-part> <tp:taxon-name-part taxon-name-part-type="species">vespiformis</tp:taxon-name-part></tp:taxon-name></italic> appear to be wasp mimics. Comparative views of male genitalia are shown in Fig. <xref ref-type="fig" rid="F2056693">10</xref>.</p><p><italic>9. <tp:taxon-name><tp:taxon-name-part taxon-name-part-type="genus">Zelus</tp:taxon-name-part> <tp:taxon-name-part taxon-name-part-type="species">vagans</tp:taxon-name-part></tp:taxon-name></italic> species group.</p><p><italic><tp:taxon-name><tp:taxon-name-part taxon-name-part-type="genus">Zelus</tp:taxon-name-part> <tp:taxon-name-part taxon-name-part-type="species">aithaleos</tp:taxon-name-part></tp:taxon-name>, <tp:taxon-name><tp:taxon-name-part taxon-name-part-type="genus">Zelus</tp:taxon-name-part> <tp:taxon-name-part taxon-name-part-type="species">championi</tp:taxon-name-part></tp:taxon-name></italic> sp. n., <italic><tp:taxon-name><tp:taxon-name-part taxon-name-part-type="genus">Zelus</tp:taxon-name-part> <tp:taxon-name-part taxon-name-part-type="species">fuliginatus</tp:taxon-name-part></tp:taxon-name></italic> sp. n., <italic><tp:taxon-name><tp:taxon-name-part taxon-name-part-type="genus">Zelus</tp:taxon-name-part> <tp:taxon-name-part taxon-name-part-type="species">gracilipes</tp:taxon-name-part></tp:taxon-name></italic> sp. n. and <italic><tp:taxon-name><tp:taxon-name-part taxon-name-part-type="genus">Zelus</tp:taxon-name-part> <tp:taxon-name-part taxon-name-part-type="species">vagans</tp:taxon-name-part></tp:taxon-name></italic> Fabricius, 1803.</p><p>Species of the <italic><tp:taxon-name><tp:taxon-name-part taxon-name-part-type="genus">Zelus</tp:taxon-name-part> <tp:taxon-name-part taxon-name-part-type="species">vagans</tp:taxon-name-part></tp:taxon-name></italic> group share two characters also present in the preceding group (<italic><tp:taxon-name><tp:taxon-name-part taxon-name-part-type="genus">Zelus</tp:taxon-name-part> <tp:taxon-name-part taxon-name-part-type="species">longipes</tp:taxon-name-part></tp:taxon-name></italic> species group): spinelike setae and rounded humeral angle. However, they differ in the structure of the male genitalia in significant ways. The medial process shapes like a somewhat laterally flattened cone. It is relatively broad at base, narrowing toward the apex, and is laterally compressed. The medial process is posteriorly directly, nearly horizontal. The paramere is removed from or barely reaching apex of the medial process. Furthermore, the phallus is elongated and slightly constricted toward the apex (not conspicuous in <italic><tp:taxon-name><tp:taxon-name-part taxon-name-part-type="genus">Z.</tp:taxon-name-part> <tp:taxon-name-part taxon-name-part-type="species">gracilipes</tp:taxon-name-part></tp:taxon-name></italic>). <italic><tp:taxon-name><tp:taxon-name-part taxon-name-part-type="genus">Zelus</tp:taxon-name-part> <tp:taxon-name-part taxon-name-part-type="species">vagans</tp:taxon-name-part></tp:taxon-name></italic> and <italic><tp:taxon-name><tp:taxon-name-part taxon-name-part-type="genus">Z.</tp:taxon-name-part> <tp:taxon-name-part taxon-name-part-type="species">gracilipes</tp:taxon-name-part></tp:taxon-name></italic> also resemble wasps to some extent, but both not as perfectly as seen in <italic><tp:taxon-name><tp:taxon-name-part taxon-name-part-type="genus">Z.</tp:taxon-name-part> <tp:taxon-name-part taxon-name-part-type="species">errans</tp:taxon-name-part></tp:taxon-name></italic> and <italic><tp:taxon-name><tp:taxon-name-part taxon-name-part-type="genus">Z.</tp:taxon-name-part> <tp:taxon-name-part taxon-name-part-type="species">vespiformis</tp:taxon-name-part></tp:taxon-name></italic>. Comparative views of male genitalia are shown in Fig. <xref ref-type="fig" rid="F2056697">11</xref>.</p><p>10. <italic><tp:taxon-name><tp:taxon-name-part taxon-name-part-type="genus">Zelus</tp:taxon-name-part> <tp:taxon-name-part taxon-name-part-type="species">panamensis</tp:taxon-name-part></tp:taxon-name></italic> species group.</p><p><italic><tp:taxon-name><tp:taxon-name-part taxon-name-part-type="genus">Zelus</tp:taxon-name-part> <tp:taxon-name-part taxon-name-part-type="species">banksi</tp:taxon-name-part></tp:taxon-name></italic> sp. n., <italic><tp:taxon-name><tp:taxon-name-part taxon-name-part-type="genus">Zelus</tp:taxon-name-part> <tp:taxon-name-part taxon-name-part-type="species">cordazulus</tp:taxon-name-part></tp:taxon-name></italic> sp. n., <italic><tp:taxon-name><tp:taxon-name-part taxon-name-part-type="genus">Zelus</tp:taxon-name-part> <tp:taxon-name-part taxon-name-part-type="species">filicauda</tp:taxon-name-part></tp:taxon-name></italic> Bergroth, 1893, <italic><tp:taxon-name><tp:taxon-name-part taxon-name-part-type="genus">Zelus</tp:taxon-name-part> <tp:taxon-name-part taxon-name-part-type="species">gilboventris</tp:taxon-name-part></tp:taxon-name></italic> sp. n., <italic><tp:taxon-name><tp:taxon-name-part taxon-name-part-type="genus">Zelus</tp:taxon-name-part> <tp:taxon-name-part taxon-name-part-type="species">korystos</tp:taxon-name-part></tp:taxon-name></italic> Hart, 1986, <italic><tp:taxon-name><tp:taxon-name-part taxon-name-part-type="genus">Zelus</tp:taxon-name-part> <tp:taxon-name-part taxon-name-part-type="species">nigromaculatus</tp:taxon-name-part></tp:taxon-name></italic> Champion, 1899, <italic><tp:taxon-name><tp:taxon-name-part taxon-name-part-type="genus">Zelus</tp:taxon-name-part> <tp:taxon-name-part taxon-name-part-type="species">panamensis</tp:taxon-name-part></tp:taxon-name></italic> sp. n., <italic><tp:taxon-name><tp:taxon-name-part taxon-name-part-type="genus">Zelus</tp:taxon-name-part> <tp:taxon-name-part taxon-name-part-type="species">truxali</tp:taxon-name-part></tp:taxon-name></italic> sp. n., <italic><tp:taxon-name><tp:taxon-name-part taxon-name-part-type="genus">Zelus</tp:taxon-name-part> <tp:taxon-name-part taxon-name-part-type="species">varius</tp:taxon-name-part></tp:taxon-name></italic> (Herrich-Schaeffer, 1853) and <italic><tp:taxon-name><tp:taxon-name-part taxon-name-part-type="genus">Zelus</tp:taxon-name-part> <tp:taxon-name-part taxon-name-part-type="species">xouthos</tp:taxon-name-part></tp:taxon-name></italic> sp. n.</p><p>This is another large group with ten species. Interestingly, most (seven) are new species. It is characterized by having an acute apical modification usually in the shape of a hook on the medial process and the conspicuous medial carination of the apical part of the dorsal phallothecal sclerite. The condition of the apical modification of the medial process differs from that in the <italic><tp:taxon-name><tp:taxon-name-part taxon-name-part-type="genus">Zelus</tp:taxon-name-part> <tp:taxon-name-part taxon-name-part-type="species">armillatus</tp:taxon-name-part></tp:taxon-name></italic> species group in that it is much more prominent, usually acute and sometimes extending further ventrally. Rugulosity of the posterior pronotal lobe is highly pronounced relative to the other groups. Sexual dimorphism is pronounced in some species in this group (e.g., <italic><tp:taxon-name><tp:taxon-name-part taxon-name-part-type="genus">Z.</tp:taxon-name-part> <tp:taxon-name-part taxon-name-part-type="species">gilboventris</tp:taxon-name-part></tp:taxon-name></italic> and <italic><tp:taxon-name><tp:taxon-name-part taxon-name-part-type="genus">Z.</tp:taxon-name-part> <tp:taxon-name-part taxon-name-part-type="species">truxali</tp:taxon-name-part></tp:taxon-name></italic>). Most species in this group are concentrated in southern Central America and northern South America. Comparative views of male genitalia and habitus images are in Figs <xref ref-type="fig" rid="F2056701">12</xref>, <xref ref-type="fig" rid="F2056703">13</xref>.</p><p>11. <italic><tp:taxon-name><tp:taxon-name-part taxon-name-part-type="genus">Zelus</tp:taxon-name-part> <tp:taxon-name-part taxon-name-part-type="species">erythrocephalus</tp:taxon-name-part></tp:taxon-name></italic> species group.</p><p><italic><tp:taxon-name><tp:taxon-name-part taxon-name-part-type="genus">Zelus</tp:taxon-name-part> <tp:taxon-name-part taxon-name-part-type="species">auralanus</tp:taxon-name-part></tp:taxon-name></italic> sp. n., <italic><tp:taxon-name><tp:taxon-name-part taxon-name-part-type="genus">Zelus</tp:taxon-name-part> <tp:taxon-name-part taxon-name-part-type="species">casii</tp:taxon-name-part></tp:taxon-name></italic> sp. n., <italic><tp:taxon-name><tp:taxon-name-part taxon-name-part-type="genus">Zelus</tp:taxon-name-part> <tp:taxon-name-part taxon-name-part-type="species">chamaeleon</tp:taxon-name-part></tp:taxon-name></italic> Stål, 1872, ​<italic><tp:taxon-name><tp:taxon-name-part taxon-name-part-type="genus">Zelus</tp:taxon-name-part> <tp:taxon-name-part taxon-name-part-type="species">erythrocephalus</tp:taxon-name-part></tp:taxon-name></italic> Fabricius, 1803, <italic><tp:taxon-name><tp:taxon-name-part taxon-name-part-type="genus">Zelus</tp:taxon-name-part> <tp:taxon-name-part taxon-name-part-type="species">kartabenoides</tp:taxon-name-part></tp:taxon-name></italic> sp. n., <italic><tp:taxon-name><tp:taxon-name-part taxon-name-part-type="genus">Zelus</tp:taxon-name-part> <tp:taxon-name-part taxon-name-part-type="species">kartabensis</tp:taxon-name-part></tp:taxon-name></italic> Haviland, 1931, <italic><tp:taxon-name><tp:taxon-name-part taxon-name-part-type="genus">Zelus</tp:taxon-name-part> <tp:taxon-name-part taxon-name-part-type="species">laticornis</tp:taxon-name-part></tp:taxon-name></italic> (Herrich-Schaeffer, 1853), <italic><tp:taxon-name><tp:taxon-name-part taxon-name-part-type="genus">Zelus</tp:taxon-name-part> <tp:taxon-name-part taxon-name-part-type="species">mattogrossensis</tp:taxon-name-part></tp:taxon-name></italic> Wygodzinsky, 1947, <italic><tp:taxon-name><tp:taxon-name-part taxon-name-part-type="genus">Zelus</tp:taxon-name-part> <tp:taxon-name-part taxon-name-part-type="species">paracephalus</tp:taxon-name-part></tp:taxon-name></italic> sp. n., <italic><tp:taxon-name><tp:taxon-name-part taxon-name-part-type="genus">Zelus</tp:taxon-name-part> <tp:taxon-name-part taxon-name-part-type="species">russulumus</tp:taxon-name-part></tp:taxon-name></italic> sp. n. and <italic><tp:taxon-name><tp:taxon-name-part taxon-name-part-type="genus">Zelus</tp:taxon-name-part> <tp:taxon-name-part taxon-name-part-type="species">versicolor</tp:taxon-name-part></tp:taxon-name></italic> (Herrich-Schaeffer, 1848).</p><p>Two diagnostic characters identify members of this group. The medial process possesses a broad ridge-like projection or carina that initiates from the apex and extends ventrally or is removed from apex. The second feature is the apically oriented lateral sharp processes or projections on the dorsal phallothecal sclerite. These are not to be confused with the lateral expansion seen in the <italic><tp:taxon-name><tp:taxon-name-part taxon-name-part-type="genus">Zelus</tp:taxon-name-part> <tp:taxon-name-part taxon-name-part-type="species">armillatus</tp:taxon-name-part></tp:taxon-name></italic> species group, where the direction of the expansion is laterad. In <italic><tp:taxon-name><tp:taxon-name-part taxon-name-part-type="genus">Z.</tp:taxon-name-part> <tp:taxon-name-part taxon-name-part-type="species">auralanus</tp:taxon-name-part></tp:taxon-name></italic> and <italic><tp:taxon-name><tp:taxon-name-part taxon-name-part-type="genus">Z.</tp:taxon-name-part> <tp:taxon-name-part taxon-name-part-type="species">versicolor</tp:taxon-name-part></tp:taxon-name></italic>, this process is short and somewhat dorsally directed, rather than apically directed. Three species, <italic><tp:taxon-name><tp:taxon-name-part taxon-name-part-type="genus">Z.</tp:taxon-name-part> <tp:taxon-name-part taxon-name-part-type="species">kartabenoides</tp:taxon-name-part></tp:taxon-name></italic>, <italic><tp:taxon-name><tp:taxon-name-part taxon-name-part-type="genus">Z.</tp:taxon-name-part> <tp:taxon-name-part taxon-name-part-type="species">kartabensis</tp:taxon-name-part></tp:taxon-name></italic> and <italic><tp:taxon-name><tp:taxon-name-part taxon-name-part-type="genus">Z.</tp:taxon-name-part> <tp:taxon-name-part taxon-name-part-type="species">chamaeleon</tp:taxon-name-part></tp:taxon-name></italic> lack this structure. Their placement in this group is primarily based on the configuration of the medial process and the absence of characters of other groups. Also, the longitudinal ridge-like elevation or hook on the medial process is similar to the condition in another species, <italic><tp:taxon-name><tp:taxon-name-part taxon-name-part-type="genus">Z.</tp:taxon-name-part> <tp:taxon-name-part taxon-name-part-type="species">laticornis</tp:taxon-name-part></tp:taxon-name></italic>, although the latter has a short modification. In this species group the parameres are usually somewhat bulbous and curved medially with moderate to long erect setae on the apical 1/2. The medial process is broadened at base, and usually anteroposteriorly compressed. Furthermore, the basal plate of the phallus is strongly curved in some members of this species group. Pronounced sexual dimorphism is seen in some species of this group. Notably, three species, <italic><tp:taxon-name><tp:taxon-name-part taxon-name-part-type="genus">Z.</tp:taxon-name-part> <tp:taxon-name-part taxon-name-part-type="species">erythrocephalus</tp:taxon-name-part></tp:taxon-name></italic>, <italic><tp:taxon-name><tp:taxon-name-part taxon-name-part-type="genus">Z.</tp:taxon-name-part> <tp:taxon-name-part taxon-name-part-type="species">paracephalus</tp:taxon-name-part></tp:taxon-name></italic> and <italic><tp:taxon-name><tp:taxon-name-part taxon-name-part-type="genus">Z.</tp:taxon-name-part> <tp:taxon-name-part taxon-name-part-type="species">russulumus</tp:taxon-name-part></tp:taxon-name></italic> have purple, blue or greenish iridescence on the membrane of the hemelytron. Species of this group show a predominant southern South American distribution, with a few found only from the Amazons. Comparative views of male genitalia and habitus images are in Figs <xref ref-type="fig" rid="F2056707">14</xref>, <xref ref-type="fig" rid="F2056709">15</xref>.</p><p>Because of the heavy emphasis on male genitalic characters for grouping species, four species described only from females are not placed in any of the species groups defined in the above. These are: <italic><tp:taxon-name><tp:taxon-name-part taxon-name-part-type="genus">Zelus</tp:taxon-name-part> <tp:taxon-name-part taxon-name-part-type="species">fasciatus</tp:taxon-name-part></tp:taxon-name></italic> Champion, 1899, <italic><tp:taxon-name><tp:taxon-name-part taxon-name-part-type="genus">Zelus</tp:taxon-name-part> <tp:taxon-name-part taxon-name-part-type="species">plagiatus</tp:taxon-name-part></tp:taxon-name></italic> (Signoret, 1852), <italic><tp:taxon-name><tp:taxon-name-part taxon-name-part-type="genus">Zelus</tp:taxon-name-part> <tp:taxon-name-part taxon-name-part-type="species">sphegeus</tp:taxon-name-part></tp:taxon-name></italic> Fabricius, 1803 and <italic><tp:taxon-name><tp:taxon-name-part taxon-name-part-type="genus">Zelus</tp:taxon-name-part> <tp:taxon-name-part taxon-name-part-type="species">means</tp:taxon-name-part></tp:taxon-name></italic> Fabricius, 1803. <italic><tp:taxon-name><tp:taxon-name-part taxon-name-part-type="genus">Zelus</tp:taxon-name-part> <tp:taxon-name-part taxon-name-part-type="species">fasciatus</tp:taxon-name-part></tp:taxon-name></italic> is similar to the females of some of the species in the <italic><tp:taxon-name><tp:taxon-name-part taxon-name-part-type="genus">Zelus</tp:taxon-name-part> <tp:taxon-name-part taxon-name-part-type="species">panamensis</tp:taxon-name-part></tp:taxon-name></italic> species group and also occurs in an overlapping geographical region (southern Central America). <italic><tp:taxon-name><tp:taxon-name-part taxon-name-part-type="genus">Zelus</tp:taxon-name-part> <tp:taxon-name-part taxon-name-part-type="species">plagiatus</tp:taxon-name-part></tp:taxon-name> and <tp:taxon-name><tp:taxon-name-part taxon-name-part-type="genus">Z.</tp:taxon-name-part> <tp:taxon-name-part taxon-name-part-type="species">sphegeus</tp:taxon-name-part></tp:taxon-name></italic> show resemblance to the females of <italic><tp:taxon-name><tp:taxon-name-part taxon-name-part-type="genus">Z.</tp:taxon-name-part> <tp:taxon-name-part taxon-name-part-type="species">versicolor</tp:taxon-name-part></tp:taxon-name></italic>, which is in the <italic><tp:taxon-name><tp:taxon-name-part taxon-name-part-type="genus">Zelus</tp:taxon-name-part> <tp:taxon-name-part taxon-name-part-type="species">erythrocephalus</tp:taxon-name-part></tp:taxon-name></italic> species group. <italic><tp:taxon-name><tp:taxon-name-part taxon-name-part-type="genus">Zelus</tp:taxon-name-part> <tp:taxon-name-part taxon-name-part-type="species">means</tp:taxon-name-part></tp:taxon-name></italic>, by possessing a rounded humeral angle and spinelike setae, aligns most closely with the <italic><tp:taxon-name><tp:taxon-name-part taxon-name-part-type="genus">Zelus</tp:taxon-name-part> <tp:taxon-name-part taxon-name-part-type="species">vagans</tp:taxon-name-part></tp:taxon-name></italic> species group and the <italic><tp:taxon-name><tp:taxon-name-part taxon-name-part-type="genus">Zelus</tp:taxon-name-part> <tp:taxon-name-part taxon-name-part-type="species">longipes</tp:taxon-name-part></tp:taxon-name></italic> species group. A future cladistic analysis, including morphological and molecular data, is needed to test the monophyly of these species groups and may also have the potential to place these female-based species.</p></tp:treatment-sec><tp:treatment-sec sec-type="Species removed from Zelus"><title>Species removed from <tp:taxon-name><tp:taxon-name-part taxon-name-part-type="genus">Zelus</tp:taxon-name-part></tp:taxon-name></title><p>Five species are removed from <italic><tp:taxon-name><tp:taxon-name-part taxon-name-part-type="genus">Zelus</tp:taxon-name-part></tp:taxon-name></italic>: <italic><tp:taxon-name><tp:taxon-name-part taxon-name-part-type="genus">Z.</tp:taxon-name-part> <tp:taxon-name-part taxon-name-part-type="species">araneiformis</tp:taxon-name-part></tp:taxon-name></italic>, <italic><tp:taxon-name><tp:taxon-name-part taxon-name-part-type="genus">Zelus</tp:taxon-name-part> <tp:taxon-name-part taxon-name-part-type="species">gradarius</tp:taxon-name-part></tp:taxon-name></italic> Bergroth, 1905, <ext-link xmlns:xlink="http://www.w3.org/1999/xlink" ext-link-type="uri" xlink:href="http://www2.nrm.se/en/het_nrm/m/zelus_modestus.html" xlink:type="simple"><italic>Z. modestus</italic> (Stål, 1862)</ext-link>, <ext-link xmlns:xlink="http://www.w3.org/1999/xlink" ext-link-type="uri" xlink:href="http://www2.nrm.se/en/het_nrm/s/zelus_subfasciatus.html" xlink:type="simple"><italic>Zelus subfasciatus</italic> Stål, 1860</ext-link> and <ext-link xmlns:xlink="http://www.w3.org/1999/xlink" ext-link-type="uri" xlink:href="http://www2.nrm.se/en/het_nrm/v/zelus_vittaticeps.html" xlink:type="simple"><italic>Zelus vittaticeps</italic> Stål, 1866</ext-link>. These species represent an undescribed genus "Hartzelus" and will be treated in a separate study. They will be listed as <tp:taxon-name><tp:taxon-name-part taxon-name-part-type="tribe">Harpactorini</tp:taxon-name-part></tp:taxon-name> <italic>incertae sedis</italic> until their generic placement is formally clarified.</p></tp:treatment-sec><tp:treatment-sec><!--Section generated to contain objects referenced in tp:taxon-treatment.--><supplementary-material xmlns:xlink="http://www.w3.org/1999/xlink" id="S606467" orientation="portrait" position="float" xlink:type="simple"><label>Supplementary material 2</label><caption><p>Measurements of species of <tp:taxon-name><tp:taxon-name-part taxon-name-part-type="genus">Zelus</tp:taxon-name-part></tp:taxon-name> Fabricius, 1803</p></caption><p>Data type: morphological, morphological measurements</p><p>Brief description: Measurements of species of <italic><tp:taxon-name><tp:taxon-name-part taxon-name-part-type="genus">Zelus</tp:taxon-name-part></tp:taxon-name></italic> Fabricius, 1803.</p><p>File: oo_91807.xlsx</p><media xlink:href="biodiversity_data_journal-4-e8150-s002.xlsx" mimetype="Microsoft Excel Document" mime-subtype="xlsx" position="float" orientation="portrait" xlink:type="simple"/><attrib specific-use="authors">Guanyang Zhang, Elwood Hart, Christiane Weirauch</attrib></supplementary-material><fig id="F2056713" position="float" orientation="portrait"><label>Figure 2.</label><caption><p><italic><tp:taxon-name><tp:taxon-name-part taxon-name-part-type="genus">Zelus</tp:taxon-name-part> <tp:taxon-name-part taxon-name-part-type="species">tetracanthus</tp:taxon-name-part></tp:taxon-name></italic> species group, male gentitalic structures</p></caption><graphic xmlns:xlink="http://www.w3.org/1999/xlink" xlink:href="biodiversity_data_journal-4-e8150-g002.png" position="float" id="oo_75053.png" orientation="portrait" xlink:type="simple"/></fig><fig id="F2056677" position="float" orientation="portrait"><label>Figure 3.</label><caption><p><italic><tp:taxon-name><tp:taxon-name-part taxon-name-part-type="genus">Zelus</tp:taxon-name-part> <tp:taxon-name-part taxon-name-part-type="species">luridus</tp:taxon-name-part></tp:taxon-name></italic> species group, male genitalic characters</p></caption><graphic xmlns:xlink="http://www.w3.org/1999/xlink" xlink:href="biodiversity_data_journal-4-e8150-g003.png" position="float" id="oo_75054.png" orientation="portrait" xlink:type="simple"/></fig><fig id="F2056689" position="float" orientation="portrait"><label>Figure 4.</label><caption><p><italic><tp:taxon-name><tp:taxon-name-part taxon-name-part-type="genus">Zelus</tp:taxon-name-part> <tp:taxon-name-part taxon-name-part-type="species">mimus</tp:taxon-name-part></tp:taxon-name></italic> species group, male genitalic structures</p></caption><graphic xmlns:xlink="http://www.w3.org/1999/xlink" xlink:href="biodiversity_data_journal-4-e8150-g004.png" position="float" id="oo_75294.png" orientation="portrait" xlink:type="simple"/></fig><fig id="F2056687" position="float" orientation="portrait"><label>Figure 5.</label><caption><p><italic><tp:taxon-name><tp:taxon-name-part taxon-name-part-type="genus">Zelus</tp:taxon-name-part> <tp:taxon-name-part taxon-name-part-type="species">nugax</tp:taxon-name-part></tp:taxon-name></italic> species group, male genitalic structures</p></caption><graphic xmlns:xlink="http://www.w3.org/1999/xlink" xlink:href="biodiversity_data_journal-4-e8150-g005.png" position="float" id="oo_75296.png" orientation="portrait" xlink:type="simple"/></fig><fig id="F2056695" position="float" orientation="portrait"><label>Figure 6.</label><caption><p><italic><tp:taxon-name><tp:taxon-name-part taxon-name-part-type="genus">Zelus</tp:taxon-name-part> <tp:taxon-name-part taxon-name-part-type="species">puertoricensis</tp:taxon-name-part></tp:taxon-name></italic> species group, male genitalic structures</p></caption><graphic xmlns:xlink="http://www.w3.org/1999/xlink" xlink:href="biodiversity_data_journal-4-e8150-g006.png" position="float" id="oo_75297.png" orientation="portrait" xlink:type="simple"/></fig><fig id="F2056699" position="float" orientation="portrait"><label>Figure 7.</label><caption><p><italic><tp:taxon-name><tp:taxon-name-part taxon-name-part-type="genus">Zelus</tp:taxon-name-part> <tp:taxon-name-part taxon-name-part-type="species">renardii</tp:taxon-name-part></tp:taxon-name></italic> species group, male genitalic structures</p></caption><graphic xmlns:xlink="http://www.w3.org/1999/xlink" xlink:href="biodiversity_data_journal-4-e8150-g007.png" position="float" id="oo_91986.png" orientation="portrait" xlink:type="simple"/></fig><fig id="F2056681" position="float" orientation="portrait"><label>Figure 8.</label><caption><p><italic><tp:taxon-name><tp:taxon-name-part taxon-name-part-type="genus">Zelus</tp:taxon-name-part> <tp:taxon-name-part taxon-name-part-type="species">armillatus</tp:taxon-name-part></tp:taxon-name></italic> species group, male genitalic structures - pygophore</p></caption><graphic xmlns:xlink="http://www.w3.org/1999/xlink" xlink:href="biodiversity_data_journal-4-e8150-g008.png" position="float" id="oo_91565.png" orientation="portrait" xlink:type="simple"/></fig><fig id="F2056683" position="float" orientation="portrait"><label>Figure 9.</label><caption><p><italic><tp:taxon-name><tp:taxon-name-part taxon-name-part-type="genus">Zelus</tp:taxon-name-part> <tp:taxon-name-part taxon-name-part-type="species">armillatus</tp:taxon-name-part></tp:taxon-name></italic> species group, male genitalic structures - phallus</p></caption><graphic xmlns:xlink="http://www.w3.org/1999/xlink" xlink:href="biodiversity_data_journal-4-e8150-g009.png" position="float" id="oo_92146.png" orientation="portrait" xlink:type="simple"/></fig><fig id="F2056693" position="float" orientation="portrait"><label>Figure 10.</label><caption><p><italic><tp:taxon-name><tp:taxon-name-part taxon-name-part-type="genus">Zelus</tp:taxon-name-part> <tp:taxon-name-part taxon-name-part-type="species">longipes</tp:taxon-name-part></tp:taxon-name></italic> species group, male genitalic structures</p></caption><graphic xmlns:xlink="http://www.w3.org/1999/xlink" xlink:href="biodiversity_data_journal-4-e8150-g010.png" position="float" id="oo_75271.png" orientation="portrait" xlink:type="simple"/></fig><fig id="F2056697" position="float" orientation="portrait"><label>Figure 11.</label><caption><p><italic><tp:taxon-name><tp:taxon-name-part taxon-name-part-type="genus">Zelus</tp:taxon-name-part> <tp:taxon-name-part taxon-name-part-type="species">vagans</tp:taxon-name-part></tp:taxon-name></italic> species group, male genitalic structures</p></caption><graphic xmlns:xlink="http://www.w3.org/1999/xlink" xlink:href="biodiversity_data_journal-4-e8150-g011.png" position="float" id="oo_75272.png" orientation="portrait" xlink:type="simple"/></fig><fig id="F2056701" position="float" orientation="portrait"><label>Figure 12.</label><caption><p><italic><tp:taxon-name><tp:taxon-name-part taxon-name-part-type="genus">Zelus</tp:taxon-name-part> <tp:taxon-name-part taxon-name-part-type="species">panamensis</tp:taxon-name-part></tp:taxon-name></italic> species group, male genitalic structures - pygophore</p></caption><graphic xmlns:xlink="http://www.w3.org/1999/xlink" xlink:href="biodiversity_data_journal-4-e8150-g012.png" position="float" id="oo_75273.png" orientation="portrait" xlink:type="simple"/></fig><fig id="F2056703" position="float" orientation="portrait"><label>Figure 13.</label><caption><p><italic><tp:taxon-name><tp:taxon-name-part taxon-name-part-type="genus">Zelus</tp:taxon-name-part> <tp:taxon-name-part taxon-name-part-type="species">panamensis</tp:taxon-name-part></tp:taxon-name></italic> species group, male genitalic structures - phallus</p></caption><graphic xmlns:xlink="http://www.w3.org/1999/xlink" xlink:href="biodiversity_data_journal-4-e8150-g013.png" position="float" id="oo_75274.png" orientation="portrait" xlink:type="simple"/></fig><fig id="F2056707" position="float" orientation="portrait"><label>Figure 14.</label><caption><p><italic><tp:taxon-name><tp:taxon-name-part taxon-name-part-type="genus">Zelus</tp:taxon-name-part> <tp:taxon-name-part taxon-name-part-type="species">erythrocephalus</tp:taxon-name-part></tp:taxon-name></italic> species group, male genitalic structures - pygophore</p></caption><graphic xmlns:xlink="http://www.w3.org/1999/xlink" xlink:href="biodiversity_data_journal-4-e8150-g014.png" position="float" id="oo_75277.png" orientation="portrait" xlink:type="simple"/></fig><fig id="F2056709" position="float" orientation="portrait"><label>Figure 15.</label><caption><p><italic><tp:taxon-name><tp:taxon-name-part taxon-name-part-type="genus">Zelus</tp:taxon-name-part> <tp:taxon-name-part taxon-name-part-type="species">erythrocephalus</tp:taxon-name-part></tp:taxon-name></italic> species group, male genitalic structures - phallus</p></caption><graphic xmlns:xlink="http://www.w3.org/1999/xlink" xlink:href="biodiversity_data_journal-4-e8150-g015.png" position="float" id="oo_75284.png" orientation="portrait" xlink:type="simple"/></fig></tp:treatment-sec><ref-list><ref id="B3002734"><element-citation xmlns:xlink="http://www.w3.org/1999/xlink" publication-type="article" xlink:type="simple"><person-group person-group-type="author"><name name-style="western"><surname>Zhang</surname><given-names>Guanyang</given-names></name><name name-style="western"><surname>Weirauch</surname><given-names>Christiane</given-names></name></person-group><year>2013</year><article-title>Sticky predators: a comparative study of sticky glands in harpactorine assassin bugs (<tp:taxon-name><tp:taxon-name-part taxon-name-part-type="class">Insecta</tp:taxon-name-part></tp:taxon-name>: <tp:taxon-name><tp:taxon-name-part taxon-name-part-type="order">Hemiptera</tp:taxon-name-part></tp:taxon-name>: <tp:taxon-name><tp:taxon-name-part taxon-name-part-type="family">Reduviidae</tp:taxon-name-part></tp:taxon-name>)</article-title><source>Acta Zoologica</source><volume>94</volume><issue>1</issue><fpage>1</fpage><lpage>10</lpage><pub-id pub-id-type="doi">10.1111/j.1463-6395.2011.00522.x</pub-id></element-citation></ref><ref id="B3225464"><element-citation xmlns:xlink="http://www.w3.org/1999/xlink" publication-type="article" xlink:type="simple"><person-group person-group-type="author"><name name-style="western"><surname>Gil-Santana</surname><given-names>Hélcio</given-names></name><name name-style="western"><surname>Alves</surname><given-names>Ruy</given-names></name></person-group><year>2011</year><article-title>Association between <italic><tp:taxon-name><tp:taxon-name-part taxon-name-part-type="genus">Zelus</tp:taxon-name-part> <tp:taxon-name-part taxon-name-part-type="species">versicolor</tp:taxon-name-part></tp:taxon-name></italic> (Herrich-Schäffer) (<tp:taxon-name><tp:taxon-name-part taxon-name-part-type="order">Hemiptera</tp:taxon-name-part></tp:taxon-name>, <tp:taxon-name><tp:taxon-name-part taxon-name-part-type="family">Reduviidae</tp:taxon-name-part></tp:taxon-name>, <tp:taxon-name><tp:taxon-name-part taxon-name-part-type="subfamily">Harpactorinae</tp:taxon-name-part></tp:taxon-name>) and <italic><tp:taxon-name><tp:taxon-name-part taxon-name-part-type="genus">Bidens</tp:taxon-name-part> <tp:taxon-name-part taxon-name-part-type="species">rubifolia</tp:taxon-name-part></tp:taxon-name></italic> Kunth (<tp:taxon-name><tp:taxon-name-part taxon-name-part-type="order">Asterales</tp:taxon-name-part></tp:taxon-name>, <tp:taxon-name><tp:taxon-name-part taxon-name-part-type="family">Asteraceae</tp:taxon-name-part></tp:taxon-name>)</article-title><source>EntomoBrasilis. 2011;4(1)30-32</source><volume>4</volume><issue>1</issue><fpage>30</fpage><lpage>32</lpage><uri xlink:type="simple">http://www.periodico.ebras.bio.br/ojs/index.php/ebras/article/view/95</uri></element-citation></ref><ref id="B3225474"><element-citation xmlns:xlink="http://www.w3.org/1999/xlink" publication-type="article" xlink:type="simple"><person-group person-group-type="author"><name name-style="western"><surname>Revel</surname><given-names>Messika</given-names></name><name name-style="western"><surname>Dejean</surname><given-names>Alain</given-names></name><name name-style="western"><surname>Céréghino</surname><given-names>Régis</given-names></name><name name-style="western"><surname>Roux</surname><given-names>Olivier</given-names></name></person-group><year>2010</year><article-title>An Assassin among Predators: The Relationship between Plant-Ants, Their Host Myrmecophytes and the <tp:taxon-name><tp:taxon-name-part taxon-name-part-type="family">Reduviidae</tp:taxon-name-part></tp:taxon-name> <italic><tp:taxon-name><tp:taxon-name-part taxon-name-part-type="genus">Zelus</tp:taxon-name-part> <tp:taxon-name-part taxon-name-part-type="species">annulosus</tp:taxon-name-part></tp:taxon-name></italic></article-title><source>PLoS ONE</source><volume>5</volume><issue>10</issue><fpage>e13110</fpage><uri xlink:type="simple">http://dx.doi.org/10.1371/journal.pone.0013110</uri><pub-id pub-id-type="doi">10.1371/journal.pone.0013110</pub-id></element-citation></ref><ref id="B3196321"><element-citation xmlns:xlink="http://www.w3.org/1999/xlink" publication-type="article" xlink:type="simple"><person-group person-group-type="author"><name name-style="western"><surname>Weirauch</surname><given-names>Christiane</given-names></name><name name-style="western"><surname>Alvarez</surname><given-names>Claudia</given-names></name><name name-style="western"><surname>Zhang</surname><given-names>Guanyang</given-names></name></person-group><year>2012</year><article-title><italic><tp:taxon-name><tp:taxon-name-part taxon-name-part-type="genus">Zelus</tp:taxon-name-part> <tp:taxon-name-part taxon-name-part-type="species">renardii</tp:taxon-name-part></tp:taxon-name></italic> and <italic><tp:taxon-name><tp:taxon-name-part taxon-name-part-type="genus">Zelus</tp:taxon-name-part> <tp:taxon-name-part taxon-name-part-type="species">tetracanthus</tp:taxon-name-part></tp:taxon-name></italic> (<tp:taxon-name><tp:taxon-name-part taxon-name-part-type="order">Hemiptera</tp:taxon-name-part></tp:taxon-name>: <tp:taxon-name><tp:taxon-name-part taxon-name-part-type="family">Reduviidae</tp:taxon-name-part></tp:taxon-name>): Biological attributes and the potential for dispersal in two assassin bug species</article-title><source>Florida Entomologist</source><volume>95</volume><issue>3</issue><fpage>641</fpage><lpage>649</lpage><pub-id pub-id-type="doi">10.1653/024.095.0315</pub-id></element-citation></ref><ref id="B3331709"><element-citation xmlns:xlink="http://www.w3.org/1999/xlink" publication-type="article" xlink:type="simple"><person-group person-group-type="author"><name name-style="western"><surname>Law</surname><given-names>Yao-Hua</given-names></name><name name-style="western"><surname>Sediqi</surname><given-names>A.</given-names></name></person-group><year>2010</year><article-title>Sticky Substance on Eggs Improves Predation Success and Substrate Adhesion in Newly Hatched &lt;I&gt;<tp:taxon-name><tp:taxon-name-part taxon-name-part-type="genus">Zelus</tp:taxon-name-part> <tp:taxon-name-part taxon-name-part-type="species">renardii</tp:taxon-name-part></tp:taxon-name>&lt;/I&gt; (<tp:taxon-name><tp:taxon-name-part taxon-name-part-type="order">Hemiptera</tp:taxon-name-part></tp:taxon-name>: <tp:taxon-name><tp:taxon-name-part taxon-name-part-type="family">Reduviidae</tp:taxon-name-part></tp:taxon-name>) Instars</article-title><source>Annals of the Entomological Society of America</source><volume>103</volume><issue>5</issue><fpage>771</fpage><lpage>774</lpage><pub-id pub-id-type="doi">10.1603/an09143</pub-id></element-citation></ref><ref id="B2885372"><element-citation xmlns:xlink="http://www.w3.org/1999/xlink" publication-type="article" xlink:type="simple"><person-group person-group-type="author"><name name-style="western"><surname>Zhang</surname><given-names>Guanyang</given-names></name><name name-style="western"><surname>Weirauch</surname><given-names>Christiane</given-names></name></person-group><year>2014</year><article-title>Molecular phylogeny of <tp:taxon-name><tp:taxon-name-part taxon-name-part-type="tribe">Harpactorini</tp:taxon-name-part></tp:taxon-name> (<tp:taxon-name><tp:taxon-name-part taxon-name-part-type="class">Insecta</tp:taxon-name-part></tp:taxon-name>: <tp:taxon-name><tp:taxon-name-part taxon-name-part-type="family">Reduviidae</tp:taxon-name-part></tp:taxon-name>): correlation of novel predation strategy with accelerated evolution of predatory leg morphology</article-title><source>Cladistics</source><volume>30</volume><issue>4</issue><fpage>339</fpage><lpage>351</lpage><pub-id pub-id-type="doi">10.1111/cla.12049</pub-id></element-citation></ref><ref id="B2885394"><element-citation xmlns:xlink="http://www.w3.org/1999/xlink" publication-type="article" xlink:type="simple"><person-group person-group-type="author"><name name-style="western"><surname>Forero</surname><given-names>Dimitri</given-names></name></person-group><year>2012</year><article-title>
            <ext-link ext-link-type="uri" xlink:href="https://www.researchgate.net/publication/269932325_Pronozelus_a_New_Neotropical_Harpactorine_Genus_and_Species_from_Colombia_Hemiptera_Heteroptera_Reduviidae_Harpactorinae" xlink:type="simple"><italic>Pronozelus</italic> , a New Neotropical harpactorine genus and species from Colombia (Hemiptera: Heteroptera: Reduviidae: Harpactorinae)</ext-link>
          </article-title><source>Entomologica Americana</source><volume>118</volume><issue>1</issue><fpage>278</fpage><lpage>284</lpage><uri xlink:type="simple">https://www.researchgate.net/publication/269932325_Pronozelus_a_New_Neotropical_Harpactorine_Genus_and_Species_from_Colombia_Hemiptera_Heteroptera_Reduviidae_Harpactorinae</uri><pub-id pub-id-type="doi">10.1664/12-ra-021.1</pub-id></element-citation></ref><ref id="B2883522"><element-citation xmlns:xlink="http://www.w3.org/1999/xlink" publication-type="article" xlink:type="simple"><person-group person-group-type="author"><name name-style="western"><surname>Bérenger</surname><given-names>J-M</given-names></name></person-group><year>2003</year><article-title><italic><tp:taxon-name><tp:taxon-name-part taxon-name-part-type="genus">Iquitozelus</tp:taxon-name-part> <tp:taxon-name-part taxon-name-part-type="species">couturieri</tp:taxon-name-part></tp:taxon-name></italic>, nouveaux genre et nouvelle espèce d’<tp:taxon-name><tp:taxon-name-part taxon-name-part-type="subfamily">Harpactorinae</tp:taxon-name-part></tp:taxon-name> du Pérou (<tp:taxon-name><tp:taxon-name-part taxon-name-part-type="suborder">Heteroptera</tp:taxon-name-part></tp:taxon-name>, <tp:taxon-name><tp:taxon-name-part taxon-name-part-type="family">Reduviidae</tp:taxon-name-part></tp:taxon-name>)</article-title><source>Nouvelle Revue d’Entomologie (N. S.)</source><volume>20</volume><fpage>23</fpage><lpage>27</lpage><comment content-type="language">French</comment><uri xlink:type="simple">www.researchgate.net/publication/264862392_Iquitozelus_couturieri_nouveau_genre_et_nouvelle_espece_d%27Harpactorinae_du_Perou_Heteroptera_Reduviidae</uri></element-citation></ref><ref id="B1972054"><element-citation xmlns:xlink="http://www.w3.org/1999/xlink" publication-type="book" xlink:type="simple"><person-group person-group-type="author"><name name-style="western"><surname>Maldonado</surname><given-names>J.</given-names></name></person-group><year>1990</year><source>Systematic Catalogue of the <tp:taxon-name><tp:taxon-name-part taxon-name-part-type="family">Reduviidae</tp:taxon-name-part></tp:taxon-name> of the World. Caribbean Journal of Science, Special publication No. 1</source><publisher-name>University of Puerto Rico, Mayagüez</publisher-name><publisher-loc>Puerto Rico</publisher-loc><size units="page">694</size></element-citation></ref></ref-list></tp:taxon-treatment>
