# Supplementary material for: A taxonomic monograph of the assassin bug genus Zelus Fabricius (Hemiptera: Reduviidae): 71 species based on 10,000 specimens
Source: Biodivers Data J. 2016 Jul 8;(4):e8150. doi: 10.3897/BDJ.4.e8150 (PMC5019016; doi:10.3897/BDJ.4.e8150)
Supplement: XML Treatment for Zelus ambulans [file BDJ.4.e8150-treatment4.xml]

<!DOCTYPE tp:taxon-treatment
  PUBLIC "-//TaxonX//DTD Taxonomic Treatment Publishing DTD v0 20100105//EN" "tax-treatment-NSO.dtd">
<tp:taxon-treatment xmlns:tp="http://www.plazi.org/taxpub"><tp:treatment-meta><mixed-citation publication-type="journal"><person-group><name><surname>Zhang</surname><given-names>Guanyang</given-names></name><name><surname>Hart</surname><given-names>Elwood R</given-names></name><name><surname>Weirauch</surname><given-names>Christiane</given-names></name></person-group><article-title>A taxonomic monograph of the assassin bug genus <italic><tp:taxon-name><tp:taxon-name-part taxon-name-part-type="genus">Zelus</tp:taxon-name-part></tp:taxon-name></italic> Fabricius (<tp:taxon-name><tp:taxon-name-part taxon-name-part-type="order">Hemiptera</tp:taxon-name-part></tp:taxon-name>: <tp:taxon-name><tp:taxon-name-part taxon-name-part-type="family">Reduviidae</tp:taxon-name-part></tp:taxon-name>): 71 species based on 10,000 specimens</article-title><source>Biodivers Data J</source><day>08</day><month>7</month><year>2016</year><volume>2016</volume><issue>4</issue><pub-id pub-id-type="doi">10.3897/BDJ.4.e8150</pub-id></mixed-citation></tp:treatment-meta><tp:nomenclature><tp:taxon-name><tp:taxon-name-part taxon-name-part-type="genus">Zelus</tp:taxon-name-part> <tp:taxon-name-part taxon-name-part-type="species">ambulans</tp:taxon-name-part></tp:taxon-name><tp:taxon-authority>Stål, 1862</tp:taxon-authority><tp:nomenclature-citation-list><tp:nomenclature-citation><tp:taxon-name><tp:taxon-name-part taxon-name-part-type="genus">Zelus</tp:taxon-name-part> <tp:taxon-name-part taxon-name-part-type="species">ambulans</tp:taxon-name-part></tp:taxon-name><comment> Stål, 1862, p. 451, orig. descr.; Stål, 1872, p. 91, cat. (subgenus <italic><tp:taxon-name><tp:taxon-name-part taxon-name-part-type="subgenus">Diplodus</tp:taxon-name-part></tp:taxon-name></italic>); Lethierry and Severin, 1896, p. 151, cat.; Champion, 1898, p. 259–260, Tab. XV. fig. 23, 23a, junior syn. of <italic><tp:taxon-name><tp:taxon-name-part taxon-name-part-type="genus">Z.</tp:taxon-name-part> <tp:taxon-name-part taxon-name-part-type="species">exsanguis</tp:taxon-name-part></tp:taxon-name></italic>; Maldonado, 1990, p. 327. cat. and junior syn. of <italic><tp:taxon-name><tp:taxon-name-part taxon-name-part-type="genus">Z.</tp:taxon-name-part> <tp:taxon-name-part taxon-name-part-type="species">exsanguis</tp:taxon-name-part></tp:taxon-name></italic>. <bold>stat. rev.</bold> (current study).</comment></tp:nomenclature-citation><tp:nomenclature-citation><tp:taxon-name><tp:taxon-name-part taxon-name-part-type="genus">Diplodus</tp:taxon-name-part> <tp:taxon-name-part taxon-name-part-type="species">ambulans</tp:taxon-name-part></tp:taxon-name><comment>: Uhler, 1886, p. 24, checklist; Walker, 1873, cat.</comment></tp:nomenclature-citation></tp:nomenclature-citation-list></tp:nomenclature><tp:treatment-sec sec-type="materials"><title>Materials</title><list list-type="alpha-lower" list-content="occurrences"><list-item><p><bold>Type status:</bold> <named-content xmlns:xlink="http://www.w3.org/1999/xlink" content-type="dwc:typeStatus" xlink:type="simple">Lectotype</named-content>. <bold>Occurrence:</bold> catalogNumber: <named-content xmlns:xlink="http://www.w3.org/1999/xlink" content-type="dwc:catalogNumber" xlink:type="simple">UCR_ENT 00040998</named-content>; occurrenceRemarks: <named-content xmlns:xlink="http://www.w3.org/1999/xlink" content-type="dwc:occurrenceRemarks" xlink:type="simple">Lectotype of <italic><tp:taxon-name><tp:taxon-name-part taxon-name-part-type="genus">Zelus</tp:taxon-name-part> <tp:taxon-name-part taxon-name-part-type="species">ambulans</tp:taxon-name-part></tp:taxon-name></italic> Stål, 1862 (<bold>New Designation</bold> by Zhang, Hart &amp; Weirauch, 2016). Verbatim label info: Mexico / Salle / ambulans Stal. / Lectotype <tp:taxon-name><tp:taxon-name-part taxon-name-part-type="genus">Zelus</tp:taxon-name-part> <tp:taxon-name-part taxon-name-part-type="species">ambulans</tp:taxon-name-part></tp:taxon-name> Stal / designated by E. R. Hart / Typus / NHRS-GULI 000000318</named-content>; recordedBy: <named-content xmlns:xlink="http://www.w3.org/1999/xlink" content-type="dwc:recordedBy" xlink:type="simple">Salle</named-content>; sex: <named-content xmlns:xlink="http://www.w3.org/1999/xlink" content-type="dwc:sex" xlink:type="simple">Adult Male</named-content>; otherCatalogNumbers: <named-content xmlns:xlink="http://www.w3.org/1999/xlink" content-type="dwc:otherCatalogNumbers" xlink:type="simple">NHRS-GULI 000000318</named-content>; <bold>Taxon:</bold> scientificName: <named-content xmlns:xlink="http://www.w3.org/1999/xlink" content-type="dwc:scientificName" xlink:type="simple"><italic><tp:taxon-name><tp:taxon-name-part taxon-name-part-type="genus">Zelus</tp:taxon-name-part> <tp:taxon-name-part taxon-name-part-type="species">ambulans</tp:taxon-name-part></tp:taxon-name></italic></named-content>; family: <named-content xmlns:xlink="http://www.w3.org/1999/xlink" content-type="dwc:family" xlink:type="simple"><tp:taxon-name><tp:taxon-name-part taxon-name-part-type="family">Reduviidae</tp:taxon-name-part></tp:taxon-name></named-content>; genus: <named-content xmlns:xlink="http://www.w3.org/1999/xlink" content-type="dwc:genus" xlink:type="simple"><tp:taxon-name><tp:taxon-name-part taxon-name-part-type="genus">Zelus</tp:taxon-name-part></tp:taxon-name></named-content>; scientificNameAuthorship: <named-content xmlns:xlink="http://www.w3.org/1999/xlink" content-type="dwc:scientificNameAuthorship" xlink:type="simple">Stål, 1862</named-content>; <bold>Location:</bold> country: <named-content xmlns:xlink="http://www.w3.org/1999/xlink" content-type="dwc:country" xlink:type="simple">MEXICO</named-content>; stateProvince: <named-content xmlns:xlink="http://www.w3.org/1999/xlink" content-type="dwc:stateProvince" xlink:type="simple">unknown</named-content>; <bold>Identification:</bold> identifiedBy: <named-content xmlns:xlink="http://www.w3.org/1999/xlink" content-type="dwc:identifiedBy" xlink:type="simple">G. Zhang</named-content>; dateIdentified: <named-content xmlns:xlink="http://www.w3.org/1999/xlink" content-type="dwc:dateIdentified" xlink:type="simple">2012</named-content>; <bold>Event:</bold> eventDate: <named-content xmlns:xlink="http://www.w3.org/1999/xlink" content-type="dwc:eventDate" xlink:type="simple">No date provided</named-content>; <bold>Record Level:</bold> institutionCode: <named-content xmlns:xlink="http://www.w3.org/1999/xlink" content-type="dwc:institutionCode" xlink:type="simple">NHRS</named-content></p></list-item><list-item><p><bold>Type status:</bold> <named-content xmlns:xlink="http://www.w3.org/1999/xlink" content-type="dwc:typeStatus" xlink:type="simple">Paralectotype</named-content>. <bold>Occurrence:</bold> occurrenceRemarks: <named-content xmlns:xlink="http://www.w3.org/1999/xlink" content-type="dwc:occurrenceRemarks" xlink:type="simple">Paralectotype of <italic><tp:taxon-name><tp:taxon-name-part taxon-name-part-type="genus">Zelus</tp:taxon-name-part> <tp:taxon-name-part taxon-name-part-type="species">ambulans</tp:taxon-name-part></tp:taxon-name></italic> Stål, 1862 (<bold>New Designation</bold> by Zhang, Hart &amp; Weirauch, 2016). Verbatim label info: Mexico / Salle / Allotypus / <italic><tp:taxon-name><tp:taxon-name-part taxon-name-part-type="genus">Zelus</tp:taxon-name-part> <tp:taxon-name-part taxon-name-part-type="species">ambulans</tp:taxon-name-part></tp:taxon-name></italic> Stal</named-content>; recordedBy: <named-content xmlns:xlink="http://www.w3.org/1999/xlink" content-type="dwc:recordedBy" xlink:type="simple">Salle</named-content>; sex: <named-content xmlns:xlink="http://www.w3.org/1999/xlink" content-type="dwc:sex" xlink:type="simple">Adult Male</named-content>; <bold>Taxon:</bold> scientificName: <named-content xmlns:xlink="http://www.w3.org/1999/xlink" content-type="dwc:scientificName" xlink:type="simple"><italic><tp:taxon-name><tp:taxon-name-part taxon-name-part-type="genus">Zelus</tp:taxon-name-part> <tp:taxon-name-part taxon-name-part-type="species">ambulans</tp:taxon-name-part></tp:taxon-name></italic></named-content>; family: <named-content xmlns:xlink="http://www.w3.org/1999/xlink" content-type="dwc:family" xlink:type="simple"><tp:taxon-name><tp:taxon-name-part taxon-name-part-type="family">Reduviidae</tp:taxon-name-part></tp:taxon-name></named-content>; genus: <named-content xmlns:xlink="http://www.w3.org/1999/xlink" content-type="dwc:genus" xlink:type="simple"><tp:taxon-name><tp:taxon-name-part taxon-name-part-type="genus">Zelus</tp:taxon-name-part></tp:taxon-name></named-content>; scientificNameAuthorship: <named-content xmlns:xlink="http://www.w3.org/1999/xlink" content-type="dwc:scientificNameAuthorship" xlink:type="simple">Stål, 1862</named-content>; <bold>Location:</bold> country: <named-content xmlns:xlink="http://www.w3.org/1999/xlink" content-type="dwc:country" xlink:type="simple">MEXICO</named-content>; stateProvince: <named-content xmlns:xlink="http://www.w3.org/1999/xlink" content-type="dwc:stateProvince" xlink:type="simple">unknown</named-content>; <bold>Event:</bold> eventDate: <named-content xmlns:xlink="http://www.w3.org/1999/xlink" content-type="dwc:eventDate" xlink:type="simple">No date provided</named-content>; <bold>Record Level:</bold> institutionCode: <named-content xmlns:xlink="http://www.w3.org/1999/xlink" content-type="dwc:institutionCode" xlink:type="simple">NHRS</named-content></p></list-item><list-item><p><bold>Type status:</bold> <named-content xmlns:xlink="http://www.w3.org/1999/xlink" content-type="dwc:typeStatus" xlink:type="simple">Paralectotype</named-content>. <bold>Occurrence:</bold> occurrenceRemarks: <named-content xmlns:xlink="http://www.w3.org/1999/xlink" content-type="dwc:occurrenceRemarks" xlink:type="simple">Paralectotype of <italic><tp:taxon-name><tp:taxon-name-part taxon-name-part-type="genus">Zelus</tp:taxon-name-part> <tp:taxon-name-part taxon-name-part-type="species">ambulans</tp:taxon-name-part></tp:taxon-name></italic> Stål, 1862. (<bold>New Designation</bold> by Zhang, Hart &amp; Weirauch, 2016). Verbatim label info: Mexico Coll. Signoret / det. Stal</named-content>; recordedBy: <named-content xmlns:xlink="http://www.w3.org/1999/xlink" content-type="dwc:recordedBy" xlink:type="simple">Signoret</named-content>; sex: <named-content xmlns:xlink="http://www.w3.org/1999/xlink" content-type="dwc:sex" xlink:type="simple">Adult Male</named-content>; <bold>Taxon:</bold> scientificName: <named-content xmlns:xlink="http://www.w3.org/1999/xlink" content-type="dwc:scientificName" xlink:type="simple"><italic><tp:taxon-name><tp:taxon-name-part taxon-name-part-type="genus">Zelus</tp:taxon-name-part> <tp:taxon-name-part taxon-name-part-type="species">ambulans</tp:taxon-name-part></tp:taxon-name></italic></named-content>; family: <named-content xmlns:xlink="http://www.w3.org/1999/xlink" content-type="dwc:family" xlink:type="simple"><tp:taxon-name><tp:taxon-name-part taxon-name-part-type="family">Reduviidae</tp:taxon-name-part></tp:taxon-name></named-content>; genus: <named-content xmlns:xlink="http://www.w3.org/1999/xlink" content-type="dwc:genus" xlink:type="simple"><tp:taxon-name><tp:taxon-name-part taxon-name-part-type="genus">Zelus</tp:taxon-name-part></tp:taxon-name></named-content>; scientificNameAuthorship: <named-content xmlns:xlink="http://www.w3.org/1999/xlink" content-type="dwc:scientificNameAuthorship" xlink:type="simple">Stål, 1862</named-content>; <bold>Location:</bold> country: <named-content xmlns:xlink="http://www.w3.org/1999/xlink" content-type="dwc:country" xlink:type="simple">MEXICO</named-content>; stateProvince: <named-content xmlns:xlink="http://www.w3.org/1999/xlink" content-type="dwc:stateProvince" xlink:type="simple">unknown</named-content>; <bold>Event:</bold> eventDate: <named-content xmlns:xlink="http://www.w3.org/1999/xlink" content-type="dwc:eventDate" xlink:type="simple">No date provided</named-content>; <bold>Record Level:</bold> institutionCode: <named-content xmlns:xlink="http://www.w3.org/1999/xlink" content-type="dwc:institutionCode" xlink:type="simple">NHMW</named-content></p></list-item></list></tp:treatment-sec><tp:treatment-sec sec-type="Description"><title>Description</title><p>Figs <xref ref-type="fig" rid="F2057573">22</xref>, <xref ref-type="fig" rid="F2057582">23</xref>, <xref ref-type="fig" rid="F2057591">24</xref></p><p><italic><bold>Male</bold></italic>: (Fig. <xref ref-type="fig" rid="F2057573">22</xref><xref ref-type="fig" rid="F2057578">a</xref>, <xref ref-type="fig" rid="F2057579">b</xref>) Medium-sized, total length 12.89–15.19 mm (mean 14.27 mm, Suppl. material <xref ref-type="supplementary-material" rid="S606467">2</xref>); slender. <bold>COLORATION</bold>: Dorsal surface generally brown. Anteocular lobe yellowish-brown to light reddish with darker brown areas on lateral surfaces between compound eyes and antennal insertions, some specimens with dark brown areas on posterodorsal surface. Dorsal surface of postocular lobe dark brown with wide yellowish-brown mid-dorsal and circumocellar areas, remainder of surface yellowish-brown. Rostrum yellowish-brown to reddish-brown, some specimens with segment I and apex of segment II darker reddish-brown. Antennal segments I and II with varying dark brown areas at base and apex, remainder of I and II yellowish-brown to dark reddish-brown, III and IV dark reddish-brown. Anterior lobe yellowish-brown with varying dark brown areas on dorsolateral margins, anterolateral angles of collar, medial sulcus, and small patches at posterodorsal margin. Posterior lobe yellowish-brown with posterior 1/2, except for posterior margin, darkening brown in some specimens. Scutellum yellowish-brown to dark brown. Legs yellowish-brown, apical 1/5 of femora with brown to brownish-black band and apex of tibiae darkening to dark reddish-brown. Hemelytron brown with yellowish-brown costal margins and veins of clavus and corium yellowish-brown except for veins bounding discal cells. Abdominal venter yellowish-brown. <bold>VESTITURE</bold>: Moderately setose. Short recumbent setae predominating dorsally; short to moderate erect setae over entire body. Recumbent and erect setae over entire sure of head, recumbent setae predominating dorsally. Postocular lobe with recumbent and scattered erect setae over entire surface, recumbent setae more dense dorsally, erect setae more dense lateroventrally. Anterior pronotal lobe with erect and recumbent setae confined to setal tracts dorsally, erect setae laterally. Posterior lobe vestiture consisting of recumbent and scattered erect setae over entire surface. Scutellum with moderate to long, silky setae. Clavus and corium with short recumbent setae, longer near base of clavus. Abdomen with short, stiff, erect setae dorsally, remainder of surface with recumbent and scattered erect setae. <bold>STRUCTURE: Head</bold>: Cylindrical, L/W = 2.30. Postocular lobe moderately long, posterior 1/2 width constant, lateral margins subparallel. Eey moderately prominent; dorsal margin attaining postocular transverse groove, ventral margin removed from ventral surface of head. Ocellus only slightly elevated. <italic>Labium</italic>: I: II: III = 1: 1.8: 0.4. <bold>Thorax</bold>: Anterolateral angle with inconspicuous subtuberculate projection; medial longitudinal sulcus evident only on posterior 1/2, deepening to transverse sulcus of pronotum. Posterior pronotal lobe with finely rugulose surface; disc about same level of, and continuous with, humeral angle; humeral angle armed, with spinous process. Scutellum short; apex blunt to subtuberculate. <italic>Legs</italic>: Slender. Femoral diameters subequal. <italic>Hemelytron</italic>: Surpassing apex of abdomen by about length of abdominal segment seven; quadrate cell small; Cu and M of cubital cell subparallel. <bold>GENITALIA</bold>: (Fig. <xref ref-type="fig" rid="F2057582">23</xref>) <italic>Pygophore</italic>: Elongate ovoid; not expanded laterally in dorsal view. Medial process triangular, relatively broad, moderately long, semi-erect, nearly straight, curved slightly posteriad apically; apex in posterior view blunt, without modification. <italic>Paramere</italic>: Cylindrical; moderately long, nearly reaching apex of medial process; slightly curved ventrad; apical part enlarged. <italic>Phallus</italic>: Dorsal phallothecal sclerite elongated, somewhat flattened; medially slightly constricted; apical portion of phallothecal sclerite not distinctly tapered, slightly convex; apex truncate, medially emarginate; posterior margin of foramen broadly concave. Struts attached to dorsal phallothecal sclerite; apically separate, connected by bridge; basally separate. Basal plate arm moderately robust, separate, converging, in lateral view nearly straight, very slightly curved; bridge short; extension of basal plate small and confined to apex of basal plate arm.</p><p><italic><bold>Female</bold></italic>: (Fig. <xref ref-type="fig" rid="F2057573">22</xref><xref ref-type="fig" rid="F2057580">c</xref>) Similar to male, except for the following. Larger than male, total length 15.43–18.59 mm (mean 16.55 mm, Suppl. material <xref ref-type="supplementary-material" rid="S606467">2</xref>). Generall coloration slightly lighter; legs more or less uniformly colored, apices somewhat reddish, without dark bands.</p></tp:treatment-sec><tp:treatment-sec sec-type="Diagnosis"><title>Diagnosis</title><p>Among the species of <italic><tp:taxon-name><tp:taxon-name-part taxon-name-part-type="genus">Zelus</tp:taxon-name-part> <tp:taxon-name-part taxon-name-part-type="species">luridus</tp:taxon-name-part></tp:taxon-name></italic> group, <italic><tp:taxon-name><tp:taxon-name-part taxon-name-part-type="genus">Z.</tp:taxon-name-part> <tp:taxon-name-part taxon-name-part-type="species">ambulans</tp:taxon-name-part></tp:taxon-name></italic> has the humeral angle elevated to level of, and continuous with, disc of the posterior pronotal lobe, a condition that is also present in <italic><tp:taxon-name><tp:taxon-name-part taxon-name-part-type="genus">Z.</tp:taxon-name-part> <tp:taxon-name-part taxon-name-part-type="species">exsanguis</tp:taxon-name-part></tp:taxon-name></italic>, but it can be separated from that species by the yellowish veins on corium, contrasting to the brown corium, whereas the entire corium is more or less uniformly colored in <italic><tp:taxon-name><tp:taxon-name-part taxon-name-part-type="genus">Z.</tp:taxon-name-part> <tp:taxon-name-part taxon-name-part-type="species">exsanguis</tp:taxon-name-part></tp:taxon-name></italic>.</p><p>Among species of the <italic><tp:taxon-name><tp:taxon-name-part taxon-name-part-type="genus">Zelus</tp:taxon-name-part> <tp:taxon-name-part taxon-name-part-type="species">luridus</tp:taxon-name-part></tp:taxon-name></italic> species group (Fig. <xref ref-type="fig" rid="F2056677">3</xref>) males of <italic><tp:taxon-name><tp:taxon-name-part taxon-name-part-type="genus">Z.</tp:taxon-name-part> <tp:taxon-name-part taxon-name-part-type="species">ambulans</tp:taxon-name-part></tp:taxon-name></italic> can be recognized by the relatively slender medial process (Fig. <xref ref-type="fig" rid="F2057582">23</xref><xref ref-type="fig" rid="F2057587">a</xref>) and the paramere barely reaching the medial process. The apical enlargement of the paramere is smaller than that in <italic><tp:taxon-name><tp:taxon-name-part taxon-name-part-type="genus">Z.</tp:taxon-name-part> <tp:taxon-name-part taxon-name-part-type="species">spatulosus</tp:taxon-name-part></tp:taxon-name></italic> and <italic><tp:taxon-name><tp:taxon-name-part taxon-name-part-type="genus">Z.</tp:taxon-name-part> <tp:taxon-name-part taxon-name-part-type="species">exsanguis</tp:taxon-name-part></tp:taxon-name></italic>, but larger than that in <italic><tp:taxon-name><tp:taxon-name-part taxon-name-part-type="genus">Z.</tp:taxon-name-part> <tp:taxon-name-part taxon-name-part-type="species">grandoculus</tp:taxon-name-part></tp:taxon-name></italic>, <italic><tp:taxon-name><tp:taxon-name-part taxon-name-part-type="genus">Z.</tp:taxon-name-part> <tp:taxon-name-part taxon-name-part-type="species">luridus</tp:taxon-name-part></tp:taxon-name></italic> and <italic><tp:taxon-name><tp:taxon-name-part taxon-name-part-type="genus">Z.</tp:taxon-name-part> <tp:taxon-name-part taxon-name-part-type="species">antiguensis</tp:taxon-name-part></tp:taxon-name></italic>.</p></tp:treatment-sec><tp:treatment-sec sec-type="Distribution"><title>Distribution</title><p>North and Central America (Fig. <xref ref-type="fig" rid="F2057591">24</xref>). Countries with records: Belize, Costa Rica, El Salvador, Guatemala, Honduras, Mexico, Nicaragua, Panama.</p></tp:treatment-sec><tp:treatment-sec sec-type="Taxon discussion"><title>Taxon discussion</title><p><xref ref-type="bibr" rid="B1972147">Champion (1898)</xref> synonymized <italic><tp:taxon-name><tp:taxon-name-part taxon-name-part-type="genus">Z.</tp:taxon-name-part> <tp:taxon-name-part taxon-name-part-type="species">ambulans</tp:taxon-name-part></tp:taxon-name></italic>, <italic><tp:taxon-name><tp:taxon-name-part taxon-name-part-type="genus">Z.</tp:taxon-name-part> <tp:taxon-name-part taxon-name-part-type="species">luridus</tp:taxon-name-part></tp:taxon-name></italic> and <italic><tp:taxon-name><tp:taxon-name-part taxon-name-part-type="genus">Z.</tp:taxon-name-part> <tp:taxon-name-part taxon-name-part-type="species">cognatus</tp:taxon-name-part></tp:taxon-name></italic> under <italic><tp:taxon-name><tp:taxon-name-part taxon-name-part-type="genus">Z.</tp:taxon-name-part> <tp:taxon-name-part taxon-name-part-type="species">exsanguis</tp:taxon-name-part></tp:taxon-name></italic>. <xref ref-type="bibr" rid="B1972295">Hart (1986)</xref> recognized all three as valid species, but did not formally reinstate <italic><tp:taxon-name><tp:taxon-name-part taxon-name-part-type="genus">Z.</tp:taxon-name-part> <tp:taxon-name-part taxon-name-part-type="species">ambulans</tp:taxon-name-part></tp:taxon-name></italic>, probably because it is outside the geographic focus of that particular study. <italic><tp:taxon-name><tp:taxon-name-part taxon-name-part-type="genus">Zelus</tp:taxon-name-part> <tp:taxon-name-part taxon-name-part-type="species">ambulans</tp:taxon-name-part></tp:taxon-name></italic> remained a synonym of <italic><tp:taxon-name><tp:taxon-name-part taxon-name-part-type="genus">Z.</tp:taxon-name-part> <tp:taxon-name-part taxon-name-part-type="species">exsanguis</tp:taxon-name-part></tp:taxon-name></italic> in <xref ref-type="bibr" rid="B1972054">Maldonado (1990)</xref>'s catalogue or <tp:taxon-name><tp:taxon-name-part taxon-name-part-type="family">Reduviidae</tp:taxon-name-part></tp:taxon-name>. We here resurrect <italic><tp:taxon-name><tp:taxon-name-part taxon-name-part-type="genus">Z.</tp:taxon-name-part> <tp:taxon-name-part taxon-name-part-type="species">ambulans</tp:taxon-name-part></tp:taxon-name></italic> from synonymy. Champion (1898)'s figures of <italic><tp:taxon-name><tp:taxon-name-part taxon-name-part-type="genus">Z.</tp:taxon-name-part> <tp:taxon-name-part taxon-name-part-type="species">exsanguis</tp:taxon-name-part></tp:taxon-name></italic> actually depict <italic><tp:taxon-name><tp:taxon-name-part taxon-name-part-type="genus">Z.</tp:taxon-name-part> <tp:taxon-name-part taxon-name-part-type="species">ambulans</tp:taxon-name-part></tp:taxon-name></italic>.</p><p>Although this species shows very little morphological variations, color patterns within an area do vary considerably. The dark area at the posterior margin of the longitudinal medial sulcus of the anterior lobe, which serves to easily distinguish <italic><tp:taxon-name><tp:taxon-name-part taxon-name-part-type="genus">Z.</tp:taxon-name-part> <tp:taxon-name-part taxon-name-part-type="species">ambulans</tp:taxon-name-part></tp:taxon-name></italic> from <italic><tp:taxon-name><tp:taxon-name-part taxon-name-part-type="genus">Z.</tp:taxon-name-part> <tp:taxon-name-part taxon-name-part-type="species">exsanguis</tp:taxon-name-part></tp:taxon-name></italic>, is relatively constant. Other colors, specifically that of the posterior pronotal lobe and the femoral apices vary from quite light to very dark brown in any given locality. There is also an occasional specimen with somewhat darker hemelytron, but this does not show the wide range of variations of the aforementioned characters.</p><p>Most specimens examined have been collected from moderate to high altitudes.</p></tp:treatment-sec><tp:treatment-sec><!--Section generated to contain objects referenced in tp:taxon-treatment.--><fig-group id="F2057573" position="float" orientation="portrait"><caption><p><italic><tp:taxon-name><tp:taxon-name-part taxon-name-part-type="genus">Zelus</tp:taxon-name-part> <tp:taxon-name-part taxon-name-part-type="species">ambulans</tp:taxon-name-part></tp:taxon-name></italic> Stål, 1862, habitus</p></caption><fig id="F2057578" position="float" orientation="portrait"><label>Figure 22a.</label><caption><p><italic><tp:taxon-name><tp:taxon-name-part taxon-name-part-type="genus">Zelus</tp:taxon-name-part> <tp:taxon-name-part taxon-name-part-type="species">ambulans</tp:taxon-name-part></tp:taxon-name></italic> Stål, 1862, male, dorsal (UCR_ENT 00009285, Veracruz, Mexico)</p></caption><graphic xmlns:xlink="http://www.w3.org/1999/xlink" xlink:href="biodiversity_data_journal-4-e8150-g022_a.jpg" xlink:type="simple" position="float" orientation="portrait" id="oo_62131.jpg"/></fig><fig id="F2057579" position="float" orientation="portrait"><label>Figure 22b.</label><caption><p><italic><tp:taxon-name><tp:taxon-name-part taxon-name-part-type="genus">Zelus</tp:taxon-name-part> <tp:taxon-name-part taxon-name-part-type="species">ambulans</tp:taxon-name-part></tp:taxon-name></italic> Stål, 1862, male, lateral (UCR_ENT 00009285, Veracruz, Mexico)</p></caption><graphic xmlns:xlink="http://www.w3.org/1999/xlink" xlink:href="biodiversity_data_journal-4-e8150-g022_b.jpg" xlink:type="simple" position="float" orientation="portrait" id="oo_62133.jpg"/></fig><fig id="F2057580" position="float" orientation="portrait"><label>Figure 22c.</label><caption><p><italic><tp:taxon-name><tp:taxon-name-part taxon-name-part-type="genus">Zelus</tp:taxon-name-part> <tp:taxon-name-part taxon-name-part-type="species">ambulans</tp:taxon-name-part></tp:taxon-name></italic> Stål, 1862, female, dorsal (UCR_ENT 00017884, Chiriqui, Panama)</p></caption><graphic xmlns:xlink="http://www.w3.org/1999/xlink" xlink:href="biodiversity_data_journal-4-e8150-g022_c.jpg" xlink:type="simple" position="float" orientation="portrait" id="oo_62132.jpg"/></fig></fig-group><fig-group id="F2057582" position="float" orientation="portrait"><caption><p><italic><tp:taxon-name><tp:taxon-name-part taxon-name-part-type="genus">Zelus</tp:taxon-name-part> <tp:taxon-name-part taxon-name-part-type="species">ambulans</tp:taxon-name-part></tp:taxon-name></italic> Stål, 1862, male genitalic structures</p></caption><fig id="F2057587" position="float" orientation="portrait"><label>Figure 23a.</label><caption><p><italic><tp:taxon-name><tp:taxon-name-part taxon-name-part-type="genus">Zelus</tp:taxon-name-part> <tp:taxon-name-part taxon-name-part-type="species">ambulans</tp:taxon-name-part></tp:taxon-name></italic> Stål, 1862, pygophore, lateral and posterior views</p></caption><graphic xmlns:xlink="http://www.w3.org/1999/xlink" xlink:href="biodiversity_data_journal-4-e8150-g023_a.png" xlink:type="simple" position="float" orientation="portrait" id="oo_62134.png"/></fig><fig id="F2057588" position="float" orientation="portrait"><label>Figure 23b.</label><caption><p><italic><tp:taxon-name><tp:taxon-name-part taxon-name-part-type="genus">Zelus</tp:taxon-name-part> <tp:taxon-name-part taxon-name-part-type="species">ambulans</tp:taxon-name-part></tp:taxon-name></italic> Stål, 1862, phallus, dorsal view</p></caption><graphic xmlns:xlink="http://www.w3.org/1999/xlink" xlink:href="biodiversity_data_journal-4-e8150-g023_b.png" xlink:type="simple" position="float" orientation="portrait" id="oo_62136.png"/></fig></fig-group><fig id="F2057591" position="float" orientation="portrait"><label>Figure 24.</label><caption><p><italic><tp:taxon-name><tp:taxon-name-part taxon-name-part-type="genus">Zelus</tp:taxon-name-part> <tp:taxon-name-part taxon-name-part-type="species">ambulans</tp:taxon-name-part></tp:taxon-name></italic> Stål, 1862, specimen record map</p></caption><graphic xmlns:xlink="http://www.w3.org/1999/xlink" xlink:href="biodiversity_data_journal-4-e8150-g024.png" position="float" id="oo_62138.png" orientation="portrait" xlink:type="simple"/></fig><fig id="F2057578" position="float" orientation="portrait"><label>Figure 22a.</label><caption><p><italic><tp:taxon-name><tp:taxon-name-part taxon-name-part-type="genus">Zelus</tp:taxon-name-part> <tp:taxon-name-part taxon-name-part-type="species">ambulans</tp:taxon-name-part></tp:taxon-name></italic> Stål, 1862, male, dorsal (UCR_ENT 00009285, Veracruz, Mexico)</p></caption><graphic xmlns:xlink="http://www.w3.org/1999/xlink" xlink:href="biodiversity_data_journal-4-e8150-g022_a.jpg" xlink:type="simple" position="float" orientation="portrait" id="oo_62131.jpg"/></fig><fig id="F2057579" position="float" orientation="portrait"><label>Figure 22b.</label><caption><p><italic><tp:taxon-name><tp:taxon-name-part taxon-name-part-type="genus">Zelus</tp:taxon-name-part> <tp:taxon-name-part taxon-name-part-type="species">ambulans</tp:taxon-name-part></tp:taxon-name></italic> Stål, 1862, male, lateral (UCR_ENT 00009285, Veracruz, Mexico)</p></caption><graphic xmlns:xlink="http://www.w3.org/1999/xlink" xlink:href="biodiversity_data_journal-4-e8150-g022_b.jpg" xlink:type="simple" position="float" orientation="portrait" id="oo_62133.jpg"/></fig><supplementary-material xmlns:xlink="http://www.w3.org/1999/xlink" id="S606467" orientation="portrait" position="float" xlink:type="simple"><label>Supplementary material 2</label><caption><p>Measurements of species of <tp:taxon-name><tp:taxon-name-part taxon-name-part-type="genus">Zelus</tp:taxon-name-part></tp:taxon-name> Fabricius, 1803</p></caption><p>Data type: morphological, morphological measurements</p><p>Brief description: Measurements of species of <italic><tp:taxon-name><tp:taxon-name-part taxon-name-part-type="genus">Zelus</tp:taxon-name-part></tp:taxon-name></italic> Fabricius, 1803.</p><p>File: oo_91807.xlsx</p><media xlink:href="biodiversity_data_journal-4-e8150-s002.xlsx" mimetype="Microsoft Excel Document" mime-subtype="xlsx" position="float" orientation="portrait" xlink:type="simple"/><attrib specific-use="authors">Guanyang Zhang, Elwood Hart, Christiane Weirauch</attrib></supplementary-material><fig id="F2057580" position="float" orientation="portrait"><label>Figure 22c.</label><caption><p><italic><tp:taxon-name><tp:taxon-name-part taxon-name-part-type="genus">Zelus</tp:taxon-name-part> <tp:taxon-name-part taxon-name-part-type="species">ambulans</tp:taxon-name-part></tp:taxon-name></italic> Stål, 1862, female, dorsal (UCR_ENT 00017884, Chiriqui, Panama)</p></caption><graphic xmlns:xlink="http://www.w3.org/1999/xlink" xlink:href="biodiversity_data_journal-4-e8150-g022_c.jpg" xlink:type="simple" position="float" orientation="portrait" id="oo_62132.jpg"/></fig><fig id="F2056677" position="float" orientation="portrait"><label>Figure 3.</label><caption><p><italic><tp:taxon-name><tp:taxon-name-part taxon-name-part-type="genus">Zelus</tp:taxon-name-part> <tp:taxon-name-part taxon-name-part-type="species">luridus</tp:taxon-name-part></tp:taxon-name></italic> species group, male genitalic characters</p></caption><graphic xmlns:xlink="http://www.w3.org/1999/xlink" xlink:href="biodiversity_data_journal-4-e8150-g003.png" position="float" id="oo_75054.png" orientation="portrait" xlink:type="simple"/></fig><fig id="F2057587" position="float" orientation="portrait"><label>Figure 23a.</label><caption><p><italic><tp:taxon-name><tp:taxon-name-part taxon-name-part-type="genus">Zelus</tp:taxon-name-part> <tp:taxon-name-part taxon-name-part-type="species">ambulans</tp:taxon-name-part></tp:taxon-name></italic> Stål, 1862, pygophore, lateral and posterior views</p></caption><graphic xmlns:xlink="http://www.w3.org/1999/xlink" xlink:href="biodiversity_data_journal-4-e8150-g023_a.png" xlink:type="simple" position="float" orientation="portrait" id="oo_62134.png"/></fig></tp:treatment-sec><ref-list><ref id="B1972147"><element-citation xmlns:xlink="http://www.w3.org/1999/xlink" publication-type="book" xlink:type="simple"><person-group person-group-type="author"><name name-style="western"><surname>Champion</surname><given-names>G. C.</given-names></name></person-group><year>1898</year><source><tp:taxon-name><tp:taxon-name-part taxon-name-part-type="class">Insecta</tp:taxon-name-part></tp:taxon-name>. <tp:taxon-name><tp:taxon-name-part taxon-name-part-type="order">Rhynchota</tp:taxon-name-part></tp:taxon-name>. <tp:taxon-name><tp:taxon-name-part taxon-name-part-type="order">Hemiptera</tp:taxon-name-part></tp:taxon-name>-<tp:taxon-name><tp:taxon-name-part taxon-name-part-type="suborder">Heteroptera</tp:taxon-name-part></tp:taxon-name>. Biologia Centrali Americana. Vol. 2</source><publisher-name>Taylor and Francis</publisher-name><publisher-loc>London</publisher-loc><size units="page">466</size><pub-id pub-id-type="doi">10.5962/bhl.title.730</pub-id></element-citation></ref><ref id="B1972295"><element-citation xmlns:xlink="http://www.w3.org/1999/xlink" publication-type="article" xlink:type="simple"><person-group person-group-type="author"><name name-style="western"><surname>Hart</surname><given-names>E. R.</given-names></name></person-group><year>1986</year><article-title>Genus <italic><tp:taxon-name><tp:taxon-name-part taxon-name-part-type="genus">Zelus</tp:taxon-name-part></tp:taxon-name></italic> Fabricius in the United States, Canada, and Northern Mexico (<tp:taxon-name><tp:taxon-name-part taxon-name-part-type="order">Hemiptera</tp:taxon-name-part></tp:taxon-name>: <tp:taxon-name><tp:taxon-name-part taxon-name-part-type="family">Reduviidae</tp:taxon-name-part></tp:taxon-name>)</article-title><source>Annals of the Entomological Society of America</source><volume>79</volume><issue>3</issue><fpage>535</fpage><lpage>548</lpage><uri xlink:type="simple">http://dx.doi.org/10.1093/aesa/79.3.535</uri><pub-id pub-id-type="doi">10.1093/aesa/79.3.535</pub-id></element-citation></ref><ref id="B1972054"><element-citation xmlns:xlink="http://www.w3.org/1999/xlink" publication-type="book" xlink:type="simple"><person-group person-group-type="author"><name name-style="western"><surname>Maldonado</surname><given-names>J.</given-names></name></person-group><year>1990</year><source>Systematic Catalogue of the <tp:taxon-name><tp:taxon-name-part taxon-name-part-type="family">Reduviidae</tp:taxon-name-part></tp:taxon-name> of the World. Caribbean Journal of Science, Special publication No. 1</source><publisher-name>University of Puerto Rico, Mayagüez</publisher-name><publisher-loc>Puerto Rico</publisher-loc><size units="page">694</size></element-citation></ref></ref-list></tp:taxon-treatment>
