# Supplementary material for: A taxonomic monograph of the assassin bug genus Zelus Fabricius (Hemiptera: Reduviidae): 71 species based on 10,000 specimens
Source: Biodivers Data J. 2016 Jul 8;(4):e8150. doi: 10.3897/BDJ.4.e8150 (PMC5019016; doi:10.3897/BDJ.4.e8150)
Supplement: XML Treatment for Zelus armillatus [file BDJ.4.e8150-treatment7.xml]

<!DOCTYPE tp:taxon-treatment
  PUBLIC "-//TaxonX//DTD Taxonomic Treatment Publishing DTD v0 20100105//EN" "tax-treatment-NSO.dtd">
<tp:taxon-treatment xmlns:tp="http://www.plazi.org/taxpub"><tp:treatment-meta><mixed-citation publication-type="journal"><person-group><name><surname>Zhang</surname><given-names>Guanyang</given-names></name><name><surname>Hart</surname><given-names>Elwood R</given-names></name><name><surname>Weirauch</surname><given-names>Christiane</given-names></name></person-group><article-title>A taxonomic monograph of the assassin bug genus <italic><tp:taxon-name><tp:taxon-name-part taxon-name-part-type="genus">Zelus</tp:taxon-name-part></tp:taxon-name></italic> Fabricius (<tp:taxon-name><tp:taxon-name-part taxon-name-part-type="order">Hemiptera</tp:taxon-name-part></tp:taxon-name>: <tp:taxon-name><tp:taxon-name-part taxon-name-part-type="family">Reduviidae</tp:taxon-name-part></tp:taxon-name>): 71 species based on 10,000 specimens</article-title><source>Biodivers Data J</source><day>08</day><month>7</month><year>2016</year><volume>2016</volume><issue>4</issue><pub-id pub-id-type="doi">10.3897/BDJ.4.e8150</pub-id></mixed-citation></tp:treatment-meta><tp:nomenclature><tp:taxon-name><tp:taxon-name-part taxon-name-part-type="genus">Zelus</tp:taxon-name-part> <tp:taxon-name-part taxon-name-part-type="species">armillatus</tp:taxon-name-part></tp:taxon-name><tp:taxon-authority>(Lepeletier &amp; Serville, 1825)</tp:taxon-authority><tp:nomenclature-citation-list><tp:nomenclature-citation><tp:taxon-name><tp:taxon-name-part taxon-name-part-type="genus">Reduvius</tp:taxon-name-part> <tp:taxon-name-part taxon-name-part-type="species">armillatus</tp:taxon-name-part></tp:taxon-name><comment> Lepeletier and Serville, 1825, p. 278, orig. descr.</comment></tp:nomenclature-citation><tp:nomenclature-citation><tp:taxon-name><tp:taxon-name-part taxon-name-part-type="genus">Diplodus</tp:taxon-name-part> <tp:taxon-name-part taxon-name-part-type="species">armillatus</tp:taxon-name-part></tp:taxon-name><comment>: Amyot and Serville, 1843, p. 370, descr.; Stål, 1860, p. 75, list; Walker, 1873, p. 123, cat.</comment></tp:nomenclature-citation><tp:nomenclature-citation><tp:taxon-name><tp:taxon-name-part taxon-name-part-type="genus">Euagoras</tp:taxon-name-part> <tp:taxon-name-part taxon-name-part-type="species">armillatus</tp:taxon-name-part></tp:taxon-name><comment>: Herrich-Schaeffer, 1853, p. 91, list.</comment></tp:nomenclature-citation><tp:nomenclature-citation><tp:taxon-name><tp:taxon-name-part taxon-name-part-type="genus">Zelus</tp:taxon-name-part> <tp:taxon-name-part taxon-name-part-type="species">armillatus</tp:taxon-name-part></tp:taxon-name><comment>: Stål, 1872, p. 90, cat. (subgenus <italic><tp:taxon-name><tp:taxon-name-part taxon-name-part-type="subgenus">Diplodus</tp:taxon-name-part></tp:taxon-name></italic>); Lethierry and Severin, 1896, p. 151, cat.; Wygodzinsky, 1949a, p. 49, checklist; Mayr, 1866, p. 138-139, senior syn. of <italic><tp:taxon-name><tp:taxon-name-part taxon-name-part-type="genus">Z.</tp:taxon-name-part> <tp:taxon-name-part taxon-name-part-type="species">brasiliensis</tp:taxon-name-part></tp:taxon-name></italic>, <italic><tp:taxon-name><tp:taxon-name-part taxon-name-part-type="genus">Z.</tp:taxon-name-part> <tp:taxon-name-part taxon-name-part-type="species">aurantiacus</tp:taxon-name-part></tp:taxon-name></italic>, <tp:taxon-name><tp:taxon-name-part taxon-name-part-type="genus">Z.</tp:taxon-name-part> <tp:taxon-name-part taxon-name-part-type="species">guttifer</tp:taxon-name-part></tp:taxon-name> and <italic><tp:taxon-name><tp:taxon-name-part taxon-name-part-type="genus">Z.</tp:taxon-name-part> <tp:taxon-name-part taxon-name-part-type="species">conjungens</tp:taxon-name-part></tp:taxon-name></italic>; Berg, 1879, p. 151-152, list and nymphs (subgenus <italic><tp:taxon-name><tp:taxon-name-part taxon-name-part-type="subgenus">Diplodus</tp:taxon-name-part></tp:taxon-name></italic>); Costa Lima, 1940, 218, list (subgenus <italic><tp:taxon-name><tp:taxon-name-part taxon-name-part-type="subgenus">Diplocodus</tp:taxon-name-part></tp:taxon-name></italic>); Wygodzinsky, 1957, p. 268, note; Wygodzinsky, 1960; p. 307, list; Maldonado, 1990, p. 326, cat.; Van der Heyden, p. 85-90, new record (misidentification, should be <italic><tp:taxon-name><tp:taxon-name-part taxon-name-part-type="genus">Zelus</tp:taxon-name-part> <tp:taxon-name-part taxon-name-part-type="species">atripes</tp:taxon-name-part></tp:taxon-name></italic>).</comment></tp:nomenclature-citation><tp:nomenclature-citation><tp:taxon-name><tp:taxon-name-part taxon-name-part-type="genus">Reduvius</tp:taxon-name-part> <tp:taxon-name-part taxon-name-part-type="species">brasiliensis</tp:taxon-name-part></tp:taxon-name><comment> Lepeletier and Serville, 1825, p. 278, orig. descr.</comment></tp:nomenclature-citation><tp:nomenclature-citation><tp:taxon-name><tp:taxon-name-part taxon-name-part-type="genus">Diplodus</tp:taxon-name-part> <tp:taxon-name-part taxon-name-part-type="species">brasiliensis</tp:taxon-name-part></tp:taxon-name><comment>: Amyot and Serville, 1843, p. 370, descr.; Stål, 1860, p. 75, note; Mayr, 1866, p. 138- 139, junior syn. of <italic><tp:taxon-name><tp:taxon-name-part taxon-name-part-type="genus">Z.</tp:taxon-name-part> <tp:taxon-name-part taxon-name-part-type="species">armillatus</tp:taxon-name-part></tp:taxon-name></italic>; Walker, 1873, p. 123, cat.</comment></tp:nomenclature-citation><tp:nomenclature-citation><tp:taxon-name><tp:taxon-name-part taxon-name-part-type="genus">Euagoras</tp:taxon-name-part> <tp:taxon-name-part taxon-name-part-type="species">brasiliensis</tp:taxon-name-part></tp:taxon-name><comment>: Herrich-Schaeffer, 1853, p. 91, list.</comment></tp:nomenclature-citation><tp:nomenclature-citation><tp:taxon-name><tp:taxon-name-part taxon-name-part-type="genus">Zelus</tp:taxon-name-part> <tp:taxon-name-part taxon-name-part-type="species">brasiliensis</tp:taxon-name-part></tp:taxon-name><comment>: Stål, 1872, p. 90, cat. (subgenus <italic><tp:taxon-name><tp:taxon-name-part taxon-name-part-type="subgenus">Diplodus</tp:taxon-name-part></tp:taxon-name></italic>); Lethierry and Severin, 1896, p. 151, junior syn. of <italic><tp:taxon-name><tp:taxon-name-part taxon-name-part-type="genus">Z.</tp:taxon-name-part> <tp:taxon-name-part taxon-name-part-type="species">armillatus</tp:taxon-name-part></tp:taxon-name></italic>.</comment></tp:nomenclature-citation><tp:nomenclature-citation><tp:taxon-name><tp:taxon-name-part taxon-name-part-type="genus">Arilus</tp:taxon-name-part> <tp:taxon-name-part taxon-name-part-type="species">aurantiacus</tp:taxon-name-part></tp:taxon-name><comment> Herrich-Schaeffer, 1848, p. 35-36 Tab. CCLXI. fig. 809, orig. descr. and fig.; Mayr, 1866, p. 138-139, junior syn. of <italic><tp:taxon-name><tp:taxon-name-part taxon-name-part-type="genus">Z.</tp:taxon-name-part> <tp:taxon-name-part taxon-name-part-type="species">armillatus</tp:taxon-name-part></tp:taxon-name></italic>; Stål, 1872, p. 90, junior syn. of <italic><tp:taxon-name><tp:taxon-name-part taxon-name-part-type="genus">Z.</tp:taxon-name-part> <tp:taxon-name-part taxon-name-part-type="species">armillatus</tp:taxon-name-part></tp:taxon-name></italic>.</comment></tp:nomenclature-citation><tp:nomenclature-citation><tp:taxon-name><tp:taxon-name-part taxon-name-part-type="genus">Euagoras</tp:taxon-name-part> <tp:taxon-name-part taxon-name-part-type="species">aurantiacus</tp:taxon-name-part></tp:taxon-name><comment>: Herrich-Schaeffer, 1853, p. 91, list (<italic>aurantius</italic> (sic)).</comment></tp:nomenclature-citation><tp:nomenclature-citation><tp:taxon-name><tp:taxon-name-part taxon-name-part-type="genus">Ploeogaster</tp:taxon-name-part> <tp:taxon-name-part taxon-name-part-type="species">aurantiacus</tp:taxon-name-part></tp:taxon-name><comment>: Herrich-Schaeffer, 1853, p. 168, list.</comment></tp:nomenclature-citation><tp:nomenclature-citation><tp:taxon-name><tp:taxon-name-part taxon-name-part-type="genus">Arilus</tp:taxon-name-part> <tp:taxon-name-part taxon-name-part-type="species">guttifer</tp:taxon-name-part></tp:taxon-name><comment> Herrich-Schaeffer, 1848, p. 36, Tab. CCLXI, fig. 810, orig. descr. and fig.; Mayr, 1866, p. 138-139, junior syn. of <italic><tp:taxon-name><tp:taxon-name-part taxon-name-part-type="genus">Z.</tp:taxon-name-part> <tp:taxon-name-part taxon-name-part-type="species">armillatus</tp:taxon-name-part></tp:taxon-name></italic>; Stål, 1872, p. 90, junior syn. of <italic><tp:taxon-name><tp:taxon-name-part taxon-name-part-type="genus">Z.</tp:taxon-name-part> <tp:taxon-name-part taxon-name-part-type="species">brasiliensis</tp:taxon-name-part></tp:taxon-name></italic>.</comment></tp:nomenclature-citation><tp:nomenclature-citation><tp:taxon-name><tp:taxon-name-part taxon-name-part-type="genus">Euagoras</tp:taxon-name-part> <tp:taxon-name-part taxon-name-part-type="species">guttifer</tp:taxon-name-part></tp:taxon-name><comment>: Herrich-Schaeffer, 1853, p. 92, list.</comment></tp:nomenclature-citation><tp:nomenclature-citation><tp:taxon-name><tp:taxon-name-part taxon-name-part-type="genus">Ploeogaster</tp:taxon-name-part> <tp:taxon-name-part taxon-name-part-type="species">guttifer</tp:taxon-name-part></tp:taxon-name><comment>: Herrich-Schaeffer, 1853, p. 168, list.</comment></tp:nomenclature-citation><tp:nomenclature-citation><tp:taxon-name><tp:taxon-name-part taxon-name-part-type="genus">Diplodus</tp:taxon-name-part> <tp:taxon-name-part taxon-name-part-type="species">guttifer</tp:taxon-name-part></tp:taxon-name><comment>: Stål , 1860, p. 74, descr.; Walker, 1873, p. 126, cat.</comment></tp:nomenclature-citation><tp:nomenclature-citation><tp:taxon-name><tp:taxon-name-part taxon-name-part-type="genus">Zelus</tp:taxon-name-part> <tp:taxon-name-part taxon-name-part-type="species">guttifer</tp:taxon-name-part></tp:taxon-name><comment>: Stål 1862, p. 453, note.</comment></tp:nomenclature-citation><tp:nomenclature-citation><tp:taxon-name><tp:taxon-name-part taxon-name-part-type="genus">Arilus</tp:taxon-name-part> <tp:taxon-name-part taxon-name-part-type="species">guttifer</tp:taxon-name-part></tp:taxon-name><comment> , Mayr, 1866, p. 138-139, junior syn. of <italic><tp:taxon-name><tp:taxon-name-part taxon-name-part-type="genus">Z.</tp:taxon-name-part> <tp:taxon-name-part taxon-name-part-type="species">armillatus</tp:taxon-name-part></tp:taxon-name></italic> .</comment></tp:nomenclature-citation></tp:nomenclature-citation-list></tp:nomenclature><tp:treatment-sec sec-type="Description"><title>Description</title><p>Figs <xref ref-type="fig" rid="F2057648">31</xref>, <xref ref-type="fig" rid="F2057657">32</xref>, <xref ref-type="fig" rid="F2057668">33</xref>, <xref ref-type="fig" rid="F2057681">34</xref>, <xref ref-type="fig" rid="F2057688">35</xref></p><p><bold><italic>Male</italic></bold>: (Fig. <xref ref-type="fig" rid="F2057648">31</xref>) Large, total length 17.15–19.02 mm (mean 17.87 mm, Suppl. material <xref ref-type="supplementary-material" rid="S606467">2</xref>); robust. <bold>COLORATION</bold>: Highly variable, with varying combinations and amounts of yellow, yellowish-brown and brownish-black; margins of posterior pronotal lobe and corium yellowish, rest brownish-black as most common pattern, amount of black varies, sometimes almost entirely black; legs uniformly black or apically reddish, yellow-black banded in some specimens. Abdominal dorsal surface dark brown, segments with yellowish-brown posterior and lateral margins; lateral and ventral surfaces dark brown to brownish-black with lighter mid-ventral line or yellowish-brown with variable darker areas. Pygophore yellowish-brown to brownish-black, pattern variable. <bold>VESTITURE</bold>: Densely setose. Short recumbent and short to long erect setae over entire surface of head. Anterior pronotal lobe with short recumbent and short to long erect setae on lateral surface, short to long erect setae confined to tracts dorsally; posterior lobe with recumbent to erect setae on lateral surface, erect setae on dorsal surface; scutellum with dense moderate to long semi-erect to erect setae, denser on apex. Corium and clavus with short, recumbent or erect setae. Scattered short erect setae on abdominal dorsum, lateral and ventral surfaces with short recumbent setae interspersed with erect setae of varying lengths. Recumbent and erect setae on exposed surface of pygophore; apical 1/3 of parameres with erect setae on dorsal surface. <bold>STRUCTURE: Head</bold>: Cylindrical, L/W = 2.40. Postocular lobe relatively short; in dorsal view anteriorly gradually narrowing, posterior portion constant, slightly narrower. Eye moderately sized; dorsal and ventral margins removed from outlines of head. <italic>Labium</italic>: I: II: III = 1: 1.5: 0.4. Basiflagellomere diameter subequal to that of pedicel. <bold>Thorax</bold>: Anterolateral angle rounded, without projection; medial longitudinal sulcus evident throughout, deepening posteriorly. Posterior pronotal lobe with finely rugulose surface; disc slightly elevated above humeral angle; humeral angle armed, with spinous processes. Scutellum short; apex rounded, not projected. <italic>Legs</italic>: Robust. <italic>Hemelytron</italic>: Surpassing apex of abdomen by about length of abdominal segment seven; quadrate cell large and broad; Cu and M of cubital cell converging towards R. <bold>GENITALIA</bold>: (Fig. <xref ref-type="fig" rid="F2057681">34</xref>) <italic>Pygophore</italic>: Ovoid; posteriorly expanded sac-like sclerite between parameres and medial process. Medial process cylindrical; slender; moderately long, almost as long as exposed part of parameres; posteriorly directed, in less than forty-five degree with body axis; nearly straight; basally without protrusion; apex in posterior view rounded, with minute projection. <italic>Paramere</italic>: Cylindrical; long, not reaching apex of medial process; directed posteriad; not distinctly curved; apical part not enlarged to very slightly enlarged. <italic>Phallus</italic>: Sharp laterally oriented process close to posterior margin of foramen and basal arms; apical portion of phallothecal sclerite not distinctly tapered, flat, laterally angulate; apex truncate; posterior margin of foramen broadly concave. Struts attached to dorsal phallothecal sclerite; apically separate, not connected by bridge; basally mostly separate, moderately fused. Basal plate arm robust; separate; converging; in lateral view nearly straight, very slightly curved; bridge short; extension of basal plate expanded onto arm.</p><p><bold><italic>Female</italic></bold>: (Figs <xref ref-type="fig" rid="F2057657">32</xref>, <xref ref-type="fig" rid="F2057668">33</xref>) Similar to male, except for the following. Larger than male, total length 19.0–24.7 mm (mean 21.94 mm, Suppl. material <xref ref-type="supplementary-material" rid="S606467">2</xref>). Coloration variations more extensive than in male.</p></tp:treatment-sec><tp:treatment-sec sec-type="Diagnosis"><title>Diagnosis</title><p>The large and robust body, the dorsal coloration usually bright, yellow or red with black, the medial process short and relatively slender are characteristic to <italic><tp:taxon-name><tp:taxon-name-part taxon-name-part-type="genus">Z.</tp:taxon-name-part> <tp:taxon-name-part taxon-name-part-type="species">armillatus</tp:taxon-name-part></tp:taxon-name></italic>. Male genitalic structures of <italic><tp:taxon-name><tp:taxon-name-part taxon-name-part-type="genus">Z.</tp:taxon-name-part> <tp:taxon-name-part taxon-name-part-type="species">armillatus</tp:taxon-name-part></tp:taxon-name></italic> and <italic><tp:taxon-name><tp:taxon-name-part taxon-name-part-type="genus">Z.</tp:taxon-name-part> <tp:taxon-name-part taxon-name-part-type="species">janus</tp:taxon-name-part></tp:taxon-name></italic> are nearly identical, but these two species do not overlap in range and are sufficiently different in non-genitalic morphological characters, which allow them to be easily separated.</p><p>The only species with which <italic><tp:taxon-name><tp:taxon-name-part taxon-name-part-type="genus">Z.</tp:taxon-name-part> <tp:taxon-name-part taxon-name-part-type="species">armillatus</tp:taxon-name-part></tp:taxon-name></italic> is sympatric which may cause some identification problems is <italic><tp:taxon-name><tp:taxon-name-part taxon-name-part-type="genus">Z.</tp:taxon-name-part> <tp:taxon-name-part taxon-name-part-type="species">conjungens</tp:taxon-name-part></tp:taxon-name></italic>. It may be distinguished from that species by the characters discussed under <italic><tp:taxon-name><tp:taxon-name-part taxon-name-part-type="genus">Z.</tp:taxon-name-part> <tp:taxon-name-part taxon-name-part-type="species">conjungens</tp:taxon-name-part></tp:taxon-name></italic>.</p></tp:treatment-sec><tp:treatment-sec sec-type="Distribution"><title>Distribution</title><p>South America (Fig. <xref ref-type="fig" rid="F2057688">35</xref>). Countries with specimen records: Argentina, Bolivia, Brazil, Colombia, Ecuador, Guyana, and Paraguay.</p></tp:treatment-sec><tp:treatment-sec sec-type="Taxon discussion"><title>Taxon discussion</title><p><italic><tp:taxon-name><tp:taxon-name-part taxon-name-part-type="genus">Zelus</tp:taxon-name-part> <tp:taxon-name-part taxon-name-part-type="species">armillatus</tp:taxon-name-part></tp:taxon-name></italic> is a very common, widespread, variable species in South America. It is known to occur in nearly all areas of the continent from central Argentina and northward, at altitudes from sea level to several thousand feet, and dry temperate to moist tropical areas. The coloration and markings of <italic><tp:taxon-name><tp:taxon-name-part taxon-name-part-type="genus">Z.</tp:taxon-name-part> <tp:taxon-name-part taxon-name-part-type="species">armillatus</tp:taxon-name-part></tp:taxon-name></italic> are highly variable throughout the range and appear to be as variable in any given area (e.g., Fig. <xref ref-type="fig" rid="F2057668">33</xref><xref ref-type="fig" rid="F2057676">d</xref>) as they are between areas. This fact is responsible for the several descriptions based upon color forms of this species. The drawings of <xref ref-type="bibr" rid="B1972343">Herrich-Schaeffer (1848)</xref> illustrate two of the common variations encountered, although the dorsal coloration, as well as that of the legs, may vary from almost entirely yellowish-brown through various combinations of that color and brownish-black to almost entirely brownish-black.</p></tp:treatment-sec><tp:treatment-sec><!--Section generated to contain objects referenced in tp:taxon-treatment.--><fig-group id="F2057648" position="float" orientation="portrait"><caption><p><italic><tp:taxon-name><tp:taxon-name-part taxon-name-part-type="genus">Zelus</tp:taxon-name-part> <tp:taxon-name-part taxon-name-part-type="species">armillatus</tp:taxon-name-part></tp:taxon-name></italic> (Lepeletier &amp; Serville, 1825), habitus, males</p></caption><fig id="F2057653" position="float" orientation="portrait"><label>Figure 31a.</label><caption><p><italic><tp:taxon-name><tp:taxon-name-part taxon-name-part-type="genus">Zelus</tp:taxon-name-part> <tp:taxon-name-part taxon-name-part-type="species">armillatus</tp:taxon-name-part></tp:taxon-name></italic> (Lepeletier &amp; Serville, 1825) male, dorsal (UCR_ENT 00008021, Santa Catarina, Brazil)</p></caption><graphic xmlns:xlink="http://www.w3.org/1999/xlink" xlink:href="biodiversity_data_journal-4-e8150-g031_a.jpg" xlink:type="simple" position="float" orientation="portrait" id="oo_62154.jpg"/></fig><fig id="F2057654" position="float" orientation="portrait"><label>Figure 31b.</label><caption><p><italic><tp:taxon-name><tp:taxon-name-part taxon-name-part-type="genus">Zelus</tp:taxon-name-part> <tp:taxon-name-part taxon-name-part-type="species">armillatus</tp:taxon-name-part></tp:taxon-name></italic> (Lepeletier &amp; Serville, 1825) male, lateral (UCR_ENT 00008021, Santa Catarina, Brazil)</p></caption><graphic xmlns:xlink="http://www.w3.org/1999/xlink" xlink:href="biodiversity_data_journal-4-e8150-g031_b.jpg" xlink:type="simple" position="float" orientation="portrait" id="oo_62155.jpg"/></fig><fig id="F2057655" position="float" orientation="portrait"><label>Figure 31c.</label><caption><p><italic><tp:taxon-name><tp:taxon-name-part taxon-name-part-type="genus">Zelus</tp:taxon-name-part> <tp:taxon-name-part taxon-name-part-type="species">armillatus</tp:taxon-name-part></tp:taxon-name></italic> (Lepeletier &amp; Serville, 1825) male, dorsal (UCR_ENT 00030246, Santa Catarina, Brazil)</p></caption><graphic xmlns:xlink="http://www.w3.org/1999/xlink" xlink:href="biodiversity_data_journal-4-e8150-g031_c.jpg" xlink:type="simple" position="float" orientation="portrait" id="oo_62156.jpg"/></fig><fig id="F2057656" position="float" orientation="portrait"><label>Figure 31d.</label><caption><p><italic><tp:taxon-name><tp:taxon-name-part taxon-name-part-type="genus">Zelus</tp:taxon-name-part> <tp:taxon-name-part taxon-name-part-type="species">armillatus</tp:taxon-name-part></tp:taxon-name></italic> (Lepeletier &amp; Serville, 1825) male, dorsal (UCR_ENT 00019103, Santa Catarina, Brazil)</p></caption><graphic xmlns:xlink="http://www.w3.org/1999/xlink" xlink:href="biodiversity_data_journal-4-e8150-g031_d.jpg" xlink:type="simple" position="float" orientation="portrait" id="oo_62157.jpg"/></fig></fig-group><fig-group id="F2057657" position="float" orientation="portrait"><caption><p><italic><tp:taxon-name><tp:taxon-name-part taxon-name-part-type="genus">Zelus</tp:taxon-name-part> <tp:taxon-name-part taxon-name-part-type="species">armillatus</tp:taxon-name-part></tp:taxon-name></italic> (Lepeletier &amp; Serville, 1825), habitus, females</p></caption><fig id="F2057662" position="float" orientation="portrait"><label>Figure 32a.</label><caption><p><italic><tp:taxon-name><tp:taxon-name-part taxon-name-part-type="genus">Zelus</tp:taxon-name-part> <tp:taxon-name-part taxon-name-part-type="species">armillatus</tp:taxon-name-part></tp:taxon-name></italic> (Lepeletier &amp; Serville, 1825), female, dorsal (UCR_ENT 00019117, Huanuco, Peru)</p></caption><graphic xmlns:xlink="http://www.w3.org/1999/xlink" xlink:href="biodiversity_data_journal-4-e8150-g032_a.jpg" xlink:type="simple" position="float" orientation="portrait" id="oo_62158.jpg"/></fig><fig id="F2057663" position="float" orientation="portrait"><label>Figure 32b.</label><caption><p><italic><tp:taxon-name><tp:taxon-name-part taxon-name-part-type="genus">Zelus</tp:taxon-name-part> <tp:taxon-name-part taxon-name-part-type="species">armillatus</tp:taxon-name-part></tp:taxon-name></italic> (Lepeletier &amp; Serville, 1825), female, lateral (UCR_ENT 00019117, Huanuco, Peru)</p></caption><graphic xmlns:xlink="http://www.w3.org/1999/xlink" xlink:href="biodiversity_data_journal-4-e8150-g032_b.jpg" xlink:type="simple" position="float" orientation="portrait" id="oo_62159.jpg"/></fig><fig id="F2057664" position="float" orientation="portrait"><label>Figure 32c.</label><caption><p><italic><tp:taxon-name><tp:taxon-name-part taxon-name-part-type="genus">Zelus</tp:taxon-name-part> <tp:taxon-name-part taxon-name-part-type="species">armillatus</tp:taxon-name-part></tp:taxon-name></italic> (Lepeletier &amp; Serville, 1825), female, dorsal (UCR_ENT 00019118, Huanuco, Peru)</p></caption><graphic xmlns:xlink="http://www.w3.org/1999/xlink" xlink:href="biodiversity_data_journal-4-e8150-g032_c.jpg" xlink:type="simple" position="float" orientation="portrait" id="oo_62160.jpg"/></fig><fig id="F2057665" position="float" orientation="portrait"><label>Figure 32d.</label><caption><p><italic><tp:taxon-name><tp:taxon-name-part taxon-name-part-type="genus">Zelus</tp:taxon-name-part> <tp:taxon-name-part taxon-name-part-type="species">armillatus</tp:taxon-name-part></tp:taxon-name></italic> (Lepeletier &amp; Serville, 1825), female, dorsal (UCR_ENT 00030183, Junin, Peru)</p></caption><graphic xmlns:xlink="http://www.w3.org/1999/xlink" xlink:href="biodiversity_data_journal-4-e8150-g032_d.jpg" xlink:type="simple" position="float" orientation="portrait" id="oo_62161.jpg"/></fig><fig id="F2057666" position="float" orientation="portrait"><label>Figure 32e.</label><caption><p><italic><tp:taxon-name><tp:taxon-name-part taxon-name-part-type="genus">Zelus</tp:taxon-name-part> <tp:taxon-name-part taxon-name-part-type="species">armillatus</tp:taxon-name-part></tp:taxon-name></italic> (Lepeletier &amp; Serville, 1825), female, dorsal (UCR_ENT 00019112, Huanuco, Peru)</p></caption><graphic xmlns:xlink="http://www.w3.org/1999/xlink" xlink:href="biodiversity_data_journal-4-e8150-g032_e.jpg" xlink:type="simple" position="float" orientation="portrait" id="oo_62162.jpg"/></fig><fig id="F2057667" position="float" orientation="portrait"><label>Figure 32f.</label><caption><p><italic><tp:taxon-name><tp:taxon-name-part taxon-name-part-type="genus">Zelus</tp:taxon-name-part> <tp:taxon-name-part taxon-name-part-type="species">armillatus</tp:taxon-name-part></tp:taxon-name></italic> (Lepeletier &amp; Serville, 1825), female, dorsal (UCR_ENT 00019119, Huanuco, Peru)</p></caption><graphic xmlns:xlink="http://www.w3.org/1999/xlink" xlink:href="biodiversity_data_journal-4-e8150-g032_f.jpg" xlink:type="simple" position="float" orientation="portrait" id="oo_62163.jpg"/></fig></fig-group><fig-group id="F2057668" position="float" orientation="portrait"><caption><p><italic><tp:taxon-name><tp:taxon-name-part taxon-name-part-type="genus">Zelus</tp:taxon-name-part> <tp:taxon-name-part taxon-name-part-type="species">armillatus</tp:taxon-name-part></tp:taxon-name></italic> (Lepeletier &amp; Serville, 1825), habitus, females</p></caption><fig id="F2057673" position="float" orientation="portrait"><label>Figure 33a.</label><caption><p><italic><tp:taxon-name><tp:taxon-name-part taxon-name-part-type="genus">Zelus</tp:taxon-name-part> <tp:taxon-name-part taxon-name-part-type="species">armillatus</tp:taxon-name-part></tp:taxon-name></italic> (Lepeletier &amp; Serville, 1825), female, dorsal (UCR_ENT 00019114, Huanuco, Peru)</p></caption><graphic xmlns:xlink="http://www.w3.org/1999/xlink" xlink:href="biodiversity_data_journal-4-e8150-g033_a.jpg" xlink:type="simple" position="float" orientation="portrait" id="oo_62164.jpg"/></fig><fig id="F2057674" position="float" orientation="portrait"><label>Figure 33b.</label><caption><p><italic><tp:taxon-name><tp:taxon-name-part taxon-name-part-type="genus">Zelus</tp:taxon-name-part> <tp:taxon-name-part taxon-name-part-type="species">armillatus</tp:taxon-name-part></tp:taxon-name></italic> (Lepeletier &amp; Serville, 1825), female, dorsal (UCR_ENT 00029536, Junin, Peru)</p></caption><graphic xmlns:xlink="http://www.w3.org/1999/xlink" xlink:href="biodiversity_data_journal-4-e8150-g033_b.jpg" xlink:type="simple" position="float" orientation="portrait" id="oo_62165.jpg"/></fig><fig id="F2057675" position="float" orientation="portrait"><label>Figure 33c.</label><caption><p><italic><tp:taxon-name><tp:taxon-name-part taxon-name-part-type="genus">Zelus</tp:taxon-name-part> <tp:taxon-name-part taxon-name-part-type="species">armillatus</tp:taxon-name-part></tp:taxon-name></italic> (Lepeletier &amp; Serville, 1825), female, dorsal (UCR_ENT 00017777, Huanuco, Peru)</p></caption><graphic xmlns:xlink="http://www.w3.org/1999/xlink" xlink:href="biodiversity_data_journal-4-e8150-g033_c.jpg" xlink:type="simple" position="float" orientation="portrait" id="oo_62166.jpg"/></fig><fig id="F2057676" position="float" orientation="portrait"><label>Figure 33d.</label><caption><p><italic><tp:taxon-name><tp:taxon-name-part taxon-name-part-type="genus">Zelus</tp:taxon-name-part> <tp:taxon-name-part taxon-name-part-type="species">armillatus</tp:taxon-name-part></tp:taxon-name></italic> (Lepeletier &amp; Serville, 1825). Female specimens collected from Oct-Nov 1993 from Guanay, La Paz, Bolivia, showing a large range of color variations</p></caption><graphic xmlns:xlink="http://www.w3.org/1999/xlink" xlink:href="biodiversity_data_journal-4-e8150-g033_d.jpg" xlink:type="simple" position="float" orientation="portrait" id="oo_62167.jpg"/></fig></fig-group><fig-group id="F2057681" position="float" orientation="portrait"><caption><p><italic><tp:taxon-name><tp:taxon-name-part taxon-name-part-type="genus">Zelus</tp:taxon-name-part> <tp:taxon-name-part taxon-name-part-type="species">armillatus</tp:taxon-name-part></tp:taxon-name></italic> (Lepeletier &amp; Serville, 1825), male genitalic structures</p></caption><fig id="F2057686" position="float" orientation="portrait"><label>Figure 34a.</label><caption><p><italic><tp:taxon-name><tp:taxon-name-part taxon-name-part-type="genus">Zelus</tp:taxon-name-part> <tp:taxon-name-part taxon-name-part-type="species">armillatus</tp:taxon-name-part></tp:taxon-name></italic> (Lepeletier &amp; Serville, 1825), pygophore, lateral and posterior views</p></caption><graphic xmlns:xlink="http://www.w3.org/1999/xlink" xlink:href="biodiversity_data_journal-4-e8150-g034_a.png" xlink:type="simple" position="float" orientation="portrait" id="oo_75411.png"/></fig><fig id="F2057687" position="float" orientation="portrait"><label>Figure 34b.</label><caption><p><italic><tp:taxon-name><tp:taxon-name-part taxon-name-part-type="genus">Zelus</tp:taxon-name-part> <tp:taxon-name-part taxon-name-part-type="species">armillatus</tp:taxon-name-part></tp:taxon-name></italic> (Lepeletier &amp; Serville, 1825), phallus, dorsal</p></caption><graphic xmlns:xlink="http://www.w3.org/1999/xlink" xlink:href="biodiversity_data_journal-4-e8150-g034_b.png" xlink:type="simple" position="float" orientation="portrait" id="oo_75412.png"/></fig></fig-group><fig id="F2057688" position="float" orientation="portrait"><label>Figure 35.</label><caption><p><italic><tp:taxon-name><tp:taxon-name-part taxon-name-part-type="genus">Zelus</tp:taxon-name-part> <tp:taxon-name-part taxon-name-part-type="species">armillatus</tp:taxon-name-part></tp:taxon-name></italic> (Lepeletier &amp; Serville, 1825), specimen record map</p></caption><graphic xmlns:xlink="http://www.w3.org/1999/xlink" xlink:href="biodiversity_data_journal-4-e8150-g035.png" position="float" id="oo_62170.png" orientation="portrait" xlink:type="simple"/></fig><supplementary-material xmlns:xlink="http://www.w3.org/1999/xlink" id="S606467" orientation="portrait" position="float" xlink:type="simple"><label>Supplementary material 2</label><caption><p>Measurements of species of <tp:taxon-name><tp:taxon-name-part taxon-name-part-type="genus">Zelus</tp:taxon-name-part></tp:taxon-name> Fabricius, 1803</p></caption><p>Data type: morphological, morphological measurements</p><p>Brief description: Measurements of species of <italic><tp:taxon-name><tp:taxon-name-part taxon-name-part-type="genus">Zelus</tp:taxon-name-part></tp:taxon-name></italic> Fabricius, 1803.</p><p>File: oo_91807.xlsx</p><media xlink:href="biodiversity_data_journal-4-e8150-s002.xlsx" mimetype="Microsoft Excel Document" mime-subtype="xlsx" position="float" orientation="portrait" xlink:type="simple"/><attrib specific-use="authors">Guanyang Zhang, Elwood Hart, Christiane Weirauch</attrib></supplementary-material><fig id="F2057676" position="float" orientation="portrait"><label>Figure 33d.</label><caption><p><italic><tp:taxon-name><tp:taxon-name-part taxon-name-part-type="genus">Zelus</tp:taxon-name-part> <tp:taxon-name-part taxon-name-part-type="species">armillatus</tp:taxon-name-part></tp:taxon-name></italic> (Lepeletier &amp; Serville, 1825). Female specimens collected from Oct-Nov 1993 from Guanay, La Paz, Bolivia, showing a large range of color variations</p></caption><graphic xmlns:xlink="http://www.w3.org/1999/xlink" xlink:href="biodiversity_data_journal-4-e8150-g033_d.jpg" xlink:type="simple" position="float" orientation="portrait" id="oo_62167.jpg"/></fig></tp:treatment-sec><ref-list><ref id="B1972343"><element-citation xmlns:xlink="http://www.w3.org/1999/xlink" publication-type="book" xlink:type="simple"><person-group person-group-type="author"><name name-style="western"><surname>Herrich-Schaeffer</surname><given-names>GAW</given-names></name></person-group><year>1848</year><source>Die Wanzenartigen Insekten. Vol. 8</source><publisher-name>Lotzbeck</publisher-name><publisher-loc>Nürnberg</publisher-loc><size units="page">130</size><pub-id pub-id-type="doi">10.5962/bhl.title.11547</pub-id></element-citation></ref></ref-list></tp:taxon-treatment>
