# Supplementary material for: A taxonomic monograph of the assassin bug genus Zelus Fabricius (Hemiptera: Reduviidae): 71 species based on 10,000 specimens
Source: Biodivers Data J. 2016 Jul 8;(4):e8150. doi: 10.3897/BDJ.4.e8150 (PMC5019016; doi:10.3897/BDJ.4.e8150)
Supplement: XML Treatment for Zelus bahiaensis [file BDJ.4.e8150-treatment9.xml]

<!DOCTYPE tp:taxon-treatment
  PUBLIC "-//TaxonX//DTD Taxonomic Treatment Publishing DTD v0 20100105//EN" "tax-treatment-NSO.dtd">
<tp:taxon-treatment xmlns:tp="http://www.plazi.org/taxpub"><tp:treatment-meta><mixed-citation publication-type="journal"><person-group><name><surname>Zhang</surname><given-names>Guanyang</given-names></name><name><surname>Hart</surname><given-names>Elwood R</given-names></name><name><surname>Weirauch</surname><given-names>Christiane</given-names></name></person-group><article-title>A taxonomic monograph of the assassin bug genus <italic><tp:taxon-name><tp:taxon-name-part taxon-name-part-type="genus">Zelus</tp:taxon-name-part></tp:taxon-name></italic> Fabricius (<tp:taxon-name><tp:taxon-name-part taxon-name-part-type="order">Hemiptera</tp:taxon-name-part></tp:taxon-name>: <tp:taxon-name><tp:taxon-name-part taxon-name-part-type="family">Reduviidae</tp:taxon-name-part></tp:taxon-name>): 71 species based on 10,000 specimens</article-title><source>Biodivers Data J</source><day>08</day><month>7</month><year>2016</year><volume>2016</volume><issue>4</issue><pub-id pub-id-type="doi">10.3897/BDJ.4.e8150</pub-id></mixed-citation></tp:treatment-meta><tp:nomenclature><tp:taxon-name><tp:taxon-name-part taxon-name-part-type="genus">Zelus</tp:taxon-name-part> <tp:taxon-name-part taxon-name-part-type="species">bahiaensis</tp:taxon-name-part><object-id xmlns:xlink="http://www.w3.org/1999/xlink" content-type="zoobank" xlink:type="simple" object-id-type="ZooBank">urn:lsid:zoobank.org:act:9E10BFBB-A5C0-4C49-95B4-BE01C0B7A995</object-id></tp:taxon-name><tp:taxon-authority>Zhang &amp; Hart</tp:taxon-authority><tp:taxon-status xmlns:xlink="http://www.w3.org/1999/xlink" xlink:type="simple">sp. n.</tp:taxon-status></tp:nomenclature><tp:treatment-sec sec-type="materials"><title>Materials</title><list list-type="alpha-lower" list-content="occurrences"><list-item><p><bold>Type status:</bold> <named-content xmlns:xlink="http://www.w3.org/1999/xlink" content-type="dwc:typeStatus" xlink:type="simple">Holotype</named-content>. <bold>Occurrence:</bold> catalogNumber: <named-content xmlns:xlink="http://www.w3.org/1999/xlink" content-type="dwc:catalogNumber" xlink:type="simple">UCR_ENT 00071255</named-content>; occurrenceRemarks: <named-content xmlns:xlink="http://www.w3.org/1999/xlink" content-type="dwc:occurrenceRemarks" xlink:type="simple">Name from type locality 'Bahia'. Wrongly spelled in Hart 1972, and changed to <tp:taxon-name><tp:taxon-name-part taxon-name-part-type="genus">Zelus</tp:taxon-name-part><tp:taxon-name-part taxon-name-part-type="species">bahiaensis</tp:taxon-name-part></tp:taxon-name>.</named-content>; recordedBy: <named-content xmlns:xlink="http://www.w3.org/1999/xlink" content-type="dwc:recordedBy" xlink:type="simple">P. Silva</named-content>; sex: <named-content xmlns:xlink="http://www.w3.org/1999/xlink" content-type="dwc:sex" xlink:type="simple">Adult Male</named-content>; <bold>Taxon:</bold> scientificName: <named-content xmlns:xlink="http://www.w3.org/1999/xlink" content-type="dwc:scientificName" xlink:type="simple"><italic><tp:taxon-name><tp:taxon-name-part taxon-name-part-type="genus">Zelus</tp:taxon-name-part> <tp:taxon-name-part taxon-name-part-type="species">bahiaensis</tp:taxon-name-part></tp:taxon-name></italic></named-content>; family: <named-content xmlns:xlink="http://www.w3.org/1999/xlink" content-type="dwc:family" xlink:type="simple"><tp:taxon-name><tp:taxon-name-part taxon-name-part-type="family">Reduviidae</tp:taxon-name-part></tp:taxon-name></named-content>; genus: <named-content xmlns:xlink="http://www.w3.org/1999/xlink" content-type="dwc:genus" xlink:type="simple"><tp:taxon-name><tp:taxon-name-part taxon-name-part-type="genus">Zelus</tp:taxon-name-part></tp:taxon-name></named-content>; scientificNameAuthorship: <named-content xmlns:xlink="http://www.w3.org/1999/xlink" content-type="dwc:scientificNameAuthorship" xlink:type="simple">Zhang &amp; Hart, 2016</named-content>; <bold>Location:</bold> country: <named-content xmlns:xlink="http://www.w3.org/1999/xlink" content-type="dwc:country" xlink:type="simple">BRAZIL</named-content>; stateProvince: <named-content xmlns:xlink="http://www.w3.org/1999/xlink" content-type="dwc:stateProvince" xlink:type="simple">Bahia</named-content>; locality: <named-content xmlns:xlink="http://www.w3.org/1999/xlink" content-type="dwc:locality" xlink:type="simple">Agua Preta</named-content>; decimalLatitude: <named-content xmlns:xlink="http://www.w3.org/1999/xlink" content-type="dwc:decimalLatitude" xlink:type="simple">-14.58333</named-content>; decimalLongitude: <named-content xmlns:xlink="http://www.w3.org/1999/xlink" content-type="dwc:decimalLongitude" xlink:type="simple">-39.26666</named-content>; <bold>Identification:</bold> identifiedBy: <named-content xmlns:xlink="http://www.w3.org/1999/xlink" content-type="dwc:identifiedBy" xlink:type="simple">G. Zhang</named-content>; dateIdentified: <named-content xmlns:xlink="http://www.w3.org/1999/xlink" content-type="dwc:dateIdentified" xlink:type="simple">2013</named-content>; <bold>Event:</bold> samplingProtocol: <named-content xmlns:xlink="http://www.w3.org/1999/xlink" content-type="dwc:samplingProtocol" xlink:type="simple">Unknown</named-content>; eventDate: <named-content xmlns:xlink="http://www.w3.org/1999/xlink" content-type="dwc:eventDate" xlink:type="simple">No date provided</named-content>; <bold>Record Level:</bold> institutionCode: <named-content xmlns:xlink="http://www.w3.org/1999/xlink" content-type="dwc:institutionCode" xlink:type="simple">TAMU</named-content></p></list-item></list></tp:treatment-sec><tp:treatment-sec sec-type="Description"><title>Description</title><p>Figs <xref ref-type="fig" rid="F2057742">39</xref>, <xref ref-type="fig" rid="F2057749">40</xref>, <xref ref-type="fig" rid="F2057756">41</xref></p><p><bold><italic>Male</italic></bold>: (Fig. <xref ref-type="fig" rid="F2057742">39</xref>) Medium-sized, total length 12.35 mm (n=1); slender. <bold>COLORATION</bold>: Much of body surface including head, anterior pronotal lobe, membrane, legs dark brown; very slender lighter colored medial longitudinal stripe on postocular lobe. Posterior pronotal lobe and corium orange. Pleura, abdomen reddish-brown. <bold>VESTITURE</bold>: Moderately setose. Dorsum of anteocular and anterior part of postocular with moderately dense, short, erect, spine-like setae, posterior part of postocular nearly glabrous; ventral surface of head with sparse, short, erect or recumbent setae. Pronotum with dense, short, erect, spine-like setae on dorsum and lateral surfaces, anterior lobe also intermixed with sparse, long, fine setae. Pleura with spine-like setae, sparse on metapleuron; intermixed with short to long, erect, fine and short, recumbent setae; scutellum with spine-like setae and erect, fine setae. Legs with very sparse setation. Corium and clavus with short, recumbent setae. Abdomen with moderately dense, short, semi-erect, fine setae, intermixed with sparse, long setae. Bush of moderately long, erect setae flanking medial process on posteroventral rim of pygophore; paramere apically with sparse, short, erect setae. <bold>STRUCTURE: Head</bold>: Cylindrical, L/W = 2.27. Postocular lobe long; in dorsal view distinctly narrowing through anterior 2/3, posterior 1/3 constant, tube-like. Eye moderately sized; lateral margin much wider than postocular lobe; dorsal margin removed from postocular transverse groove, ventral margin attaining ventral surface of head. <italic>Labium</italic>: I: II: III = 1: 1.8: 0.6. Basiflagellomere diameter slightly larger than that of pedicel. <bold>Thorax</bold>: Anterolateral angle rounded, without projection; medial longitudinal sulcus evident throughout, deepening posteriorly. Posterior pronotal lobe with rugulose surface; disc distinctly elevated above humeral angle; humeral angle rounded, without projection. Scutellum moderately long; apex slightly pointed, not projected. <italic>Legs</italic>: Very slender. <italic>Hemelytron</italic>: Greatly surpassing apex of abdomen by about 3x length of abdominal segment seven; quadrate cell large and broad; Cu and M of cubital cell subparallel. <bold>GENITALIA</bold>: (Fig. <xref ref-type="fig" rid="F2057749">40</xref>) <italic>Pygophore</italic>: Ovoid; mid-lateral fold adjacent to paramere insertion; slightly expanded laterally near base of paramere in dorsal view. Medial process cylindrical; very slender; moderately long, nearly half length of paramere; posteriorly directed; basal 2/3 straight, apically curved; apex in posterior view blunt, folded posteriad, marginally narrower. <italic>Paramere</italic>: Cylindrical; long, surpassing medial process; directed posteriad; slightly curved ventrad; apical part very slightly enlarged. <italic>Phallus</italic>: Dorsal phallothecal sclerite elongated; apical portion of phallothecal sclerite not distinctly tapered, convex, laterally angulate; apex truncate, medially emarginate; posterior margin of foramen deeply concave. Struts attached to dorsal phallothecal sclerite; apically separate, connected by bridge; basally mostly separate, moderately fused. Basal plate arm slender; separate; converging; in lateral view apically curved; bridge short; extension of basal plate expanded onto arm.</p><p><bold><italic>Female</italic></bold>: Unknown.</p></tp:treatment-sec><tp:treatment-sec sec-type="Diagnosis"><title>Diagnosis</title><p>Recognized by the following combination of characters: the anterior pronotal lobe dark brown and the posterior pronotal lobe orange; the 1A an Pcu not intersecting, short crossvein between them; the long and slender, cylindrical medial process; the medial process apically folded posteriad; and the rather long paramere.</p></tp:treatment-sec><tp:treatment-sec sec-type="Etymology"><title>Etymology</title><p>Named after the Brazilian state Bahia, where the holotype was collected.</p></tp:treatment-sec><tp:treatment-sec sec-type="Distribution"><title>Distribution</title><p>South America (Fig. <xref ref-type="fig" rid="F2057756">41</xref>). Known from the type locality in Brazil.</p></tp:treatment-sec><tp:treatment-sec><!--Section generated to contain objects referenced in tp:taxon-treatment.--><fig-group id="F2057742" position="float" orientation="portrait"><caption><p><italic><tp:taxon-name><tp:taxon-name-part taxon-name-part-type="genus">Zelus</tp:taxon-name-part> <tp:taxon-name-part taxon-name-part-type="species">bahiaensis</tp:taxon-name-part></tp:taxon-name></italic> Zhang &amp; Hart, sp. n., habitus</p></caption><fig id="F2057747" position="float" orientation="portrait"><label>Figure 39a.</label><caption><p><italic><tp:taxon-name><tp:taxon-name-part taxon-name-part-type="genus">Zelus</tp:taxon-name-part> <tp:taxon-name-part taxon-name-part-type="species">bahiaensis</tp:taxon-name-part></tp:taxon-name></italic> Zhang &amp; Hart, sp. n., male, dorsal (UCR_ENT 00071255, Bahia, Brazil)</p></caption><graphic xmlns:xlink="http://www.w3.org/1999/xlink" xlink:href="biodiversity_data_journal-4-e8150-g039_a.jpg" xlink:type="simple" position="float" orientation="portrait" id="oo_62187.jpg"/></fig><fig id="F2057748" position="float" orientation="portrait"><label>Figure 39b.</label><caption><p><italic><tp:taxon-name><tp:taxon-name-part taxon-name-part-type="genus">Zelus</tp:taxon-name-part> <tp:taxon-name-part taxon-name-part-type="species">bahiaensis</tp:taxon-name-part></tp:taxon-name></italic> Zhang &amp; Hart, sp. n., male, lateral (UCR_ENT 00071255, Bahia, Brazil)</p></caption><graphic xmlns:xlink="http://www.w3.org/1999/xlink" xlink:href="biodiversity_data_journal-4-e8150-g039_b.jpg" xlink:type="simple" position="float" orientation="portrait" id="oo_62188.jpg"/></fig></fig-group><fig-group id="F2057749" position="float" orientation="portrait"><caption><p><italic><tp:taxon-name><tp:taxon-name-part taxon-name-part-type="genus">Zelus</tp:taxon-name-part> <tp:taxon-name-part taxon-name-part-type="species">bahiaensis</tp:taxon-name-part></tp:taxon-name></italic> Zhang &amp; Hart, sp. n., male genitalic structures</p></caption><fig id="F2057754" position="float" orientation="portrait"><label>Figure 40a.</label><caption><p><italic><tp:taxon-name><tp:taxon-name-part taxon-name-part-type="genus">Zelus</tp:taxon-name-part> <tp:taxon-name-part taxon-name-part-type="species">bahiaensis</tp:taxon-name-part></tp:taxon-name></italic> Zhang &amp; Hart, sp. n., pygophore, lateral and posterior views</p></caption><graphic xmlns:xlink="http://www.w3.org/1999/xlink" xlink:href="biodiversity_data_journal-4-e8150-g040_a.png" xlink:type="simple" position="float" orientation="portrait" id="oo_62189.png"/></fig><fig id="F2057755" position="float" orientation="portrait"><label>Figure 40b.</label><caption><p><italic><tp:taxon-name><tp:taxon-name-part taxon-name-part-type="genus">Zelus</tp:taxon-name-part> <tp:taxon-name-part taxon-name-part-type="species">bahiaensis</tp:taxon-name-part></tp:taxon-name></italic> Zhang &amp; Hart, sp. n., phallus, dorsal view</p></caption><graphic xmlns:xlink="http://www.w3.org/1999/xlink" xlink:href="biodiversity_data_journal-4-e8150-g040_b.png" xlink:type="simple" position="float" orientation="portrait" id="oo_62190.png"/></fig></fig-group><fig id="F2057756" position="float" orientation="portrait"><label>Figure 41.</label><caption><p><italic><tp:taxon-name><tp:taxon-name-part taxon-name-part-type="genus">Zelus</tp:taxon-name-part> <tp:taxon-name-part taxon-name-part-type="species">bahiaensis</tp:taxon-name-part></tp:taxon-name></italic> Zhang &amp; Hart, sp. n., specimen record map</p></caption><graphic xmlns:xlink="http://www.w3.org/1999/xlink" xlink:href="biodiversity_data_journal-4-e8150-g041.png" position="float" id="oo_62208.png" orientation="portrait" xlink:type="simple"/></fig></tp:treatment-sec></tp:taxon-treatment>
