# Supplementary material for: A taxonomic monograph of the assassin bug genus Zelus Fabricius (Hemiptera: Reduviidae): 71 species based on 10,000 specimens
Source: Biodivers Data J. 2016 Jul 8;(4):e8150. doi: 10.3897/BDJ.4.e8150 (PMC5019016; doi:10.3897/BDJ.4.e8150)
Supplement: XML Treatment for Zelus bruneri [file BDJ.4.e8150-treatment11.xml]

<!DOCTYPE tp:taxon-treatment
  PUBLIC "-//TaxonX//DTD Taxonomic Treatment Publishing DTD v0 20100105//EN" "tax-treatment-NSO.dtd">
<tp:taxon-treatment xmlns:tp="http://www.plazi.org/taxpub"><tp:treatment-meta><mixed-citation publication-type="journal"><person-group><name><surname>Zhang</surname><given-names>Guanyang</given-names></name><name><surname>Hart</surname><given-names>Elwood R</given-names></name><name><surname>Weirauch</surname><given-names>Christiane</given-names></name></person-group><article-title>A taxonomic monograph of the assassin bug genus <italic><tp:taxon-name><tp:taxon-name-part taxon-name-part-type="genus">Zelus</tp:taxon-name-part></tp:taxon-name></italic> Fabricius (<tp:taxon-name><tp:taxon-name-part taxon-name-part-type="order">Hemiptera</tp:taxon-name-part></tp:taxon-name>: <tp:taxon-name><tp:taxon-name-part taxon-name-part-type="family">Reduviidae</tp:taxon-name-part></tp:taxon-name>): 71 species based on 10,000 specimens</article-title><source>Biodivers Data J</source><day>08</day><month>7</month><year>2016</year><volume>2016</volume><issue>4</issue><pub-id pub-id-type="doi">10.3897/BDJ.4.e8150</pub-id></mixed-citation></tp:treatment-meta><tp:nomenclature><tp:taxon-name><tp:taxon-name-part taxon-name-part-type="genus">Zelus</tp:taxon-name-part> <tp:taxon-name-part taxon-name-part-type="species">bruneri</tp:taxon-name-part></tp:taxon-name><tp:taxon-authority>De Zayas, 1960</tp:taxon-authority><tp:nomenclature-citation-list><tp:nomenclature-citation><tp:taxon-name><tp:taxon-name-part taxon-name-part-type="genus">Zelus</tp:taxon-name-part> <tp:taxon-name-part taxon-name-part-type="species">bruneri</tp:taxon-name-part></tp:taxon-name><comment> De Zayas, 1960, p. 125–127, orig. descr. and fig; Alayo, 1967, p. 5, 36, 37, list, key and note; Hart, 1987, p. 296-297, note and key; Maldonado, 1990, p. 326, cat.</comment></tp:nomenclature-citation></tp:nomenclature-citation-list></tp:nomenclature><tp:treatment-sec sec-type="materials"><title>Materials</title><list list-type="alpha-lower" list-content="occurrences"><list-item><p><bold>Type status:</bold> <named-content xmlns:xlink="http://www.w3.org/1999/xlink" content-type="dwc:typeStatus" xlink:type="simple">Holotype</named-content>. <bold>Occurrence:</bold> occurrenceRemarks: <named-content xmlns:xlink="http://www.w3.org/1999/xlink" content-type="dwc:occurrenceRemarks" xlink:type="simple">Deposited m the collection of Prof. F. de Zayas in Havana, Cuba. Not available for examination in current study.</named-content>; sex: <named-content xmlns:xlink="http://www.w3.org/1999/xlink" content-type="dwc:sex" xlink:type="simple">Adult male</named-content>; <bold>Taxon:</bold> scientificName: <named-content xmlns:xlink="http://www.w3.org/1999/xlink" content-type="dwc:scientificName" xlink:type="simple"><italic><tp:taxon-name><tp:taxon-name-part taxon-name-part-type="genus">Zelus</tp:taxon-name-part> <tp:taxon-name-part taxon-name-part-type="species">bruneri</tp:taxon-name-part></tp:taxon-name></italic></named-content>; family: <named-content xmlns:xlink="http://www.w3.org/1999/xlink" content-type="dwc:family" xlink:type="simple"><tp:taxon-name><tp:taxon-name-part taxon-name-part-type="family">Reduviidae</tp:taxon-name-part></tp:taxon-name></named-content>; genus: <named-content xmlns:xlink="http://www.w3.org/1999/xlink" content-type="dwc:genus" xlink:type="simple"><tp:taxon-name><tp:taxon-name-part taxon-name-part-type="genus">Zelus</tp:taxon-name-part></tp:taxon-name></named-content>; scientificNameAuthorship: <named-content xmlns:xlink="http://www.w3.org/1999/xlink" content-type="dwc:scientificNameAuthorship" xlink:type="simple">de Zayas, 1960</named-content>; <bold>Location:</bold> country: <named-content xmlns:xlink="http://www.w3.org/1999/xlink" content-type="dwc:country" xlink:type="simple">Cuba</named-content>; locality: <named-content xmlns:xlink="http://www.w3.org/1999/xlink" content-type="dwc:locality" xlink:type="simple">Piloto, Moa, Oriente</named-content>; decimalLatitude: <named-content xmlns:xlink="http://www.w3.org/1999/xlink" content-type="dwc:decimalLatitude" xlink:type="simple">20.55</named-content>; decimalLongitude: <named-content xmlns:xlink="http://www.w3.org/1999/xlink" content-type="dwc:decimalLongitude" xlink:type="simple">-75.783333</named-content>; georeferenceSources: <named-content xmlns:xlink="http://www.w3.org/1999/xlink" content-type="dwc:georeferenceSources" xlink:type="simple">Gazetteer</named-content>; <bold>Event:</bold> eventDate: <named-content xmlns:xlink="http://www.w3.org/1999/xlink" content-type="dwc:eventDate" xlink:type="simple">1954-06</named-content></p></list-item><list-item><p><bold>Type status:</bold> <named-content xmlns:xlink="http://www.w3.org/1999/xlink" content-type="dwc:typeStatus" xlink:type="simple">Paratype</named-content>. <bold>Occurrence:</bold> occurrenceRemarks: <named-content xmlns:xlink="http://www.w3.org/1999/xlink" content-type="dwc:occurrenceRemarks" xlink:type="simple">Deposited m the collection of Prof. F. de Zayas in Havana, Cuba. Not available for examination in current study.</named-content>; sex: <named-content xmlns:xlink="http://www.w3.org/1999/xlink" content-type="dwc:sex" xlink:type="simple">Adult male</named-content>; <bold>Taxon:</bold> scientificName: <named-content xmlns:xlink="http://www.w3.org/1999/xlink" content-type="dwc:scientificName" xlink:type="simple"><italic><tp:taxon-name><tp:taxon-name-part taxon-name-part-type="genus">Zelus</tp:taxon-name-part> <tp:taxon-name-part taxon-name-part-type="species">bruneri</tp:taxon-name-part></tp:taxon-name></italic></named-content>; family: <named-content xmlns:xlink="http://www.w3.org/1999/xlink" content-type="dwc:family" xlink:type="simple"><tp:taxon-name><tp:taxon-name-part taxon-name-part-type="family">Reduviidae</tp:taxon-name-part></tp:taxon-name></named-content>; genus: <named-content xmlns:xlink="http://www.w3.org/1999/xlink" content-type="dwc:genus" xlink:type="simple"><tp:taxon-name><tp:taxon-name-part taxon-name-part-type="genus">Zelus</tp:taxon-name-part></tp:taxon-name></named-content>; scientificNameAuthorship: <named-content xmlns:xlink="http://www.w3.org/1999/xlink" content-type="dwc:scientificNameAuthorship" xlink:type="simple">de Zayas, 1960</named-content>; <bold>Location:</bold> country: <named-content xmlns:xlink="http://www.w3.org/1999/xlink" content-type="dwc:country" xlink:type="simple">Cuba</named-content>; locality: <named-content xmlns:xlink="http://www.w3.org/1999/xlink" content-type="dwc:locality" xlink:type="simple">Piloto, Moa, Oriente</named-content>; decimalLatitude: <named-content xmlns:xlink="http://www.w3.org/1999/xlink" content-type="dwc:decimalLatitude" xlink:type="simple">20.55</named-content>; decimalLongitude: <named-content xmlns:xlink="http://www.w3.org/1999/xlink" content-type="dwc:decimalLongitude" xlink:type="simple">-75.783333</named-content>; georeferenceSources: <named-content xmlns:xlink="http://www.w3.org/1999/xlink" content-type="dwc:georeferenceSources" xlink:type="simple">Gazetteer</named-content>; <bold>Event:</bold> eventDate: <named-content xmlns:xlink="http://www.w3.org/1999/xlink" content-type="dwc:eventDate" xlink:type="simple">1954-06</named-content></p></list-item></list></tp:treatment-sec><tp:treatment-sec sec-type="Distribution"><title>Distribution</title><p>Known only from Cuba.</p></tp:treatment-sec><tp:treatment-sec sec-type="Taxon discussion"><title>Taxon discussion</title><p>Two male specimens are known from Cuba, which were not physically examined, but the original description and illustration provide a strong basis for placing this species in the <italic><tp:taxon-name><tp:taxon-name-part taxon-name-part-type="genus">Zelus</tp:taxon-name-part> <tp:taxon-name-part taxon-name-part-type="species">puertoricensis</tp:taxon-name-part></tp:taxon-name></italic> species group. This is confirmed by the narrow, elongated body form; the flat and rectangular pronotum; the general genitalic shape indicated in the figure. The much smaller size and flat postocular lobe negates it being a male of <italic><tp:taxon-name><tp:taxon-name-part taxon-name-part-type="genus">Z.</tp:taxon-name-part> <tp:taxon-name-part taxon-name-part-type="species">subimpressus</tp:taxon-name-part></tp:taxon-name></italic>. It is more likely to be the male of <italic><tp:taxon-name><tp:taxon-name-part taxon-name-part-type="genus">Z.</tp:taxon-name-part> <tp:taxon-name-part taxon-name-part-type="species">zayasi</tp:taxon-name-part></tp:taxon-name></italic>.</p></tp:treatment-sec></tp:taxon-treatment>
