# Supplementary material for: A taxonomic monograph of the assassin bug genus Zelus Fabricius (Hemiptera: Reduviidae): 71 species based on 10,000 specimens
Source: Biodivers Data J. 2016 Jul 8;(4):e8150. doi: 10.3897/BDJ.4.e8150 (PMC5019016; doi:10.3897/BDJ.4.e8150)
Supplement: XML Treatment for Zelus championi [file BDJ.4.e8150-treatment15.xml]

<!DOCTYPE tp:taxon-treatment
  PUBLIC "-//TaxonX//DTD Taxonomic Treatment Publishing DTD v0 20100105//EN" "tax-treatment-NSO.dtd">
<tp:taxon-treatment xmlns:tp="http://www.plazi.org/taxpub"><tp:treatment-meta><mixed-citation publication-type="journal"><person-group><name><surname>Zhang</surname><given-names>Guanyang</given-names></name><name><surname>Hart</surname><given-names>Elwood R</given-names></name><name><surname>Weirauch</surname><given-names>Christiane</given-names></name></person-group><article-title>A taxonomic monograph of the assassin bug genus <italic><tp:taxon-name><tp:taxon-name-part taxon-name-part-type="genus">Zelus</tp:taxon-name-part></tp:taxon-name></italic> Fabricius (<tp:taxon-name><tp:taxon-name-part taxon-name-part-type="order">Hemiptera</tp:taxon-name-part></tp:taxon-name>: <tp:taxon-name><tp:taxon-name-part taxon-name-part-type="family">Reduviidae</tp:taxon-name-part></tp:taxon-name>): 71 species based on 10,000 specimens</article-title><source>Biodivers Data J</source><day>08</day><month>7</month><year>2016</year><volume>2016</volume><issue>4</issue><pub-id pub-id-type="doi">10.3897/BDJ.4.e8150</pub-id></mixed-citation></tp:treatment-meta><tp:nomenclature><tp:taxon-name><tp:taxon-name-part taxon-name-part-type="genus">Zelus</tp:taxon-name-part> <tp:taxon-name-part taxon-name-part-type="species">championi</tp:taxon-name-part><object-id xmlns:xlink="http://www.w3.org/1999/xlink" content-type="zoobank" xlink:type="simple" object-id-type="ZooBank">urn:lsid:zoobank.org:act:1A05766B-0C74-43CE-A5F9-A643EF07CA89</object-id></tp:taxon-name><tp:taxon-authority>Zhang &amp; Hart</tp:taxon-authority><tp:taxon-status xmlns:xlink="http://www.w3.org/1999/xlink" xlink:type="simple">sp. n.</tp:taxon-status></tp:nomenclature><tp:treatment-sec sec-type="materials"><title>Materials</title><list list-type="alpha-lower" list-content="occurrences"><list-item><p><bold>Type status:</bold> <named-content xmlns:xlink="http://www.w3.org/1999/xlink" content-type="dwc:typeStatus" xlink:type="simple">Holotype</named-content>. <bold>Occurrence:</bold> catalogNumber: <named-content xmlns:xlink="http://www.w3.org/1999/xlink" content-type="dwc:catalogNumber" xlink:type="simple">UCR_ENT 00048759</named-content>; occurrenceRemarks: <named-content xmlns:xlink="http://www.w3.org/1999/xlink" content-type="dwc:occurrenceRemarks" xlink:type="simple">Verbatim label info: B.C.A.Rhyn.II. <tp:taxon-name><tp:taxon-name-part taxon-name-part-type="genus">Zelus</tp:taxon-name-part> <tp:taxon-name-part taxon-name-part-type="species">inconstans</tp:taxon-name-part></tp:taxon-name> Ch. / Bugaba, 800-1,500 ft. Champion. / Holotype <italic><tp:taxon-name><tp:taxon-name-part taxon-name-part-type="genus">Zelus</tp:taxon-name-part> <tp:taxon-name-part taxon-name-part-type="species">championi</tp:taxon-name-part></tp:taxon-name></italic> Hart / [genitalia vial]</named-content>; recordedBy: <named-content xmlns:xlink="http://www.w3.org/1999/xlink" content-type="dwc:recordedBy" xlink:type="simple">G.C. Champion</named-content>; sex: <named-content xmlns:xlink="http://www.w3.org/1999/xlink" content-type="dwc:sex" xlink:type="simple">Adult Male</named-content>; <bold>Taxon:</bold> scientificName: <named-content xmlns:xlink="http://www.w3.org/1999/xlink" content-type="dwc:scientificName" xlink:type="simple"><italic><tp:taxon-name><tp:taxon-name-part taxon-name-part-type="genus">Zelus</tp:taxon-name-part> <tp:taxon-name-part taxon-name-part-type="species">championi</tp:taxon-name-part></tp:taxon-name></italic></named-content>; family: <named-content xmlns:xlink="http://www.w3.org/1999/xlink" content-type="dwc:family" xlink:type="simple"><tp:taxon-name><tp:taxon-name-part taxon-name-part-type="family">Reduviidae</tp:taxon-name-part></tp:taxon-name></named-content>; genus: <named-content xmlns:xlink="http://www.w3.org/1999/xlink" content-type="dwc:genus" xlink:type="simple"><tp:taxon-name><tp:taxon-name-part taxon-name-part-type="genus">Zelus</tp:taxon-name-part></tp:taxon-name></named-content>; scientificNameAuthorship: <named-content xmlns:xlink="http://www.w3.org/1999/xlink" content-type="dwc:scientificNameAuthorship" xlink:type="simple">Zhang &amp; Hart, 2016</named-content>; <bold>Location:</bold> country: <named-content xmlns:xlink="http://www.w3.org/1999/xlink" content-type="dwc:country" xlink:type="simple">PANAMA</named-content>; stateProvince: <named-content xmlns:xlink="http://www.w3.org/1999/xlink" content-type="dwc:stateProvince" xlink:type="simple">Chiriqui</named-content>; locality: <named-content xmlns:xlink="http://www.w3.org/1999/xlink" content-type="dwc:locality" xlink:type="simple">Bugaba</named-content>; verbatimElevation: <named-content xmlns:xlink="http://www.w3.org/1999/xlink" content-type="dwc:verbatimElevation" xlink:type="simple">457 m</named-content>; decimalLatitude: <named-content xmlns:xlink="http://www.w3.org/1999/xlink" content-type="dwc:decimalLatitude" xlink:type="simple">8.4833</named-content>; decimalLongitude: <named-content xmlns:xlink="http://www.w3.org/1999/xlink" content-type="dwc:decimalLongitude" xlink:type="simple">-82.6167</named-content>; georeferenceSources: <named-content xmlns:xlink="http://www.w3.org/1999/xlink" content-type="dwc:georeferenceSources" xlink:type="simple">Gazetteer</named-content>; <bold>Identification:</bold> identifiedBy: <named-content xmlns:xlink="http://www.w3.org/1999/xlink" content-type="dwc:identifiedBy" xlink:type="simple">G. Zhang</named-content>; dateIdentified: <named-content xmlns:xlink="http://www.w3.org/1999/xlink" content-type="dwc:dateIdentified" xlink:type="simple">2013</named-content>; <bold>Event:</bold> eventDate: <named-content xmlns:xlink="http://www.w3.org/1999/xlink" content-type="dwc:eventDate" xlink:type="simple">No date provided</named-content>; <bold>Record Level:</bold> institutionCode: <named-content xmlns:xlink="http://www.w3.org/1999/xlink" content-type="dwc:institutionCode" xlink:type="simple">BMNH</named-content></p></list-item><list-item><p><bold>Type status:</bold> <named-content xmlns:xlink="http://www.w3.org/1999/xlink" content-type="dwc:typeStatus" xlink:type="simple">Paratype</named-content>. <bold>Occurrence:</bold> catalogNumber: <named-content xmlns:xlink="http://www.w3.org/1999/xlink" content-type="dwc:catalogNumber" xlink:type="simple">UCR_ENT 00004770</named-content>; occurrenceRemarks: <named-content xmlns:xlink="http://www.w3.org/1999/xlink" content-type="dwc:occurrenceRemarks" xlink:type="simple">Drake Collection</named-content>; recordedBy: <named-content xmlns:xlink="http://www.w3.org/1999/xlink" content-type="dwc:recordedBy" xlink:type="simple">Unknown</named-content>; sex: <named-content xmlns:xlink="http://www.w3.org/1999/xlink" content-type="dwc:sex" xlink:type="simple">Adult Male</named-content>; <bold>Taxon:</bold> scientificName: <named-content xmlns:xlink="http://www.w3.org/1999/xlink" content-type="dwc:scientificName" xlink:type="simple"><italic><tp:taxon-name><tp:taxon-name-part taxon-name-part-type="genus">Zelus</tp:taxon-name-part> <tp:taxon-name-part taxon-name-part-type="species">championi</tp:taxon-name-part></tp:taxon-name></italic></named-content>; family: <named-content xmlns:xlink="http://www.w3.org/1999/xlink" content-type="dwc:family" xlink:type="simple"><tp:taxon-name><tp:taxon-name-part taxon-name-part-type="family">Reduviidae</tp:taxon-name-part></tp:taxon-name></named-content>; genus: <named-content xmlns:xlink="http://www.w3.org/1999/xlink" content-type="dwc:genus" xlink:type="simple"><tp:taxon-name><tp:taxon-name-part taxon-name-part-type="genus">Zelus</tp:taxon-name-part></tp:taxon-name></named-content>; scientificNameAuthorship: <named-content xmlns:xlink="http://www.w3.org/1999/xlink" content-type="dwc:scientificNameAuthorship" xlink:type="simple">Zhang &amp; Hart, 2016</named-content>; <bold>Location:</bold> country: <named-content xmlns:xlink="http://www.w3.org/1999/xlink" content-type="dwc:country" xlink:type="simple">ECUADOR</named-content>; stateProvince: <named-content xmlns:xlink="http://www.w3.org/1999/xlink" content-type="dwc:stateProvince" xlink:type="simple">Napo</named-content>; locality: <named-content xmlns:xlink="http://www.w3.org/1999/xlink" content-type="dwc:locality" xlink:type="simple">10 km W Cosanga</named-content>; verbatimElevation: <named-content xmlns:xlink="http://www.w3.org/1999/xlink" content-type="dwc:verbatimElevation" xlink:type="simple">2114 m</named-content>; decimalLatitude: <named-content xmlns:xlink="http://www.w3.org/1999/xlink" content-type="dwc:decimalLatitude" xlink:type="simple">0.59094</named-content>; decimalLongitude: <named-content xmlns:xlink="http://www.w3.org/1999/xlink" content-type="dwc:decimalLongitude" xlink:type="simple">-77.88086</named-content>; <bold>Identification:</bold> identifiedBy: <named-content xmlns:xlink="http://www.w3.org/1999/xlink" content-type="dwc:identifiedBy" xlink:type="simple">G. Zhang</named-content>; dateIdentified: <named-content xmlns:xlink="http://www.w3.org/1999/xlink" content-type="dwc:dateIdentified" xlink:type="simple">2013</named-content>; <bold>Event:</bold> eventDate: <named-content xmlns:xlink="http://www.w3.org/1999/xlink" content-type="dwc:eventDate" xlink:type="simple">2005-03-10</named-content>; <bold>Record Level:</bold> institutionCode: <named-content xmlns:xlink="http://www.w3.org/1999/xlink" content-type="dwc:institutionCode" xlink:type="simple">UCR</named-content></p></list-item><list-item><p><bold>Type status:</bold> <named-content xmlns:xlink="http://www.w3.org/1999/xlink" content-type="dwc:typeStatus" xlink:type="simple">Paratype</named-content>. <bold>Occurrence:</bold> catalogNumber: <named-content xmlns:xlink="http://www.w3.org/1999/xlink" content-type="dwc:catalogNumber" xlink:type="simple">UCR_ENT 00014406</named-content>; occurrenceRemarks: <named-content xmlns:xlink="http://www.w3.org/1999/xlink" content-type="dwc:occurrenceRemarks" xlink:type="simple">Additional information on label: L N 217200_570300</named-content>; recordedBy: <named-content xmlns:xlink="http://www.w3.org/1999/xlink" content-type="dwc:recordedBy" xlink:type="simple">G. Fonseca</named-content>; sex: <named-content xmlns:xlink="http://www.w3.org/1999/xlink" content-type="dwc:sex" xlink:type="simple">Adult Male</named-content>; otherCatalogNumbers: <named-content xmlns:xlink="http://www.w3.org/1999/xlink" content-type="dwc:otherCatalogNumbers" xlink:type="simple">INBIO CRI002 040338</named-content>; <bold>Taxon:</bold> scientificName: <named-content xmlns:xlink="http://www.w3.org/1999/xlink" content-type="dwc:scientificName" xlink:type="simple"><italic><tp:taxon-name><tp:taxon-name-part taxon-name-part-type="genus">Zelus</tp:taxon-name-part> <tp:taxon-name-part taxon-name-part-type="species">championi</tp:taxon-name-part></tp:taxon-name></italic></named-content>; family: <named-content xmlns:xlink="http://www.w3.org/1999/xlink" content-type="dwc:family" xlink:type="simple"><tp:taxon-name><tp:taxon-name-part taxon-name-part-type="family">Reduviidae</tp:taxon-name-part></tp:taxon-name></named-content>; genus: <named-content xmlns:xlink="http://www.w3.org/1999/xlink" content-type="dwc:genus" xlink:type="simple"><tp:taxon-name><tp:taxon-name-part taxon-name-part-type="genus">Zelus</tp:taxon-name-part></tp:taxon-name></named-content>; scientificNameAuthorship: <named-content xmlns:xlink="http://www.w3.org/1999/xlink" content-type="dwc:scientificNameAuthorship" xlink:type="simple">Zhang &amp; Hart, 2016</named-content>; <bold>Location:</bold> country: <named-content xmlns:xlink="http://www.w3.org/1999/xlink" content-type="dwc:country" xlink:type="simple">Costa Rica</named-content>; stateProvince: <named-content xmlns:xlink="http://www.w3.org/1999/xlink" content-type="dwc:stateProvince" xlink:type="simple">Cartago</named-content>; locality: <named-content xmlns:xlink="http://www.w3.org/1999/xlink" content-type="dwc:locality" xlink:type="simple">Monumento Nacional Guayabo, Turrialba</named-content>; verbatimElevation: <named-content xmlns:xlink="http://www.w3.org/1999/xlink" content-type="dwc:verbatimElevation" xlink:type="simple">1100 m</named-content>; decimalLatitude: <named-content xmlns:xlink="http://www.w3.org/1999/xlink" content-type="dwc:decimalLatitude" xlink:type="simple">9.97159</named-content>; decimalLongitude: <named-content xmlns:xlink="http://www.w3.org/1999/xlink" content-type="dwc:decimalLongitude" xlink:type="simple">-83.69072</named-content>; georeferenceSources: <named-content xmlns:xlink="http://www.w3.org/1999/xlink" content-type="dwc:georeferenceSources" xlink:type="simple">Gazetteer</named-content>; <bold>Identification:</bold> identifiedBy: <named-content xmlns:xlink="http://www.w3.org/1999/xlink" content-type="dwc:identifiedBy" xlink:type="simple">G. Zhang</named-content>; dateIdentified: <named-content xmlns:xlink="http://www.w3.org/1999/xlink" content-type="dwc:dateIdentified" xlink:type="simple">2013</named-content>; <bold>Event:</bold> eventDate: <named-content xmlns:xlink="http://www.w3.org/1999/xlink" content-type="dwc:eventDate" xlink:type="simple">1903-01-04</named-content>; <bold>Record Level:</bold> institutionCode: <named-content xmlns:xlink="http://www.w3.org/1999/xlink" content-type="dwc:institutionCode" xlink:type="simple">INBio</named-content></p></list-item></list></tp:treatment-sec><tp:treatment-sec sec-type="Description"><title>Description</title><p>Figs <xref ref-type="fig" rid="F2057939">54</xref>, <xref ref-type="fig" rid="F2057948">55</xref>, <xref ref-type="fig" rid="F2057946">56</xref></p><p><bold><italic>Male</italic></bold>: (Fig. <xref ref-type="fig" rid="F2057939">54</xref>) Medium-sized, total length 10.85–12.29 mm (mean 11.79 mm, Suppl. material <xref ref-type="supplementary-material" rid="S606467">2</xref>); slender. <bold>COLORATION</bold>: Head, pronotum and hemelytron black; postocular lobe with light yellowish-brown mid-dorsal line; abdomen brightly red; pygophore black. <bold>VESTITURE</bold>: Densely setose. Dorsal surface of head with short, spine-like setae, pubescence of remainder of surface consisting of erect and recumbent setae. Pronotum with short, spine-like setae dorsally and laterally. Abdomen with scattered, erect setae of varying lengths. <bold>STRUCTURE: Head</bold>: Cylindrical, L/W = 2.00. Postocular lobe short; in dorsal view narrowing till abrupt posterior constriction, very short behind constriction. Eye smallish; lateral margin only slightly wider than postocular lobe; dorsal and ventral margins removed from surfaces of head. <italic>Labium</italic>: I: II: III=1: 1.4: 0.5. Basiflagellomere diameter larger than that of pedicel. <bold>Thorax</bold>: Anterolateral angle of collar rounded, without projection; medial longitudinal sulcus of anterior lobe shallow at collar, deepening posteriorly. Posterior pronotal lobe with rugulose surface; disc distinctly elevated above humeral angle; humeral angle rounded, without projection. Scutellum short; apex blunt, not projected. <italic>Legs</italic>: Moderately robust. Femoral diameters subequal. <italic>Hemelytron</italic>: Greatly surpassing apex of abdomen by about 3x length of abdominal segment seven; quadrate cell large and broad; Cu and M of cubital cell subparallel. <bold>GENITALIA</bold>: (Fig. <xref ref-type="fig" rid="F2057948">55</xref>) <italic>Pygophore</italic>: Ovoid; slightly expanded laterally near base of paramere in dorsal view; mid-lateral fold adjacent to paramere insertion. Medial process robust; tapering to apex; moderately long; laterally compressed towards apex; posteriorly directed; straight; apex in posterior view pointed, without modification or ornamentation. <italic>Paramere</italic>: Cylindrical; moderately long, nearly reaching apex of medial process; directed posteriad; narrower basally; slightly curved ventrad towards; apical portion not enlarged. <italic>Phallus</italic>: Dorsal phallothecal sclerite elongated; apical portion of phallothecal sclerite gradually tapering, slightly convex, laterally rounded, not forming angle; apex rounded, medially emarginate; angular processes arising near base, posterior margin of foramen deeply concave. Struts attached to dorsal phallothecal sclerite; apically separate, connected by bridge. Basal plate arm slender; separate; somewhat converging; in lateral view very slightly curved; bridge moderately long; extension of basal plate small, laterally not greatly expanded onto arm.</p><p><bold><italic>Female</italic></bold>: Unknown.</p></tp:treatment-sec><tp:treatment-sec sec-type="Diagnosis"><title>Diagnosis</title><p>The strongly contrasting black dorsal surface and red abdomen is distinctive of this species. The features of the genitalia are rather similar to those of other species in the <italic><tp:taxon-name><tp:taxon-name-part taxon-name-part-type="genus">Zelus</tp:taxon-name-part> <tp:taxon-name-part taxon-name-part-type="species">vagans</tp:taxon-name-part></tp:taxon-name></italic> species group (Fig. <xref ref-type="fig" rid="F2056697">11</xref>), but the apex of the medial process is more strongly bent ventrad. Other diagnostic characters shared with members of the <italic><tp:taxon-name><tp:taxon-name-part taxon-name-part-type="genus">Zelus</tp:taxon-name-part> <tp:taxon-name-part taxon-name-part-type="species">vagans</tp:taxon-name-part></tp:taxon-name></italic> species group and the <italic><tp:taxon-name><tp:taxon-name-part taxon-name-part-type="genus">Zelus</tp:taxon-name-part> <tp:taxon-name-part taxon-name-part-type="species">longipes</tp:taxon-name-part></tp:taxon-name></italic> species group include the unarmed rounded humeral angle and the spine-like setae on pronotum.</p></tp:treatment-sec><tp:treatment-sec sec-type="Etymology"><title>Etymology</title><p>This species epithet is a patronym, in honor of entomologist George C. Champion (1851-1927), who authored several volumes on Rhyncophora (<tp:taxon-name><tp:taxon-name-part taxon-name-part-type="suborder">Heteroptera</tp:taxon-name-part></tp:taxon-name>) in the <italic>Biologia Centrali Americana</italic> series.</p></tp:treatment-sec><tp:treatment-sec sec-type="Distribution"><title>Distribution</title><p>Central and South America (Fig. <xref ref-type="fig" rid="F2057946">56</xref>). Countries with records: Costa Rica, Ecuador and Panama</p></tp:treatment-sec><tp:treatment-sec sec-type="Ecology"><title>Ecology</title><p>No natural history or ecological knowledge is known, but we hypothesize that the strikingly contrasting black and red coloration is at the same time cryptic and aposematic, and may also be mimetic. Based on observations of other species, we know that low vegetation is a common habitat of members of this genus. In a dense forest, predators from above may confuse the black dorsum of <italic><tp:taxon-name><tp:taxon-name-part taxon-name-part-type="genus">Z.</tp:taxon-name-part> <tp:taxon-name-part taxon-name-part-type="species">championi</tp:taxon-name-part></tp:taxon-name></italic> with dark forest background, while the strong contrast formed by black and red colors is highly visible to predators (e.g., lizards) at the same level or approaching from below. Like many assassin bugs, species of <italic><tp:taxon-name><tp:taxon-name-part taxon-name-part-type="genus">Zelus</tp:taxon-name-part></tp:taxon-name></italic> may inflict a painful bite when attacked. Besides, harpactorines, including <italic><tp:taxon-name><tp:taxon-name-part taxon-name-part-type="genus">Zelus</tp:taxon-name-part></tp:taxon-name></italic> spp., emit a foul odor when handled. We do not know if vertebrate predators are deterred by this odor, but it is strong enough to be detected by a human even meters away. Hence <italic><tp:taxon-name><tp:taxon-name-part taxon-name-part-type="genus">Z.</tp:taxon-name-part> <tp:taxon-name-part taxon-name-part-type="species">championi</tp:taxon-name-part></tp:taxon-name></italic> may be well defended against predators and the contrasting coloration serves as a signal for unpalatability. Of course, many other species of <italic><tp:taxon-name><tp:taxon-name-part taxon-name-part-type="genus">Zelus</tp:taxon-name-part></tp:taxon-name></italic> are dull colored, but expected to have the same kind of physical or chemical defense. There may be other ecological factors that determine the coloration of <italic><tp:taxon-name><tp:taxon-name-part taxon-name-part-type="genus">Z.</tp:taxon-name-part> <tp:taxon-name-part taxon-name-part-type="species">championi</tp:taxon-name-part></tp:taxon-name></italic>. We suspect that mimicry is one. Many other unpalatable insects show similar contrasting bright red and black color patterns. <italic><tp:taxon-name><tp:taxon-name-part taxon-name-part-type="genus">Zelus</tp:taxon-name-part> <tp:taxon-name-part taxon-name-part-type="species">championi</tp:taxon-name-part></tp:taxon-name></italic> may participate in Müllerian mimicry with those species.</p></tp:treatment-sec><tp:treatment-sec sec-type="Taxon discussion"><title>Taxon discussion</title><p>The type specimen of this species was originally described as the male of <italic><tp:taxon-name><tp:taxon-name-part taxon-name-part-type="genus">Z.</tp:taxon-name-part> <tp:taxon-name-part taxon-name-part-type="species">inconstans</tp:taxon-name-part></tp:taxon-name></italic>, a species very similar in general form to <italic><tp:taxon-name><tp:taxon-name-part taxon-name-part-type="genus">Z.</tp:taxon-name-part> <tp:taxon-name-part taxon-name-part-type="species">championi</tp:taxon-name-part></tp:taxon-name></italic>. On the basis of pubescence, pronotal armature and whitish exudation, Champion himself questioned the conspecificity of this male with the three females of the original type series. As more material was available for the present work, his doubts have been substantiated, the male of <italic><tp:taxon-name><tp:taxon-name-part taxon-name-part-type="genus">Z.</tp:taxon-name-part> <tp:taxon-name-part taxon-name-part-type="species">inconstans</tp:taxon-name-part></tp:taxon-name></italic> identified and this particular specimen found to be a male of a new species. The two species belong to different species groups, as verified by pubescence and genitalic characters.</p></tp:treatment-sec><tp:treatment-sec><!--Section generated to contain objects referenced in tp:taxon-treatment.--><fig-group id="F2057939" position="float" orientation="portrait"><caption><p><italic><tp:taxon-name><tp:taxon-name-part taxon-name-part-type="genus">Zelus</tp:taxon-name-part> <tp:taxon-name-part taxon-name-part-type="species">championi</tp:taxon-name-part></tp:taxon-name></italic>, Zhang &amp; Hart, sp. n., habitus</p></caption><fig id="F2057944" position="float" orientation="portrait"><label>Figure 54a.</label><caption><p><italic><tp:taxon-name><tp:taxon-name-part taxon-name-part-type="genus">Zelus</tp:taxon-name-part> <tp:taxon-name-part taxon-name-part-type="species">championi</tp:taxon-name-part></tp:taxon-name></italic>, Zhang &amp; Hart, male, dorsal view (UCR_ENT 00004770)</p></caption><graphic xmlns:xlink="http://www.w3.org/1999/xlink" xlink:href="biodiversity_data_journal-4-e8150-g054_a.jpg" xlink:type="simple" position="float" orientation="portrait" id="oo_62266.jpg"/></fig><fig id="F2057945" position="float" orientation="portrait"><label>Figure 54b.</label><caption><p><italic><tp:taxon-name><tp:taxon-name-part taxon-name-part-type="genus">Zelus</tp:taxon-name-part> <tp:taxon-name-part taxon-name-part-type="species">championi</tp:taxon-name-part></tp:taxon-name></italic>, Zhang &amp; Hart, male, lateral view (UCR_ENT 00004770)</p></caption><graphic xmlns:xlink="http://www.w3.org/1999/xlink" xlink:href="biodiversity_data_journal-4-e8150-g054_b.jpg" xlink:type="simple" position="float" orientation="portrait" id="oo_62267.jpg"/></fig></fig-group><fig-group id="F2057948" position="float" orientation="portrait"><caption><p><italic><tp:taxon-name><tp:taxon-name-part taxon-name-part-type="genus">Zelus</tp:taxon-name-part> <tp:taxon-name-part taxon-name-part-type="species">championi</tp:taxon-name-part></tp:taxon-name></italic>, Zhang &amp; Hart, sp. n., pygophore, lateral and posterior views</p></caption><fig id="F2057953" position="float" orientation="portrait"><label>Figure 55a.</label><caption><p><italic><tp:taxon-name><tp:taxon-name-part taxon-name-part-type="genus">Zelus</tp:taxon-name-part> <tp:taxon-name-part taxon-name-part-type="species">championi</tp:taxon-name-part></tp:taxon-name></italic>, Zhang &amp; Hart, sp. n., pygophore, lateral and posterior views</p></caption><graphic xmlns:xlink="http://www.w3.org/1999/xlink" xlink:href="biodiversity_data_journal-4-e8150-g055_a.png" xlink:type="simple" position="float" orientation="portrait" id="oo_62268.png"/></fig><fig id="F2057954" position="float" orientation="portrait"><label>Figure 55b.</label><caption><p><italic><tp:taxon-name><tp:taxon-name-part taxon-name-part-type="genus">Zelus</tp:taxon-name-part> <tp:taxon-name-part taxon-name-part-type="species">championi</tp:taxon-name-part></tp:taxon-name></italic>, Zhang &amp; Hart, sp. n., phallus, dorsal view</p></caption><graphic xmlns:xlink="http://www.w3.org/1999/xlink" xlink:href="biodiversity_data_journal-4-e8150-g055_b.png" xlink:type="simple" position="float" orientation="portrait" id="oo_62269.png"/></fig></fig-group><fig id="F2057946" position="float" orientation="portrait"><label>Figure 56.</label><caption><p><italic><tp:taxon-name><tp:taxon-name-part taxon-name-part-type="genus">Zelus</tp:taxon-name-part> <tp:taxon-name-part taxon-name-part-type="species">championi</tp:taxon-name-part></tp:taxon-name></italic>, Zhang &amp; Hart, sp. n., specimen record map</p></caption><graphic xmlns:xlink="http://www.w3.org/1999/xlink" xlink:href="biodiversity_data_journal-4-e8150-g056.png" position="float" id="oo_62270.png" orientation="portrait" xlink:type="simple"/></fig><supplementary-material xmlns:xlink="http://www.w3.org/1999/xlink" id="S606467" orientation="portrait" position="float" xlink:type="simple"><label>Supplementary material 2</label><caption><p>Measurements of species of <tp:taxon-name><tp:taxon-name-part taxon-name-part-type="genus">Zelus</tp:taxon-name-part></tp:taxon-name> Fabricius, 1803</p></caption><p>Data type: morphological, morphological measurements</p><p>Brief description: Measurements of species of <italic><tp:taxon-name><tp:taxon-name-part taxon-name-part-type="genus">Zelus</tp:taxon-name-part></tp:taxon-name></italic> Fabricius, 1803.</p><p>File: oo_91807.xlsx</p><media xlink:href="biodiversity_data_journal-4-e8150-s002.xlsx" mimetype="Microsoft Excel Document" mime-subtype="xlsx" position="float" orientation="portrait" xlink:type="simple"/><attrib specific-use="authors">Guanyang Zhang, Elwood Hart, Christiane Weirauch</attrib></supplementary-material><fig id="F2056697" position="float" orientation="portrait"><label>Figure 11.</label><caption><p><italic><tp:taxon-name><tp:taxon-name-part taxon-name-part-type="genus">Zelus</tp:taxon-name-part> <tp:taxon-name-part taxon-name-part-type="species">vagans</tp:taxon-name-part></tp:taxon-name></italic> species group, male genitalic structures</p></caption><graphic xmlns:xlink="http://www.w3.org/1999/xlink" xlink:href="biodiversity_data_journal-4-e8150-g011.png" position="float" id="oo_75272.png" orientation="portrait" xlink:type="simple"/></fig></tp:treatment-sec></tp:taxon-treatment>
