# Supplementary material for: A taxonomic monograph of the assassin bug genus Zelus Fabricius (Hemiptera: Reduviidae): 71 species based on 10,000 specimens
Source: Biodivers Data J. 2016 Jul 8;(4):e8150. doi: 10.3897/BDJ.4.e8150 (PMC5019016; doi:10.3897/BDJ.4.e8150)
Supplement: XML Treatment for Zelus cognatus [file BDJ.4.e8150-treatment16.xml]

<!DOCTYPE tp:taxon-treatment
  PUBLIC "-//TaxonX//DTD Taxonomic Treatment Publishing DTD v0 20100105//EN" "tax-treatment-NSO.dtd">
<tp:taxon-treatment xmlns:tp="http://www.plazi.org/taxpub"><tp:treatment-meta><mixed-citation publication-type="journal"><person-group><name><surname>Zhang</surname><given-names>Guanyang</given-names></name><name><surname>Hart</surname><given-names>Elwood R</given-names></name><name><surname>Weirauch</surname><given-names>Christiane</given-names></name></person-group><article-title>A taxonomic monograph of the assassin bug genus <italic><tp:taxon-name><tp:taxon-name-part taxon-name-part-type="genus">Zelus</tp:taxon-name-part></tp:taxon-name></italic> Fabricius (<tp:taxon-name><tp:taxon-name-part taxon-name-part-type="order">Hemiptera</tp:taxon-name-part></tp:taxon-name>: <tp:taxon-name><tp:taxon-name-part taxon-name-part-type="family">Reduviidae</tp:taxon-name-part></tp:taxon-name>): 71 species based on 10,000 specimens</article-title><source>Biodivers Data J</source><day>08</day><month>7</month><year>2016</year><volume>2016</volume><issue>4</issue><pub-id pub-id-type="doi">10.3897/BDJ.4.e8150</pub-id></mixed-citation></tp:treatment-meta><tp:nomenclature><tp:taxon-name><tp:taxon-name-part taxon-name-part-type="genus">Zelus</tp:taxon-name-part> <tp:taxon-name-part taxon-name-part-type="species">cognatus</tp:taxon-name-part></tp:taxon-name><tp:taxon-authority>(Costa, 1864)</tp:taxon-authority><tp:nomenclature-citation-list><tp:nomenclature-citation><tp:taxon-name><tp:taxon-name-part taxon-name-part-type="genus">Diplodus</tp:taxon-name-part> <tp:taxon-name-part taxon-name-part-type="species">cognatus</tp:taxon-name-part></tp:taxon-name><comment> Costa, 1864, p. 81, orig. descr.; Uhler, 1886, p. 24, checklist; Walker, 1873, p. 125, cat.</comment></tp:nomenclature-citation><tp:nomenclature-citation><tp:taxon-name><tp:taxon-name-part taxon-name-part-type="genus">Zelus</tp:taxon-name-part> <tp:taxon-name-part taxon-name-part-type="species">cognatus</tp:taxon-name-part></tp:taxon-name><comment>: Stål, 1872, p. 91, cat. (subgenus <italic><tp:taxon-name><tp:taxon-name-part taxon-name-part-type="subgenus">Diplodus</tp:taxon-name-part></tp:taxon-name></italic>); Lethierry and Severin, 1896, p. 151, cat.; Champion, 1898, p. 259–260, junior syn. of <italic><tp:taxon-name><tp:taxon-name-part taxon-name-part-type="genus">Z.</tp:taxon-name-part> <tp:taxon-name-part taxon-name-part-type="species">exsanguis</tp:taxon-name-part></tp:taxon-name></italic> Stål. <bold>stat. rev.</bold> (current study).</comment></tp:nomenclature-citation></tp:nomenclature-citation-list></tp:nomenclature><tp:treatment-sec sec-type="Description"><title>Description</title><p>The following is a translation of the original description:</p><p>"Closely related to the preceding species [<italic><tp:taxon-name><tp:taxon-name-part taxon-name-part-type="genus">Z.</tp:taxon-name-part> <tp:taxon-name-part taxon-name-part-type="species">ambulans</tp:taxon-name-part></tp:taxon-name></italic>]; differing in that the spines of the humeral angle of the pronotum are conspicuously directed obliquely upward; dorsal surface of the head black, longitudinal line and transverse sulcus yellowish; first and second antennal segments testaceous, apex black. -- length 15 mm."</p></tp:treatment-sec><tp:treatment-sec sec-type="Taxon discussion"><title>Taxon discussion</title><p>This species was originally described from a single specimen from Mexico. The original description did not indicate its sex. Champion’s synonymy was apparently based on the description and not upon examination of the specimen. Attempts to locate the holotype were unsuccessful. From the above original description it is impossible to determine whether this species may be synonymous with <italic><tp:taxon-name><tp:taxon-name-part taxon-name-part-type="genus">Z.</tp:taxon-name-part> <tp:taxon-name-part taxon-name-part-type="species">exsanguis</tp:taxon-name-part></tp:taxon-name></italic> or is a separate species. It is reasonably certain, however, that it belongs to the <italic><tp:taxon-name><tp:taxon-name-part taxon-name-part-type="genus">Zelus</tp:taxon-name-part> <tp:taxon-name-part taxon-name-part-type="species">luridus</tp:taxon-name-part></tp:taxon-name></italic> species group, as the comparison with <italic><tp:taxon-name><tp:taxon-name-part taxon-name-part-type="genus">Z.</tp:taxon-name-part> <tp:taxon-name-part taxon-name-part-type="species">ambulans</tp:taxon-name-part></tp:taxon-name></italic> precludes any similarity to other reduviid genera or even groups in this genus within Mexico.</p></tp:treatment-sec></tp:taxon-treatment>
