# Supplementary material for: A taxonomic monograph of the assassin bug genus Zelus Fabricius (Hemiptera: Reduviidae): 71 species based on 10,000 specimens
Source: Biodivers Data J. 2016 Jul 8;(4):e8150. doi: 10.3897/BDJ.4.e8150 (PMC5019016; doi:10.3897/BDJ.4.e8150)
Supplement: XML Treatment for Zelus conjungens [file BDJ.4.e8150-treatment17.xml]

<!DOCTYPE tp:taxon-treatment
  PUBLIC "-//TaxonX//DTD Taxonomic Treatment Publishing DTD v0 20100105//EN" "tax-treatment-NSO.dtd">
<tp:taxon-treatment xmlns:tp="http://www.plazi.org/taxpub"><tp:treatment-meta><mixed-citation publication-type="journal"><person-group><name><surname>Zhang</surname><given-names>Guanyang</given-names></name><name><surname>Hart</surname><given-names>Elwood R</given-names></name><name><surname>Weirauch</surname><given-names>Christiane</given-names></name></person-group><article-title>A taxonomic monograph of the assassin bug genus <italic><tp:taxon-name><tp:taxon-name-part taxon-name-part-type="genus">Zelus</tp:taxon-name-part></tp:taxon-name></italic> Fabricius (<tp:taxon-name><tp:taxon-name-part taxon-name-part-type="order">Hemiptera</tp:taxon-name-part></tp:taxon-name>: <tp:taxon-name><tp:taxon-name-part taxon-name-part-type="family">Reduviidae</tp:taxon-name-part></tp:taxon-name>): 71 species based on 10,000 specimens</article-title><source>Biodivers Data J</source><day>08</day><month>7</month><year>2016</year><volume>2016</volume><issue>4</issue><pub-id pub-id-type="doi">10.3897/BDJ.4.e8150</pub-id></mixed-citation></tp:treatment-meta><tp:nomenclature><tp:taxon-name><tp:taxon-name-part taxon-name-part-type="genus">Zelus</tp:taxon-name-part> <tp:taxon-name-part taxon-name-part-type="species">conjungens</tp:taxon-name-part></tp:taxon-name><tp:taxon-authority>(Stål, 1860)</tp:taxon-authority><tp:nomenclature-citation-list><tp:nomenclature-citation><tp:taxon-name><tp:taxon-name-part taxon-name-part-type="genus">Diplodus</tp:taxon-name-part> <tp:taxon-name-part taxon-name-part-type="species">conjungens</tp:taxon-name-part></tp:taxon-name><comment> Stål, 1860, p. 75, orig. descr.; Mayr, 1866, p. 138–139, junior syn. of <italic><tp:taxon-name><tp:taxon-name-part taxon-name-part-type="genus">Z.</tp:taxon-name-part> <tp:taxon-name-part taxon-name-part-type="species">armillatus</tp:taxon-name-part></tp:taxon-name></italic>; Walker, 1873, p. 125, cat.</comment></tp:nomenclature-citation><tp:nomenclature-citation><tp:taxon-name><tp:taxon-name-part taxon-name-part-type="genus">Zelus</tp:taxon-name-part> <tp:taxon-name-part taxon-name-part-type="species">conjungens</tp:taxon-name-part></tp:taxon-name><comment>: Stål, 1872, p. 90, cat. (subgenus <italic><tp:taxon-name><tp:taxon-name-part taxon-name-part-type="subgenus">Diplodus</tp:taxon-name-part></tp:taxon-name></italic>); Lethierry and Severin, 1896, p. 151, junior syn. of <italic><tp:taxon-name><tp:taxon-name-part taxon-name-part-type="genus">Z.</tp:taxon-name-part> <tp:taxon-name-part taxon-name-part-type="species">armillatus</tp:taxon-name-part></tp:taxon-name></italic>; Wygodzinsky, 1949a, p. 49, checklist. <bold>stat. rev.</bold> (current study).</comment></tp:nomenclature-citation><tp:nomenclature-citation><tp:taxon-name><tp:taxon-name-part taxon-name-part-type="genus">Zelus</tp:taxon-name-part> <tp:taxon-name-part taxon-name-part-type="species">atripes</tp:taxon-name-part></tp:taxon-name><comment> Champion, 1898, p. 259, Tab. XV. fig. 22, orig. descr. and fig.; Wygodzinsky, 1949a, p. 48, checklist; Maldonado, 1990, p. 326, cat. <bold>syn. nov.</bold> (current study).</comment></tp:nomenclature-citation></tp:nomenclature-citation-list></tp:nomenclature><tp:treatment-sec sec-type="materials"><title>Materials</title><list list-type="alpha-lower" list-content="occurrences"><list-item><p><bold>Type status:</bold> <named-content xmlns:xlink="http://www.w3.org/1999/xlink" content-type="dwc:typeStatus" xlink:type="simple">Lectotype</named-content>. <bold>Occurrence:</bold> catalogNumber: <named-content xmlns:xlink="http://www.w3.org/1999/xlink" content-type="dwc:catalogNumber" xlink:type="simple">UCR_ENT 00041000</named-content>; occurrenceRemarks: <named-content xmlns:xlink="http://www.w3.org/1999/xlink" content-type="dwc:occurrenceRemarks" xlink:type="simple">Lectotype of <italic><tp:taxon-name><tp:taxon-name-part taxon-name-part-type="genus">Zelus</tp:taxon-name-part> <tp:taxon-name-part taxon-name-part-type="species">conjungens</tp:taxon-name-part></tp:taxon-name></italic> (Stål, 1860). (<bold>New Designation</bold> by Zhang, Hart &amp; Weirauch, 2016). Verbatim label info: Rio Jan / Stal / Lectotype <italic><tp:taxon-name><tp:taxon-name-part taxon-name-part-type="genus">Zelus</tp:taxon-name-part> <tp:taxon-name-part taxon-name-part-type="species">conjungens</tp:taxon-name-part></tp:taxon-name></italic> (Stal) / designated by E.R.Hart / NHRS-GULI 000000320</named-content>; recordedBy: <named-content xmlns:xlink="http://www.w3.org/1999/xlink" content-type="dwc:recordedBy" xlink:type="simple">Stal</named-content>; sex: <named-content xmlns:xlink="http://www.w3.org/1999/xlink" content-type="dwc:sex" xlink:type="simple">Adult Female</named-content>; <bold>Taxon:</bold> scientificName: <named-content xmlns:xlink="http://www.w3.org/1999/xlink" content-type="dwc:scientificName" xlink:type="simple"><italic><tp:taxon-name><tp:taxon-name-part taxon-name-part-type="genus">Zelus</tp:taxon-name-part> <tp:taxon-name-part taxon-name-part-type="species">conjungens</tp:taxon-name-part></tp:taxon-name></italic></named-content>; family: <named-content xmlns:xlink="http://www.w3.org/1999/xlink" content-type="dwc:family" xlink:type="simple"><tp:taxon-name><tp:taxon-name-part taxon-name-part-type="family">Reduviidae</tp:taxon-name-part></tp:taxon-name></named-content>; genus: <named-content xmlns:xlink="http://www.w3.org/1999/xlink" content-type="dwc:genus" xlink:type="simple"><tp:taxon-name><tp:taxon-name-part taxon-name-part-type="genus">Zelus</tp:taxon-name-part></tp:taxon-name></named-content>; scientificNameAuthorship: <named-content xmlns:xlink="http://www.w3.org/1999/xlink" content-type="dwc:scientificNameAuthorship" xlink:type="simple">(Stål, 1860)</named-content>; <bold>Location:</bold> country: <named-content xmlns:xlink="http://www.w3.org/1999/xlink" content-type="dwc:country" xlink:type="simple">BRAZIL</named-content>; stateProvince: <named-content xmlns:xlink="http://www.w3.org/1999/xlink" content-type="dwc:stateProvince" xlink:type="simple">Rio de Janeiro</named-content>; locality: <named-content xmlns:xlink="http://www.w3.org/1999/xlink" content-type="dwc:locality" xlink:type="simple">unknown</named-content>; verbatimElevation: <named-content xmlns:xlink="http://www.w3.org/1999/xlink" content-type="dwc:verbatimElevation" xlink:type="simple">NHRS-GULI 000000320</named-content>; <bold>Identification:</bold> identifiedBy: <named-content xmlns:xlink="http://www.w3.org/1999/xlink" content-type="dwc:identifiedBy" xlink:type="simple">G. Zhang</named-content>; dateIdentified: <named-content xmlns:xlink="http://www.w3.org/1999/xlink" content-type="dwc:dateIdentified" xlink:type="simple">2013</named-content>; <bold>Event:</bold> eventDate: <named-content xmlns:xlink="http://www.w3.org/1999/xlink" content-type="dwc:eventDate" xlink:type="simple">No date provided</named-content>; <bold>Record Level:</bold> institutionCode: <named-content xmlns:xlink="http://www.w3.org/1999/xlink" content-type="dwc:institutionCode" xlink:type="simple">NHRS</named-content></p></list-item><list-item><p><bold>Type status:</bold> <named-content xmlns:xlink="http://www.w3.org/1999/xlink" content-type="dwc:typeStatus" xlink:type="simple">Paralectotype</named-content>. <bold>Occurrence:</bold> catalogNumber: <named-content xmlns:xlink="http://www.w3.org/1999/xlink" content-type="dwc:catalogNumber" xlink:type="simple">UCR_ENT 00041000</named-content>; occurrenceRemarks: <named-content xmlns:xlink="http://www.w3.org/1999/xlink" content-type="dwc:occurrenceRemarks" xlink:type="simple">Paralectotype of <italic><tp:taxon-name><tp:taxon-name-part taxon-name-part-type="genus">Zelus</tp:taxon-name-part> <tp:taxon-name-part taxon-name-part-type="species">conjungens</tp:taxon-name-part></tp:taxon-name></italic> (Stål, 1860). (<bold>New Designation</bold> by Zhang, Hart &amp; Weirauch, 2016). Verbatim label info: Rio Jan / Stal / Lectotype <italic><tp:taxon-name><tp:taxon-name-part taxon-name-part-type="genus">Zelus</tp:taxon-name-part> <tp:taxon-name-part taxon-name-part-type="species">conjungens</tp:taxon-name-part></tp:taxon-name></italic> (Stal) / designated by E.R.Hart / NHRS-GULI 000000320</named-content>; recordedBy: <named-content xmlns:xlink="http://www.w3.org/1999/xlink" content-type="dwc:recordedBy" xlink:type="simple">Stal</named-content>; sex: <named-content xmlns:xlink="http://www.w3.org/1999/xlink" content-type="dwc:sex" xlink:type="simple">Adult Female</named-content>; <bold>Taxon:</bold> scientificName: <named-content xmlns:xlink="http://www.w3.org/1999/xlink" content-type="dwc:scientificName" xlink:type="simple"><italic><tp:taxon-name><tp:taxon-name-part taxon-name-part-type="genus">Zelus</tp:taxon-name-part> <tp:taxon-name-part taxon-name-part-type="species">conjungens</tp:taxon-name-part></tp:taxon-name></italic></named-content>; family: <named-content xmlns:xlink="http://www.w3.org/1999/xlink" content-type="dwc:family" xlink:type="simple"><tp:taxon-name><tp:taxon-name-part taxon-name-part-type="family">Reduviidae</tp:taxon-name-part></tp:taxon-name></named-content>; genus: <named-content xmlns:xlink="http://www.w3.org/1999/xlink" content-type="dwc:genus" xlink:type="simple"><tp:taxon-name><tp:taxon-name-part taxon-name-part-type="genus">Zelus</tp:taxon-name-part></tp:taxon-name></named-content>; scientificNameAuthorship: <named-content xmlns:xlink="http://www.w3.org/1999/xlink" content-type="dwc:scientificNameAuthorship" xlink:type="simple">(Stål, 1860)</named-content>; <bold>Location:</bold> country: <named-content xmlns:xlink="http://www.w3.org/1999/xlink" content-type="dwc:country" xlink:type="simple">BRAZIL</named-content>; stateProvince: <named-content xmlns:xlink="http://www.w3.org/1999/xlink" content-type="dwc:stateProvince" xlink:type="simple">Rio de Janeiro</named-content>; locality: <named-content xmlns:xlink="http://www.w3.org/1999/xlink" content-type="dwc:locality" xlink:type="simple">unknown</named-content>; <bold>Event:</bold> eventDate: <named-content xmlns:xlink="http://www.w3.org/1999/xlink" content-type="dwc:eventDate" xlink:type="simple">No date provided</named-content>; <bold>Record Level:</bold> institutionCode: <named-content xmlns:xlink="http://www.w3.org/1999/xlink" content-type="dwc:institutionCode" xlink:type="simple">NHRS</named-content></p></list-item><list-item><p><bold>Type status:</bold> <named-content xmlns:xlink="http://www.w3.org/1999/xlink" content-type="dwc:typeStatus" xlink:type="simple">Other material</named-content>. <bold>Occurrence:</bold> occurrenceRemarks: <named-content xmlns:xlink="http://www.w3.org/1999/xlink" content-type="dwc:occurrenceRemarks" xlink:type="simple"><bold>Holotype</bold> of <italic><tp:taxon-name><tp:taxon-name-part taxon-name-part-type="genus">Zelus</tp:taxon-name-part> <tp:taxon-name-part taxon-name-part-type="species">atripes</tp:taxon-name-part></tp:taxon-name></italic> Champion, 1898 (junior synonym of <italic><tp:taxon-name><tp:taxon-name-part taxon-name-part-type="genus">Zelus</tp:taxon-name-part> <tp:taxon-name-part taxon-name-part-type="species">conjungens</tp:taxon-name-part></tp:taxon-name></italic>). Bears the following labels: Type / Panama (Bouchard) / <italic><tp:taxon-name><tp:taxon-name-part taxon-name-part-type="genus">Zelus</tp:taxon-name-part> <tp:taxon-name-part taxon-name-part-type="species">atripes</tp:taxon-name-part></tp:taxon-name></italic> Ch. / B.C.A. Sp. figured</named-content>; recordedBy: <named-content xmlns:xlink="http://www.w3.org/1999/xlink" content-type="dwc:recordedBy" xlink:type="simple">Boucard</named-content>; sex: <named-content xmlns:xlink="http://www.w3.org/1999/xlink" content-type="dwc:sex" xlink:type="simple">Adult Female</named-content>; <bold>Taxon:</bold> scientificName: <named-content xmlns:xlink="http://www.w3.org/1999/xlink" content-type="dwc:scientificName" xlink:type="simple"><italic><tp:taxon-name><tp:taxon-name-part taxon-name-part-type="genus">Zelus</tp:taxon-name-part> <tp:taxon-name-part taxon-name-part-type="species">conjungens</tp:taxon-name-part></tp:taxon-name></italic></named-content>; family: <named-content xmlns:xlink="http://www.w3.org/1999/xlink" content-type="dwc:family" xlink:type="simple"><tp:taxon-name><tp:taxon-name-part taxon-name-part-type="family">Reduviidae</tp:taxon-name-part></tp:taxon-name></named-content>; genus: <named-content xmlns:xlink="http://www.w3.org/1999/xlink" content-type="dwc:genus" xlink:type="simple"><tp:taxon-name><tp:taxon-name-part taxon-name-part-type="genus">Zelus</tp:taxon-name-part></tp:taxon-name></named-content>; scientificNameAuthorship: <named-content xmlns:xlink="http://www.w3.org/1999/xlink" content-type="dwc:scientificNameAuthorship" xlink:type="simple">(Stål, 1860)</named-content>; <bold>Location:</bold> country: <named-content xmlns:xlink="http://www.w3.org/1999/xlink" content-type="dwc:country" xlink:type="simple">PANAMA</named-content>; <bold>Record Level:</bold> institutionCode: <named-content xmlns:xlink="http://www.w3.org/1999/xlink" content-type="dwc:institutionCode" xlink:type="simple">BMNH</named-content></p></list-item></list></tp:treatment-sec><tp:treatment-sec sec-type="Description"><title>Description</title><p>Figs <xref ref-type="fig" rid="F2057955">57</xref>, <xref ref-type="fig" rid="F2057966">58</xref>, <xref ref-type="fig" rid="F2057970">59</xref></p><p><bold><italic>Male</italic></bold>: (Fig. <xref ref-type="fig" rid="F2057955">57</xref><xref ref-type="fig" rid="F2057960">a</xref>, <xref ref-type="fig" rid="F2057961">b</xref>, <xref ref-type="fig" rid="F2057962">c</xref>) Large, total length 16.64–19.80 mm (mean=18.34 mm, Suppl. material <xref ref-type="supplementary-material" rid="S606467">2</xref>); robust. <bold>COLORATION</bold>: Variably yellowish-brown to brownish-black. Dorsal surface of head brown, mixed brownish-black; ventral surface brown. Anterior pronotal lobe variably brown to brownish-black, nearly entirely brownish-black in some specimens, never entirely yellowish-brown, with at least brownish-black spots. Posterior pronotal lobe usually brownish-black in center, margins yellowish-brown, entirely yellowish-brown in occasional specimens. Corium and clavus with proximal portion brownish-black, distal portion yellowish-brown, entire surface yellowish-brown in some specimens. Legs with or without bands. Lateral and ventral surfaces varying from most yellowish-brown with brownish-black spots to nearly entirely brownish-black. <bold>VESTITURE</bold>: Moderately setose. Very similar to that in <italic><tp:taxon-name><tp:taxon-name-part taxon-name-part-type="genus">Z.</tp:taxon-name-part> <tp:taxon-name-part taxon-name-part-type="species">armillatus</tp:taxon-name-part></tp:taxon-name></italic>; adpressed setae more sparse. <bold>STRUCTURE: Head</bold>: Cylindrical, L/W = 2.29. Postocular lobe long; in dorsal view anteriorly gradually narrowing, posterior portion constant, slightly narrower. Eye smallish; lateral margin only slightly wider than postocular lobe; dorsal and ventral margins removed from surfaces of head. <italic>Labium</italic>: I: II: III = 1: 1.4: 0.4. Basiflagellomere diameter smaller than that of pedicel. <bold>Thorax</bold>: Anterolateral angle bearing small projection; medial longitudinal sulcus shallow near collar, deepening posteriorly. Posterior pronotal lobe with finely rugulose surface; disc slightly elevated above humeral angle; humeral angle armed, with short tuberculate processes. Scutellum moderately long; apex blunt, very slightly projected upward. <italic>Legs</italic>: Robust. <italic>Hemelytron</italic>: Slightly surpassing apex of abdomen, not more than length of abdominal segment seven; quadrate cell large and broad; Cu and M of cubital cell converging towards R. <bold>GENITALIA</bold>: (Fig. <xref ref-type="fig" rid="F2057966">58</xref>) <italic>Pygophore</italic>: Ovoid; slightly expanded laterally near base of paramere in dorsal view; posteriorly expanded sac-like sclerite between paramere and medial process. Medial process robust; broad; short; posteriorly directed; basally slightly protruding; apex in posterior view truncate, with very inconspicuous lateral prongs. <italic>Paramere</italic>: Cylindrical; moderately long, not reaching apex of medial process; directed posteriad; slightly curved dorsad; apical part not enlarged. <italic>Phallus</italic>: Dorsal phallothecal sclerite shield-shaped; lateral expansion arising close to base; apical portion of phallothecal sclerite not distinctly tapered, flat, laterally angulate; apex rounded; posterior margin of foramen broadly concave. Struts attached to dorsal phallothecal sclerite; apically separate, connected by bridge; basally separate. Basal plate arm moderately robust; separate; converging; in lateral view slightly curved; bridge moderately long; extension of basal plate expanded onto arm.</p><p><bold><italic>Female</italic></bold>: (Fig. <xref ref-type="fig" rid="F2057955">57</xref><xref ref-type="fig" rid="F2057963">d</xref>, <xref ref-type="fig" rid="F2057964">e</xref>, <xref ref-type="fig" rid="F2057965">f</xref>) Similar to male, except for the following. Larger than male, total length 20.74–22.64 mm (mean 21.68 mm, Suppl. material <xref ref-type="supplementary-material" rid="S606467">2</xref>). Mesofemur swollen.</p></tp:treatment-sec><tp:treatment-sec sec-type="Diagnosis"><title>Diagnosis</title><p>Among species of the <italic><tp:taxon-name><tp:taxon-name-part taxon-name-part-type="genus">Zelus</tp:taxon-name-part> <tp:taxon-name-part taxon-name-part-type="species">armillatus</tp:taxon-name-part></tp:taxon-name></italic> species group, the medial process in <italic><tp:taxon-name><tp:taxon-name-part taxon-name-part-type="genus">Z.</tp:taxon-name-part> <tp:taxon-name-part taxon-name-part-type="species">conjungens</tp:taxon-name-part></tp:taxon-name></italic> is the broadest, being more than 2x the diameter of paramere and more than 1.5x the diameter of ocellus. Other characters helpful for identification may include the lateral processes on apex of medial process minute, inconspicuous. Most similar to <italic><tp:taxon-name><tp:taxon-name-part taxon-name-part-type="genus">Z.</tp:taxon-name-part> <tp:taxon-name-part taxon-name-part-type="species">armillatus</tp:taxon-name-part></tp:taxon-name></italic>, but can be separated by characters aforementioned, and also the lateral expansion on dorsal phallothecal sclerite close to basal arm not as sharp process. In females the mesofemur is swollen nearly throughout, much thicker than profemur, which will serve as a basis for separation from the females of <italic><tp:taxon-name><tp:taxon-name-part taxon-name-part-type="genus">Z.</tp:taxon-name-part> <tp:taxon-name-part taxon-name-part-type="species">armillatus</tp:taxon-name-part></tp:taxon-name></italic>.</p></tp:treatment-sec><tp:treatment-sec sec-type="Distribution"><title>Distribution</title><p>Southern Central America, northern South America and Southern Brazil (Fig. <xref ref-type="fig" rid="F2057970">59</xref>). Countries with specimen records: Costa Rica, Colombia, Ecuador, Panama, Venezuela and Brazil.</p></tp:treatment-sec><tp:treatment-sec sec-type="Taxon discussion"><title>Taxon discussion</title><p>Mayr (1866) synonymized <italic><tp:taxon-name><tp:taxon-name-part taxon-name-part-type="genus">Z.</tp:taxon-name-part> <tp:taxon-name-part taxon-name-part-type="species">conjungens</tp:taxon-name-part></tp:taxon-name></italic> with <italic><tp:taxon-name><tp:taxon-name-part taxon-name-part-type="genus">Z.</tp:taxon-name-part> <tp:taxon-name-part taxon-name-part-type="species">armillatus</tp:taxon-name-part></tp:taxon-name></italic>, the former as the junior synonym. We here resurrect this species on the basis of the characters described in the diagnosis. Two disjunct populations are recognized for this species, one in Southern Brazil and another in Central America and Northern South America. The latter represents a species formerly described by Champion, <italic><tp:taxon-name><tp:taxon-name-part taxon-name-part-type="genus">Z.</tp:taxon-name-part> <tp:taxon-name-part taxon-name-part-type="species">atripes</tp:taxon-name-part></tp:taxon-name></italic>, which is here considered conspecific with <italic><tp:taxon-name><tp:taxon-name-part taxon-name-part-type="genus">Z.</tp:taxon-name-part> <tp:taxon-name-part taxon-name-part-type="species">conjungens</tp:taxon-name-part></tp:taxon-name></italic>, as in both species the females show a swollen femur and the medial processes of males are broad. However, male genitalia of the two populations are somewhat different and may warrant a further closer examination. In any area in which the species occurs there is apparently a great range of color and pattern variations, but there does seem to be a general trend toward the lighter colorations in Colombia, Costa Rica and Panama.</p><p><xref ref-type="bibr" rid="B3312672">Van der Heyden et al. (2014)</xref> reported this species as <italic><tp:taxon-name><tp:taxon-name-part taxon-name-part-type="genus">Z.</tp:taxon-name-part> <tp:taxon-name-part taxon-name-part-type="species">armillatus</tp:taxon-name-part></tp:taxon-name></italic> when it was first discovered from Costa Rica. That identification is incorrect and should have been <italic><tp:taxon-name><tp:taxon-name-part taxon-name-part-type="genus">Z.</tp:taxon-name-part> <tp:taxon-name-part taxon-name-part-type="species">atripes</tp:taxon-name-part></tp:taxon-name></italic>, which is now a synonym of <italic><tp:taxon-name><tp:taxon-name-part taxon-name-part-type="genus">Z.</tp:taxon-name-part> <tp:taxon-name-part taxon-name-part-type="species">conjungens</tp:taxon-name-part></tp:taxon-name></italic>. <italic><tp:taxon-name><tp:taxon-name-part taxon-name-part-type="genus">Zelus</tp:taxon-name-part> <tp:taxon-name-part taxon-name-part-type="species">armillatus</tp:taxon-name-part></tp:taxon-name></italic> does not occur in Central America.</p></tp:treatment-sec><tp:treatment-sec><!--Section generated to contain objects referenced in tp:taxon-treatment.--><fig-group id="F2057955" position="float" orientation="portrait"><caption><p><italic><tp:taxon-name><tp:taxon-name-part taxon-name-part-type="genus">Zelus</tp:taxon-name-part> <tp:taxon-name-part taxon-name-part-type="species">conjungens</tp:taxon-name-part></tp:taxon-name></italic> (Stål, 1860), habitus</p></caption><fig id="F2057960" position="float" orientation="portrait"><label>Figure 57a.</label><caption><p><italic><tp:taxon-name><tp:taxon-name-part taxon-name-part-type="genus">Zelus</tp:taxon-name-part> <tp:taxon-name-part taxon-name-part-type="species">conjungens</tp:taxon-name-part></tp:taxon-name></italic> (Stål, 1860), male, dorsal (UCR_ENT 00047657, Santa Catarina, Brazil)</p></caption><graphic xmlns:xlink="http://www.w3.org/1999/xlink" xlink:href="biodiversity_data_journal-4-e8150-g057_a.jpg" xlink:type="simple" position="float" orientation="portrait" id="oo_62279.jpg"/></fig><fig id="F2057961" position="float" orientation="portrait"><label>Figure 57b.</label><caption><p><italic><tp:taxon-name><tp:taxon-name-part taxon-name-part-type="genus">Zelus</tp:taxon-name-part> <tp:taxon-name-part taxon-name-part-type="species">conjungens</tp:taxon-name-part></tp:taxon-name></italic> (Stål, 1860), male, lateral (UCR_ENT 00047657, Santa Catarina, Brazil)</p></caption><graphic xmlns:xlink="http://www.w3.org/1999/xlink" xlink:href="biodiversity_data_journal-4-e8150-g057_b.jpg" xlink:type="simple" position="float" orientation="portrait" id="oo_62273.jpg"/></fig><fig id="F2057962" position="float" orientation="portrait"><label>Figure 57c.</label><caption><p><italic><tp:taxon-name><tp:taxon-name-part taxon-name-part-type="genus">Zelus</tp:taxon-name-part> <tp:taxon-name-part taxon-name-part-type="species">conjungens</tp:taxon-name-part></tp:taxon-name></italic> (Stål, 1860), male, dorsal (UCR_ENT 00047100, Meta, Colombia)</p></caption><graphic xmlns:xlink="http://www.w3.org/1999/xlink" xlink:href="biodiversity_data_journal-4-e8150-g057_c.jpg" xlink:type="simple" position="float" orientation="portrait" id="oo_62280.jpg"/></fig><fig id="F2057963" position="float" orientation="portrait"><label>Figure 57d.</label><caption><p><italic><tp:taxon-name><tp:taxon-name-part taxon-name-part-type="genus">Zelus</tp:taxon-name-part> <tp:taxon-name-part taxon-name-part-type="species">conjungens</tp:taxon-name-part></tp:taxon-name></italic> (Stål, 1860), female, dorsal (UCR_ENT 00030295, Santa Catarina, Brazil)</p></caption><graphic xmlns:xlink="http://www.w3.org/1999/xlink" xlink:href="biodiversity_data_journal-4-e8150-g057_d.jpg" xlink:type="simple" position="float" orientation="portrait" id="oo_62281.jpg"/></fig><fig id="F2057964" position="float" orientation="portrait"><label>Figure 57e.</label><caption><p><italic><tp:taxon-name><tp:taxon-name-part taxon-name-part-type="genus">Zelus</tp:taxon-name-part> <tp:taxon-name-part taxon-name-part-type="species">conjungens</tp:taxon-name-part></tp:taxon-name></italic> (Stål, 1860), female, lateral (UCR_ENT 00047609, Santa Catarina, Brazil)</p></caption><graphic xmlns:xlink="http://www.w3.org/1999/xlink" xlink:href="biodiversity_data_journal-4-e8150-g057_e.jpg" xlink:type="simple" position="float" orientation="portrait" id="oo_62275.jpg"/></fig><fig id="F2057965" position="float" orientation="portrait"><label>Figure 57f.</label><caption><p><italic><tp:taxon-name><tp:taxon-name-part taxon-name-part-type="genus">Zelus</tp:taxon-name-part> <tp:taxon-name-part taxon-name-part-type="species">conjungens</tp:taxon-name-part></tp:taxon-name></italic> (Stål, 1860), female, dorsal (UCR_ENT 00017733, Sau Paulo, Brazil)</p></caption><graphic xmlns:xlink="http://www.w3.org/1999/xlink" xlink:href="biodiversity_data_journal-4-e8150-g057_f.jpg" xlink:type="simple" position="float" orientation="portrait" id="oo_62282.jpg"/></fig></fig-group><fig-group id="F2057966" position="float" orientation="portrait"><caption><p><italic><tp:taxon-name><tp:taxon-name-part taxon-name-part-type="genus">Zelus</tp:taxon-name-part> <tp:taxon-name-part taxon-name-part-type="species">conjungens</tp:taxon-name-part></tp:taxon-name></italic> (Stål, 1860), male genitalic structures</p></caption><fig id="F2057973" position="float" orientation="portrait"><label>Figure 58a.</label><caption><p><italic><tp:taxon-name><tp:taxon-name-part taxon-name-part-type="genus">Zelus</tp:taxon-name-part> <tp:taxon-name-part taxon-name-part-type="species">conjungens</tp:taxon-name-part></tp:taxon-name></italic> (Stål, 1860), pygophore, lateral and posterior views</p></caption><graphic xmlns:xlink="http://www.w3.org/1999/xlink" xlink:href="biodiversity_data_journal-4-e8150-g058_a.png" xlink:type="simple" position="float" orientation="portrait" id="oo_62284.png"/></fig><fig id="F2057974" position="float" orientation="portrait"><label>Figure 58b.</label><caption><p><italic><tp:taxon-name><tp:taxon-name-part taxon-name-part-type="genus">Zelus</tp:taxon-name-part> <tp:taxon-name-part taxon-name-part-type="species">conjungens</tp:taxon-name-part></tp:taxon-name></italic> (Stål, 1860), phallus, dorsal view</p></caption><graphic xmlns:xlink="http://www.w3.org/1999/xlink" xlink:href="biodiversity_data_journal-4-e8150-g058_b.png" xlink:type="simple" position="float" orientation="portrait" id="oo_62285.png"/></fig></fig-group><fig id="F2057970" position="float" orientation="portrait"><label>Figure 59.</label><caption><p><italic><tp:taxon-name><tp:taxon-name-part taxon-name-part-type="genus">Zelus</tp:taxon-name-part> <tp:taxon-name-part taxon-name-part-type="species">conjungens</tp:taxon-name-part></tp:taxon-name></italic> (Stål, 1860), specimen record map</p></caption><graphic xmlns:xlink="http://www.w3.org/1999/xlink" xlink:href="biodiversity_data_journal-4-e8150-g059.png" position="float" id="oo_62286.png" orientation="portrait" xlink:type="simple"/></fig><fig id="F2057960" position="float" orientation="portrait"><label>Figure 57a.</label><caption><p><italic><tp:taxon-name><tp:taxon-name-part taxon-name-part-type="genus">Zelus</tp:taxon-name-part> <tp:taxon-name-part taxon-name-part-type="species">conjungens</tp:taxon-name-part></tp:taxon-name></italic> (Stål, 1860), male, dorsal (UCR_ENT 00047657, Santa Catarina, Brazil)</p></caption><graphic xmlns:xlink="http://www.w3.org/1999/xlink" xlink:href="biodiversity_data_journal-4-e8150-g057_a.jpg" xlink:type="simple" position="float" orientation="portrait" id="oo_62279.jpg"/></fig><fig id="F2057961" position="float" orientation="portrait"><label>Figure 57b.</label><caption><p><italic><tp:taxon-name><tp:taxon-name-part taxon-name-part-type="genus">Zelus</tp:taxon-name-part> <tp:taxon-name-part taxon-name-part-type="species">conjungens</tp:taxon-name-part></tp:taxon-name></italic> (Stål, 1860), male, lateral (UCR_ENT 00047657, Santa Catarina, Brazil)</p></caption><graphic xmlns:xlink="http://www.w3.org/1999/xlink" xlink:href="biodiversity_data_journal-4-e8150-g057_b.jpg" xlink:type="simple" position="float" orientation="portrait" id="oo_62273.jpg"/></fig><fig id="F2057962" position="float" orientation="portrait"><label>Figure 57c.</label><caption><p><italic><tp:taxon-name><tp:taxon-name-part taxon-name-part-type="genus">Zelus</tp:taxon-name-part> <tp:taxon-name-part taxon-name-part-type="species">conjungens</tp:taxon-name-part></tp:taxon-name></italic> (Stål, 1860), male, dorsal (UCR_ENT 00047100, Meta, Colombia)</p></caption><graphic xmlns:xlink="http://www.w3.org/1999/xlink" xlink:href="biodiversity_data_journal-4-e8150-g057_c.jpg" xlink:type="simple" position="float" orientation="portrait" id="oo_62280.jpg"/></fig><supplementary-material xmlns:xlink="http://www.w3.org/1999/xlink" id="S606467" orientation="portrait" position="float" xlink:type="simple"><label>Supplementary material 2</label><caption><p>Measurements of species of <tp:taxon-name><tp:taxon-name-part taxon-name-part-type="genus">Zelus</tp:taxon-name-part></tp:taxon-name> Fabricius, 1803</p></caption><p>Data type: morphological, morphological measurements</p><p>Brief description: Measurements of species of <italic><tp:taxon-name><tp:taxon-name-part taxon-name-part-type="genus">Zelus</tp:taxon-name-part></tp:taxon-name></italic> Fabricius, 1803.</p><p>File: oo_91807.xlsx</p><media xlink:href="biodiversity_data_journal-4-e8150-s002.xlsx" mimetype="Microsoft Excel Document" mime-subtype="xlsx" position="float" orientation="portrait" xlink:type="simple"/><attrib specific-use="authors">Guanyang Zhang, Elwood Hart, Christiane Weirauch</attrib></supplementary-material><fig id="F2057963" position="float" orientation="portrait"><label>Figure 57d.</label><caption><p><italic><tp:taxon-name><tp:taxon-name-part taxon-name-part-type="genus">Zelus</tp:taxon-name-part> <tp:taxon-name-part taxon-name-part-type="species">conjungens</tp:taxon-name-part></tp:taxon-name></italic> (Stål, 1860), female, dorsal (UCR_ENT 00030295, Santa Catarina, Brazil)</p></caption><graphic xmlns:xlink="http://www.w3.org/1999/xlink" xlink:href="biodiversity_data_journal-4-e8150-g057_d.jpg" xlink:type="simple" position="float" orientation="portrait" id="oo_62281.jpg"/></fig><fig id="F2057964" position="float" orientation="portrait"><label>Figure 57e.</label><caption><p><italic><tp:taxon-name><tp:taxon-name-part taxon-name-part-type="genus">Zelus</tp:taxon-name-part> <tp:taxon-name-part taxon-name-part-type="species">conjungens</tp:taxon-name-part></tp:taxon-name></italic> (Stål, 1860), female, lateral (UCR_ENT 00047609, Santa Catarina, Brazil)</p></caption><graphic xmlns:xlink="http://www.w3.org/1999/xlink" xlink:href="biodiversity_data_journal-4-e8150-g057_e.jpg" xlink:type="simple" position="float" orientation="portrait" id="oo_62275.jpg"/></fig><fig id="F2057965" position="float" orientation="portrait"><label>Figure 57f.</label><caption><p><italic><tp:taxon-name><tp:taxon-name-part taxon-name-part-type="genus">Zelus</tp:taxon-name-part> <tp:taxon-name-part taxon-name-part-type="species">conjungens</tp:taxon-name-part></tp:taxon-name></italic> (Stål, 1860), female, dorsal (UCR_ENT 00017733, Sau Paulo, Brazil)</p></caption><graphic xmlns:xlink="http://www.w3.org/1999/xlink" xlink:href="biodiversity_data_journal-4-e8150-g057_f.jpg" xlink:type="simple" position="float" orientation="portrait" id="oo_62282.jpg"/></fig></tp:treatment-sec><ref-list><ref id="B3312672"><element-citation xmlns:xlink="http://www.w3.org/1999/xlink" publication-type="article" xlink:type="simple"><person-group person-group-type="author"><name name-style="western"><surname>Van der Heyden</surname><given-names>T</given-names></name><name name-style="western"><surname>Gamboa-Hidalgo</surname><given-names>I</given-names></name><name name-style="western"><surname>Gil-Santana</surname><given-names>HR</given-names></name></person-group><year>2014</year><article-title>First record of <italic><tp:taxon-name><tp:taxon-name-part taxon-name-part-type="genus">Zelus</tp:taxon-name-part> <tp:taxon-name-part taxon-name-part-type="species">armillatus</tp:taxon-name-part></tp:taxon-name></italic> (Lepeletier &amp; Serville, 1825) in Costa Rica, with notes on taxonomic problems regarding the genus <italic><tp:taxon-name><tp:taxon-name-part taxon-name-part-type="genus">Zelus</tp:taxon-name-part></tp:taxon-name></italic> Fabricius, 1803 (<tp:taxon-name><tp:taxon-name-part taxon-name-part-type="order">Hemiptera</tp:taxon-name-part></tp:taxon-name>: <tp:taxon-name><tp:taxon-name-part taxon-name-part-type="suborder">Heteroptera</tp:taxon-name-part></tp:taxon-name>: <tp:taxon-name><tp:taxon-name-part taxon-name-part-type="family">Reduviidae</tp:taxon-name-part></tp:taxon-name>: <tp:taxon-name><tp:taxon-name-part taxon-name-part-type="subfamily">Harpactorinae</tp:taxon-name-part></tp:taxon-name>: <tp:taxon-name><tp:taxon-name-part taxon-name-part-type="tribe">Harpactorini</tp:taxon-name-part></tp:taxon-name>)</article-title><source>Arquivos Entomoloxicos</source><volume>12</volume><fpage>85</fpage><lpage>90</lpage><uri xlink:type="simple">www.researchgate.net/publication/264978058_First_record_of_Zelus_armillatus_Lepeletier_Serville_1825_in_Costa_Rica_with_notes_on_taxonomic_problems_regarding_the_genus_Zelus_Fabricius_1803_Hemiptera_Heteroptera_Reduviidae_Harpactorinae_Harpact</uri></element-citation></ref></ref-list></tp:taxon-treatment>
