# Supplementary material for: A taxonomic monograph of the assassin bug genus Zelus Fabricius (Hemiptera: Reduviidae): 71 species based on 10,000 specimens
Source: Biodivers Data J. 2016 Jul 8;(4):e8150. doi: 10.3897/BDJ.4.e8150 (PMC5019016; doi:10.3897/BDJ.4.e8150)
Supplement: XML Treatment for Zelus erythrocephalus [file BDJ.4.e8150-treatment21.xml]

<!DOCTYPE tp:taxon-treatment
  PUBLIC "-//TaxonX//DTD Taxonomic Treatment Publishing DTD v0 20100105//EN" "tax-treatment-NSO.dtd">
<tp:taxon-treatment xmlns:tp="http://www.plazi.org/taxpub"><tp:treatment-meta><mixed-citation publication-type="journal"><person-group><name><surname>Zhang</surname><given-names>Guanyang</given-names></name><name><surname>Hart</surname><given-names>Elwood R</given-names></name><name><surname>Weirauch</surname><given-names>Christiane</given-names></name></person-group><article-title>A taxonomic monograph of the assassin bug genus <italic><tp:taxon-name><tp:taxon-name-part taxon-name-part-type="genus">Zelus</tp:taxon-name-part></tp:taxon-name></italic> Fabricius (<tp:taxon-name><tp:taxon-name-part taxon-name-part-type="order">Hemiptera</tp:taxon-name-part></tp:taxon-name>: <tp:taxon-name><tp:taxon-name-part taxon-name-part-type="family">Reduviidae</tp:taxon-name-part></tp:taxon-name>): 71 species based on 10,000 specimens</article-title><source>Biodivers Data J</source><day>08</day><month>7</month><year>2016</year><volume>2016</volume><issue>4</issue><pub-id pub-id-type="doi">10.3897/BDJ.4.e8150</pub-id></mixed-citation></tp:treatment-meta><tp:nomenclature><tp:taxon-name><tp:taxon-name-part taxon-name-part-type="genus">Zelus</tp:taxon-name-part> <tp:taxon-name-part taxon-name-part-type="species">erythrocephalus</tp:taxon-name-part></tp:taxon-name><tp:taxon-authority>Fabricius, 1803</tp:taxon-authority><tp:nomenclature-citation-list><tp:nomenclature-citation><tp:taxon-name><tp:taxon-name-part taxon-name-part-type="genus">Zelus</tp:taxon-name-part> <tp:taxon-name-part taxon-name-part-type="species">erythrocephalus</tp:taxon-name-part></tp:taxon-name><comment> Fabricius, 1803, p. 283, orig. descr.; Blanchard, 1840, p. 101, cat. (erytrocephalus sic.); Stål, 1872, p. 92, cat. (subgenus <italic><tp:taxon-name><tp:taxon-name-part taxon-name-part-type="subgenus">Diplodus</tp:taxon-name-part></tp:taxon-name></italic>); Bergroth, 1893, p. 63, note; Lethierry and Severin, 1896, p. 152, cat.; Champion, 1898, p. 257, note; Brindley, 1931, p. 137, 151, list and note; Wygodzinsky, 1949a, p. 49, checklist; Zimsen, 1964, p. 338, list; Maldonado, 1990, p. 327, cat.</comment></tp:nomenclature-citation><tp:nomenclature-citation><tp:taxon-name><tp:taxon-name-part taxon-name-part-type="genus">Euagoras</tp:taxon-name-part> <tp:taxon-name-part taxon-name-part-type="species">erythrocephalus</tp:taxon-name-part></tp:taxon-name><comment>: Burmeister, 1835, p. 227, list.</comment></tp:nomenclature-citation><tp:nomenclature-citation><tp:taxon-name><tp:taxon-name-part taxon-name-part-type="genus">Diplodus</tp:taxon-name-part> <tp:taxon-name-part taxon-name-part-type="species">erythrocephalus</tp:taxon-name-part></tp:taxon-name><comment>: Stål, 1868, p. 283, descr.; Walker, 1873, p. 125, cat.; Van Duzee, 1901, p. 351, note.</comment></tp:nomenclature-citation></tp:nomenclature-citation-list></tp:nomenclature><tp:treatment-sec sec-type="materials"><title>Materials</title><list list-type="alpha-lower" list-content="occurrences"><list-item><p><bold>Type status:</bold> <named-content xmlns:xlink="http://www.w3.org/1999/xlink" content-type="dwc:typeStatus" xlink:type="simple">Lectotype</named-content>. <bold>Occurrence:</bold> catalogNumber: <named-content xmlns:xlink="http://www.w3.org/1999/xlink" content-type="dwc:catalogNumber" xlink:type="simple">UCR_ENT 00075109</named-content>; occurrenceRemarks: <named-content xmlns:xlink="http://www.w3.org/1999/xlink" content-type="dwc:occurrenceRemarks" xlink:type="simple">Lectotype of <italic><tp:taxon-name><tp:taxon-name-part taxon-name-part-type="genus">Zelus</tp:taxon-name-part> <tp:taxon-name-part taxon-name-part-type="species">erythrocephalus</tp:taxon-name-part></tp:taxon-name></italic> Fabricius, 1803 (<bold>New Designation</bold> by Zhang, Hart &amp; Weirauch, 2016). Bears labels: Type /<italic><tp:taxon-name><tp:taxon-name-part taxon-name-part-type="genus">Zelus</tp:taxon-name-part> <tp:taxon-name-part taxon-name-part-type="species">erythrocephalus</tp:taxon-name-part></tp:taxon-name></italic> in Am. mer. Schmidt</named-content>; recordedBy: <named-content xmlns:xlink="http://www.w3.org/1999/xlink" content-type="dwc:recordedBy" xlink:type="simple">Dom. Smidt</named-content>; sex: <named-content xmlns:xlink="http://www.w3.org/1999/xlink" content-type="dwc:sex" xlink:type="simple">Adult Male</named-content>; <bold>Taxon:</bold> scientificName: <named-content xmlns:xlink="http://www.w3.org/1999/xlink" content-type="dwc:scientificName" xlink:type="simple"><italic><tp:taxon-name><tp:taxon-name-part taxon-name-part-type="genus">Zelus</tp:taxon-name-part> <tp:taxon-name-part taxon-name-part-type="species">erythrocephalus</tp:taxon-name-part></tp:taxon-name></italic></named-content>; family: <named-content xmlns:xlink="http://www.w3.org/1999/xlink" content-type="dwc:family" xlink:type="simple"><tp:taxon-name><tp:taxon-name-part taxon-name-part-type="family">Reduviidae</tp:taxon-name-part></tp:taxon-name></named-content>; genus: <named-content xmlns:xlink="http://www.w3.org/1999/xlink" content-type="dwc:genus" xlink:type="simple"><tp:taxon-name><tp:taxon-name-part taxon-name-part-type="genus">Zelus</tp:taxon-name-part></tp:taxon-name></named-content>; scientificNameAuthorship: <named-content xmlns:xlink="http://www.w3.org/1999/xlink" content-type="dwc:scientificNameAuthorship" xlink:type="simple">Fabricius, 1803</named-content>; <bold>Location:</bold> country: <named-content xmlns:xlink="http://www.w3.org/1999/xlink" content-type="dwc:country" xlink:type="simple">unknown</named-content>; stateProvince: <named-content xmlns:xlink="http://www.w3.org/1999/xlink" content-type="dwc:stateProvince" xlink:type="simple">unknown</named-content>; locality: <named-content xmlns:xlink="http://www.w3.org/1999/xlink" content-type="dwc:locality" xlink:type="simple">Habitat in America meridionali</named-content>; <bold>Identification:</bold> identifiedBy: <named-content xmlns:xlink="http://www.w3.org/1999/xlink" content-type="dwc:identifiedBy" xlink:type="simple">G. Zhang</named-content>; dateIdentified: <named-content xmlns:xlink="http://www.w3.org/1999/xlink" content-type="dwc:dateIdentified" xlink:type="simple">2012</named-content>; <bold>Event:</bold> eventDate: <named-content xmlns:xlink="http://www.w3.org/1999/xlink" content-type="dwc:eventDate" xlink:type="simple">No date provided</named-content>; <bold>Record Level:</bold> institutionCode: <named-content xmlns:xlink="http://www.w3.org/1999/xlink" content-type="dwc:institutionCode" xlink:type="simple">ZMUC</named-content></p></list-item></list></tp:treatment-sec><tp:treatment-sec sec-type="Description"><title>Description</title><p>Figs <xref ref-type="fig" rid="F2060264">68</xref>, <xref ref-type="fig" rid="F2060268">69</xref>, <xref ref-type="fig" rid="F2060272">70</xref></p><p><bold><italic>Male</italic></bold>: (Fig. <xref ref-type="fig" rid="F2060264">68</xref><xref ref-type="fig" rid="F2060275">a</xref>, <xref ref-type="fig" rid="F2060276">b</xref>) Medium-sized, total length 12.07–12.77 mm (mean 12.49 mm, Suppl. material <xref ref-type="supplementary-material" rid="S606467">2</xref>); slender. <bold>COLORATION</bold>: Head reddish-brown, anterior to antennal insertion and posterior third of postocular lobe lighter. Rest of surface of body nearly uniformly blackish-brown; area around humeral angle lighter, somewhat reddish. Membrane with blue, purple iridescence. <bold>VESTITURE</bold>: Moderately setose. Dark, moderately dense, short, erect, spine-like setae on dorsum of head, curved on postocular lobe; ventral surface with sparse, short, erect and recumbent setae, few long setae. Pronotal dorsum nearly glabrous, very sparse, short, erect, spine-like setae; lateral surface with sparse, erect to recumbent, spine-like setae; setal tracts on anterior lobe very reduced. Pleura with very sparse, spine-like setae and recumbent setae. Corium and clavus with sparse, short, recumbent setae. Abdomen with sparse, short, erect setae, intermixed with few long setae. Pygophore with sparse, short to long, semi-erect setae. Paramere apical 1/2 with dense, long setae, nearly as long as medial process. <bold>STRUCTURE: Head</bold>: Cylindrical, L/W = 2.29. Postocular lobe long; in dorsal view distinctly narrowing through anterior 2/3, posterior 1/3 constant, tube-like. Eye prominent; lateral margin much wider than postocular lobe; dorsal margin removed from postocular transverse groove, ventral margin attaining ventral surface of head. <italic>Labium</italic>: I: II: III = 1: 2.0: 0.4. Basiflagellomere diameter larger than that of pedicel. <bold>Thorax</bold>: Anterolateral angle bearing small projection; medial longitudinal sulcus shallow near collar, deepening posteriorly. Posterior pronotal lobe with rugulose surface; disc distinctly elevated above humeral angle; humeral angle armed, with dentate projection. Scutellum moderately long; apex angulate, very slightly projected upward. <italic>Legs</italic>: Very slender. <italic>Hemelytron</italic>: Surpassing apex of abdomen by about length of abdominal segment seven; quadrate cell small, relatively broad; Cu and M of cubital cell subparallel. <bold>GENITALIA</bold>: (Fig. <xref ref-type="fig" rid="F2060268">69</xref>) <italic>Pygophore</italic>: Ovoid; mid-lateral fold adjacent to paramere insertion inconspicuous; not expanded laterally in dorsal view. Medial process cylindrical; very slender; long; erect; straight; apex in posterior view acute, with subapical hooklike lateral processes. <italic>Paramere</italic>: Cylindrical; long, surpassing medial process; curved ventrad at mid-point, apex recurved. <italic>Phallus</italic>: Dorsal phallothecal sclerite shield-shaped, sclerite absent laterad to basal arms; lateral longitudinal blade-like heavy sclerotization, elevated, surpassing apical margins; apical portion of phallothecal sclerite not distinctly tapered, flat, lateral margin narrowly angulate, angulation ending anteriorly in sharp, dorsad projection; apex with small medial emargination; posterior margin of foramen broadly concave. Struts attached to dorsal phallothecal sclerite; apically separate, connected by bridge; basally fused. Basal plate arm robust; basally fused; in lateral view strongly curved at midpoint; bridge extremely short; extension of basal plate expanded onto arm.</p><p><bold><italic>Female</italic></bold>: (Fig. <xref ref-type="fig" rid="F2060264">68</xref><xref ref-type="fig" rid="F2060277">c</xref>, <xref ref-type="fig" rid="F2060278">d</xref>) Similar to male, except for the following. Larger than male, total length 16.85–19.06 mm (mean 17.92 mm, Suppl. material <xref ref-type="supplementary-material" rid="S606467">2</xref>). Spinous process on humeral angle long.</p></tp:treatment-sec><tp:treatment-sec sec-type="Diagnosis"><title>Diagnosis</title><p>Recognized by the following combination of characters: the dorsal coloration nearly uniformly dark brown, the head reddish-brown, and the membrane with indistinct iridescence. Most similar to <italic><tp:taxon-name><tp:taxon-name-part taxon-name-part-type="genus">Z.</tp:taxon-name-part> <tp:taxon-name-part taxon-name-part-type="species">paracephalus</tp:taxon-name-part></tp:taxon-name></italic> and <italic><tp:taxon-name><tp:taxon-name-part taxon-name-part-type="genus">Z.</tp:taxon-name-part> <tp:taxon-name-part taxon-name-part-type="species">russulumus</tp:taxon-name-part></tp:taxon-name></italic>; can be distinguished from both by the rather slender medial process. Females of <italic><tp:taxon-name><tp:taxon-name-part taxon-name-part-type="genus">Z.</tp:taxon-name-part> <tp:taxon-name-part taxon-name-part-type="species">erythrocephalus</tp:taxon-name-part></tp:taxon-name></italic>, <italic><tp:taxon-name><tp:taxon-name-part taxon-name-part-type="genus">Z.</tp:taxon-name-part> <tp:taxon-name-part taxon-name-part-type="species">paracephalus</tp:taxon-name-part></tp:taxon-name></italic> and <italic><tp:taxon-name><tp:taxon-name-part taxon-name-part-type="genus">Z.</tp:taxon-name-part> <tp:taxon-name-part taxon-name-part-type="species">russulumus</tp:taxon-name-part></tp:taxon-name></italic> are difficult to separate.</p></tp:treatment-sec><tp:treatment-sec sec-type="Distribution"><title>Distribution</title><p>South America (Fig. <xref ref-type="fig" rid="F2060272">70</xref>). Countries with records: Brazil, Colombia, Ecuador, Guyana, Peru and Suriname.</p></tp:treatment-sec><tp:treatment-sec sec-type="Taxon discussion"><title>Taxon discussion</title><p><italic><tp:taxon-name><tp:taxon-name-part taxon-name-part-type="genus">Zelus</tp:taxon-name-part> <tp:taxon-name-part taxon-name-part-type="species">erythrocephalus</tp:taxon-name-part></tp:taxon-name></italic> and two other species in the same species group, <italic><tp:taxon-name><tp:taxon-name-part taxon-name-part-type="genus">Z.</tp:taxon-name-part> <tp:taxon-name-part taxon-name-part-type="species">paracephalus</tp:taxon-name-part></tp:taxon-name></italic> and <italic><tp:taxon-name><tp:taxon-name-part taxon-name-part-type="genus">Z.</tp:taxon-name-part> <tp:taxon-name-part taxon-name-part-type="species">russulumus</tp:taxon-name-part></tp:taxon-name></italic> superficially resemble <italic><tp:taxon-name><tp:taxon-name-part taxon-name-part-type="genus">Z.</tp:taxon-name-part> <tp:taxon-name-part taxon-name-part-type="species">panamensis</tp:taxon-name-part></tp:taxon-name></italic>, a species in a different group. All have a orange, reddish head and a uniformly dark dorsum. These can be separated from <italic><tp:taxon-name><tp:taxon-name-part taxon-name-part-type="genus">Z.</tp:taxon-name-part> <tp:taxon-name-part taxon-name-part-type="species">panamensis</tp:taxon-name-part></tp:taxon-name></italic> based on male genitalia and iridescence on membrane.</p></tp:treatment-sec><tp:treatment-sec><!--Section generated to contain objects referenced in tp:taxon-treatment.--><fig-group id="F2060264" position="float" orientation="portrait"><caption><p><italic><tp:taxon-name><tp:taxon-name-part taxon-name-part-type="genus">Zelus</tp:taxon-name-part> <tp:taxon-name-part taxon-name-part-type="species">erythrocephalus</tp:taxon-name-part></tp:taxon-name></italic> Fabricius, 1803, habitus</p></caption><fig id="F2060275" position="float" orientation="portrait"><label>Figure 68a.</label><caption><p><italic><tp:taxon-name><tp:taxon-name-part taxon-name-part-type="genus">Zelus</tp:taxon-name-part> <tp:taxon-name-part taxon-name-part-type="species">erythrocephalus</tp:taxon-name-part></tp:taxon-name></italic> Fabricius, 1803, male, dorsal view (UCR_ENT 00023652, Suriname)</p></caption><graphic xmlns:xlink="http://www.w3.org/1999/xlink" xlink:href="biodiversity_data_journal-4-e8150-g068_a.jpg" xlink:type="simple" position="float" orientation="portrait" id="oo_62643.jpg"/></fig><fig id="F2060276" position="float" orientation="portrait"><label>Figure 68b.</label><caption><p><italic><tp:taxon-name><tp:taxon-name-part taxon-name-part-type="genus">Zelus</tp:taxon-name-part> <tp:taxon-name-part taxon-name-part-type="species">erythrocephalus</tp:taxon-name-part></tp:taxon-name></italic> Fabricius, 1803, male, lateral view (UCR_ENT 00023652, Suriname)</p></caption><graphic xmlns:xlink="http://www.w3.org/1999/xlink" xlink:href="biodiversity_data_journal-4-e8150-g068_b.jpg" xlink:type="simple" position="float" orientation="portrait" id="oo_62644.jpg"/></fig><fig id="F2060277" position="float" orientation="portrait"><label>Figure 68c.</label><caption><p><italic><tp:taxon-name><tp:taxon-name-part taxon-name-part-type="genus">Zelus</tp:taxon-name-part> <tp:taxon-name-part taxon-name-part-type="species">erythrocephalus</tp:taxon-name-part></tp:taxon-name></italic> Fabricius, 1803, female, dorsal view (UCR_ENT 00023659, Suriname)</p></caption><graphic xmlns:xlink="http://www.w3.org/1999/xlink" xlink:href="biodiversity_data_journal-4-e8150-g068_c.jpg" xlink:type="simple" position="float" orientation="portrait" id="oo_62645.jpg"/></fig><fig id="F2060278" position="float" orientation="portrait"><label>Figure 68d.</label><caption><p><italic><tp:taxon-name><tp:taxon-name-part taxon-name-part-type="genus">Zelus</tp:taxon-name-part> <tp:taxon-name-part taxon-name-part-type="species">erythrocephalus</tp:taxon-name-part></tp:taxon-name></italic> Fabricius, 1803, female, lateral view (UCR_ENT 00023659, Suriname)</p></caption><graphic xmlns:xlink="http://www.w3.org/1999/xlink" xlink:href="biodiversity_data_journal-4-e8150-g068_d.jpg" xlink:type="simple" position="float" orientation="portrait" id="oo_62646.jpg"/></fig></fig-group><fig-group id="F2060268" position="float" orientation="portrait"><caption><p><italic><tp:taxon-name><tp:taxon-name-part taxon-name-part-type="genus">Zelus</tp:taxon-name-part> <tp:taxon-name-part taxon-name-part-type="species">erythrocephalus</tp:taxon-name-part></tp:taxon-name></italic> Fabricius, 1803, male genitalic structures</p></caption><fig id="F2060280" position="float" orientation="portrait"><label>Figure 69a.</label><caption><p><italic><tp:taxon-name><tp:taxon-name-part taxon-name-part-type="genus">Zelus</tp:taxon-name-part> <tp:taxon-name-part taxon-name-part-type="species">erythrocephalus</tp:taxon-name-part></tp:taxon-name></italic> Fabricius, 1803, pygophore, lateral and posterior views</p></caption><graphic xmlns:xlink="http://www.w3.org/1999/xlink" xlink:href="biodiversity_data_journal-4-e8150-g069_a.png" xlink:type="simple" position="float" orientation="portrait" id="oo_62647.png"/></fig><fig id="F2060281" position="float" orientation="portrait"><label>Figure 69b.</label><caption><p><italic><tp:taxon-name><tp:taxon-name-part taxon-name-part-type="genus">Zelus</tp:taxon-name-part> <tp:taxon-name-part taxon-name-part-type="species">erythrocephalus</tp:taxon-name-part></tp:taxon-name></italic> Fabricius, 1803, phallus, dorsal view</p></caption><graphic xmlns:xlink="http://www.w3.org/1999/xlink" xlink:href="biodiversity_data_journal-4-e8150-g069_b.png" xlink:type="simple" position="float" orientation="portrait" id="oo_62648.png"/></fig></fig-group><fig id="F2060272" position="float" orientation="portrait"><label>Figure 70.</label><caption><p><italic><tp:taxon-name><tp:taxon-name-part taxon-name-part-type="genus">Zelus</tp:taxon-name-part> <tp:taxon-name-part taxon-name-part-type="species">erythrocephalus</tp:taxon-name-part></tp:taxon-name></italic> Fabricius, 1803, specimen record map</p></caption><graphic xmlns:xlink="http://www.w3.org/1999/xlink" xlink:href="biodiversity_data_journal-4-e8150-g070.png" position="float" id="oo_62649.png" orientation="portrait" xlink:type="simple"/></fig><fig id="F2060275" position="float" orientation="portrait"><label>Figure 68a.</label><caption><p><italic><tp:taxon-name><tp:taxon-name-part taxon-name-part-type="genus">Zelus</tp:taxon-name-part> <tp:taxon-name-part taxon-name-part-type="species">erythrocephalus</tp:taxon-name-part></tp:taxon-name></italic> Fabricius, 1803, male, dorsal view (UCR_ENT 00023652, Suriname)</p></caption><graphic xmlns:xlink="http://www.w3.org/1999/xlink" xlink:href="biodiversity_data_journal-4-e8150-g068_a.jpg" xlink:type="simple" position="float" orientation="portrait" id="oo_62643.jpg"/></fig><fig id="F2060276" position="float" orientation="portrait"><label>Figure 68b.</label><caption><p><italic><tp:taxon-name><tp:taxon-name-part taxon-name-part-type="genus">Zelus</tp:taxon-name-part> <tp:taxon-name-part taxon-name-part-type="species">erythrocephalus</tp:taxon-name-part></tp:taxon-name></italic> Fabricius, 1803, male, lateral view (UCR_ENT 00023652, Suriname)</p></caption><graphic xmlns:xlink="http://www.w3.org/1999/xlink" xlink:href="biodiversity_data_journal-4-e8150-g068_b.jpg" xlink:type="simple" position="float" orientation="portrait" id="oo_62644.jpg"/></fig><supplementary-material xmlns:xlink="http://www.w3.org/1999/xlink" id="S606467" orientation="portrait" position="float" xlink:type="simple"><label>Supplementary material 2</label><caption><p>Measurements of species of <tp:taxon-name><tp:taxon-name-part taxon-name-part-type="genus">Zelus</tp:taxon-name-part></tp:taxon-name> Fabricius, 1803</p></caption><p>Data type: morphological, morphological measurements</p><p>Brief description: Measurements of species of <italic><tp:taxon-name><tp:taxon-name-part taxon-name-part-type="genus">Zelus</tp:taxon-name-part></tp:taxon-name></italic> Fabricius, 1803.</p><p>File: oo_91807.xlsx</p><media xlink:href="biodiversity_data_journal-4-e8150-s002.xlsx" mimetype="Microsoft Excel Document" mime-subtype="xlsx" position="float" orientation="portrait" xlink:type="simple"/><attrib specific-use="authors">Guanyang Zhang, Elwood Hart, Christiane Weirauch</attrib></supplementary-material><fig id="F2060277" position="float" orientation="portrait"><label>Figure 68c.</label><caption><p><italic><tp:taxon-name><tp:taxon-name-part taxon-name-part-type="genus">Zelus</tp:taxon-name-part> <tp:taxon-name-part taxon-name-part-type="species">erythrocephalus</tp:taxon-name-part></tp:taxon-name></italic> Fabricius, 1803, female, dorsal view (UCR_ENT 00023659, Suriname)</p></caption><graphic xmlns:xlink="http://www.w3.org/1999/xlink" xlink:href="biodiversity_data_journal-4-e8150-g068_c.jpg" xlink:type="simple" position="float" orientation="portrait" id="oo_62645.jpg"/></fig><fig id="F2060278" position="float" orientation="portrait"><label>Figure 68d.</label><caption><p><italic><tp:taxon-name><tp:taxon-name-part taxon-name-part-type="genus">Zelus</tp:taxon-name-part> <tp:taxon-name-part taxon-name-part-type="species">erythrocephalus</tp:taxon-name-part></tp:taxon-name></italic> Fabricius, 1803, female, lateral view (UCR_ENT 00023659, Suriname)</p></caption><graphic xmlns:xlink="http://www.w3.org/1999/xlink" xlink:href="biodiversity_data_journal-4-e8150-g068_d.jpg" xlink:type="simple" position="float" orientation="portrait" id="oo_62646.jpg"/></fig></tp:treatment-sec></tp:taxon-treatment>
