# Supplementary material for: A taxonomic monograph of the assassin bug genus Zelus Fabricius (Hemiptera: Reduviidae): 71 species based on 10,000 specimens
Source: Biodivers Data J. 2016 Jul 8;(4):e8150. doi: 10.3897/BDJ.4.e8150 (PMC5019016; doi:10.3897/BDJ.4.e8150)
Supplement: XML Treatment for Zelus exsanguis [file BDJ.4.e8150-treatment22.xml]

<!DOCTYPE tp:taxon-treatment
  PUBLIC "-//TaxonX//DTD Taxonomic Treatment Publishing DTD v0 20100105//EN" "tax-treatment-NSO.dtd">
<tp:taxon-treatment xmlns:tp="http://www.plazi.org/taxpub"><tp:treatment-meta><mixed-citation publication-type="journal"><person-group><name><surname>Zhang</surname><given-names>Guanyang</given-names></name><name><surname>Hart</surname><given-names>Elwood R</given-names></name><name><surname>Weirauch</surname><given-names>Christiane</given-names></name></person-group><article-title>A taxonomic monograph of the assassin bug genus <italic><tp:taxon-name><tp:taxon-name-part taxon-name-part-type="genus">Zelus</tp:taxon-name-part></tp:taxon-name></italic> Fabricius (<tp:taxon-name><tp:taxon-name-part taxon-name-part-type="order">Hemiptera</tp:taxon-name-part></tp:taxon-name>: <tp:taxon-name><tp:taxon-name-part taxon-name-part-type="family">Reduviidae</tp:taxon-name-part></tp:taxon-name>): 71 species based on 10,000 specimens</article-title><source>Biodivers Data J</source><day>08</day><month>7</month><year>2016</year><volume>2016</volume><issue>4</issue><pub-id pub-id-type="doi">10.3897/BDJ.4.e8150</pub-id></mixed-citation></tp:treatment-meta><tp:nomenclature><tp:taxon-name><tp:taxon-name-part taxon-name-part-type="genus">Zelus</tp:taxon-name-part> <tp:taxon-name-part taxon-name-part-type="species">exsanguis</tp:taxon-name-part></tp:taxon-name><tp:taxon-authority>Stål, 1862</tp:taxon-authority><tp:nomenclature-citation-list><tp:nomenclature-citation><tp:taxon-name><tp:taxon-name-part taxon-name-part-type="genus">Zelus</tp:taxon-name-part> <tp:taxon-name-part taxon-name-part-type="species">exsanguis</tp:taxon-name-part></tp:taxon-name><comment> Stål, 1862, p. 452, orig. descr.; Stål, 1872, p. 91, cat. (subgenus <italic><tp:taxon-name><tp:taxon-name-part taxon-name-part-type="subgenus">Diplodus</tp:taxon-name-part></tp:taxon-name></italic>); Walker, 1873, p. 124, cat.; Uhler, 1894, p. 283, list; Lethierry and Severin, 1896, p. 152, cat.; Champion, 1898, p. 259–260, senior syn. of <italic><tp:taxon-name><tp:taxon-name-part taxon-name-part-type="genus">Z.</tp:taxon-name-part> <tp:taxon-name-part taxon-name-part-type="species">luridus</tp:taxon-name-part></tp:taxon-name></italic> Stål, <italic><tp:taxon-name><tp:taxon-name-part taxon-name-part-type="genus">Z.</tp:taxon-name-part> <tp:taxon-name-part taxon-name-part-type="species">ambulans</tp:taxon-name-part></tp:taxon-name></italic> Stål and <italic><tp:taxon-name><tp:taxon-name-part taxon-name-part-type="genus">Z.</tp:taxon-name-part> <tp:taxon-name-part taxon-name-part-type="species">cognatus</tp:taxon-name-part></tp:taxon-name></italic> Costa; Banks, 1910, p. 16, cat.; Fracker, 1913, p- 239, 240, 241, key, list and note (subgenus <italic><tp:taxon-name><tp:taxon-name-part taxon-name-part-type="subgenus">Diplodus</tp:taxon-name-part></tp:taxon-name></italic>); Van Duzee, 1916, p, 30, checklist (subgenus <italic><tp:taxon-name><tp:taxon-name-part taxon-name-part-type="subgenus">Diplodus</tp:taxon-name-part></tp:taxon-name></italic>); Van Duzee, 1917, p. 260, cat. (subgenus <italic><tp:taxon-name><tp:taxon-name-part taxon-name-part-type="subgenus">Diplodus</tp:taxon-name-part></tp:taxon-name></italic>); Wygodzinsky, 1949a, p. 49, checklist; Hart, 1986, p. 539, redescription, lectotype desig., note, fig. and key; Maldonado, 1990, p. 327, cat.</comment></tp:nomenclature-citation><tp:nomenclature-citation><tp:taxon-name><tp:taxon-name-part taxon-name-part-type="genus">Diplodus</tp:taxon-name-part> <tp:taxon-name-part taxon-name-part-type="species">exsanguis</tp:taxon-name-part></tp:taxon-name><comment>: Uhler, 1886, p. 24, checklist.</comment></tp:nomenclature-citation></tp:nomenclature-citation-list></tp:nomenclature><tp:treatment-sec sec-type="materials"><title>Materials</title><list list-type="alpha-lower" list-content="occurrences"><list-item><p><bold>Type status:</bold> <named-content xmlns:xlink="http://www.w3.org/1999/xlink" content-type="dwc:typeStatus" xlink:type="simple">Lectotype</named-content>. <bold>Occurrence:</bold> catalogNumber: <named-content xmlns:xlink="http://www.w3.org/1999/xlink" content-type="dwc:catalogNumber" xlink:type="simple">UCR_ENT 00075071</named-content>; occurrenceRemarks: <named-content xmlns:xlink="http://www.w3.org/1999/xlink" content-type="dwc:occurrenceRemarks" xlink:type="simple">Lectotype of <italic><tp:taxon-name><tp:taxon-name-part taxon-name-part-type="genus">Zelus</tp:taxon-name-part> <tp:taxon-name-part taxon-name-part-type="species">exsanguis</tp:taxon-name-part></tp:taxon-name></italic> Stål, 1862, designated by Hart (1986). Verbatim label info: Mexico coll. Signoret / exsanguis det. Stal / B.C.A. Rhyn.II. <italic><tp:taxon-name><tp:taxon-name-part taxon-name-part-type="genus">Zelus</tp:taxon-name-part> <tp:taxon-name-part taxon-name-part-type="species">exsanguis</tp:taxon-name-part></tp:taxon-name></italic> St. / Lectotype <italic><tp:taxon-name><tp:taxon-name-part taxon-name-part-type="genus">Zelus</tp:taxon-name-part> <tp:taxon-name-part taxon-name-part-type="species">exsanguis</tp:taxon-name-part></tp:taxon-name></italic> Stal / designated by E. R. Hart / Lectotypus <italic><tp:taxon-name><tp:taxon-name-part taxon-name-part-type="genus">Zelus</tp:taxon-name-part> <tp:taxon-name-part taxon-name-part-type="species">exsanguis</tp:taxon-name-part></tp:taxon-name></italic> STAL, 1862 etik. Hecher 1996 REDV. 470/1</named-content>; recordedBy: <named-content xmlns:xlink="http://www.w3.org/1999/xlink" content-type="dwc:recordedBy" xlink:type="simple">Signoret</named-content>; sex: <named-content xmlns:xlink="http://www.w3.org/1999/xlink" content-type="dwc:sex" xlink:type="simple">Adult Female</named-content>; <bold>Taxon:</bold> scientificName: <named-content xmlns:xlink="http://www.w3.org/1999/xlink" content-type="dwc:scientificName" xlink:type="simple"><italic><tp:taxon-name><tp:taxon-name-part taxon-name-part-type="genus">Zelus</tp:taxon-name-part> <tp:taxon-name-part taxon-name-part-type="species">exsanguis</tp:taxon-name-part></tp:taxon-name></italic></named-content>; family: <named-content xmlns:xlink="http://www.w3.org/1999/xlink" content-type="dwc:family" xlink:type="simple"><tp:taxon-name><tp:taxon-name-part taxon-name-part-type="family">Reduviidae</tp:taxon-name-part></tp:taxon-name></named-content>; genus: <named-content xmlns:xlink="http://www.w3.org/1999/xlink" content-type="dwc:genus" xlink:type="simple"><tp:taxon-name><tp:taxon-name-part taxon-name-part-type="genus">Zelus</tp:taxon-name-part></tp:taxon-name></named-content>; scientificNameAuthorship: <named-content xmlns:xlink="http://www.w3.org/1999/xlink" content-type="dwc:scientificNameAuthorship" xlink:type="simple">Stål, 1862</named-content>; <bold>Location:</bold> country: <named-content xmlns:xlink="http://www.w3.org/1999/xlink" content-type="dwc:country" xlink:type="simple">MEXICO</named-content>; stateProvince: <named-content xmlns:xlink="http://www.w3.org/1999/xlink" content-type="dwc:stateProvince" xlink:type="simple">unknown</named-content>; locality: <named-content xmlns:xlink="http://www.w3.org/1999/xlink" content-type="dwc:locality" xlink:type="simple">unknown</named-content>; <bold>Identification:</bold> identifiedBy: <named-content xmlns:xlink="http://www.w3.org/1999/xlink" content-type="dwc:identifiedBy" xlink:type="simple">G. Zhang</named-content>; dateIdentified: <named-content xmlns:xlink="http://www.w3.org/1999/xlink" content-type="dwc:dateIdentified" xlink:type="simple">2012</named-content>; <bold>Event:</bold> eventDate: <named-content xmlns:xlink="http://www.w3.org/1999/xlink" content-type="dwc:eventDate" xlink:type="simple">No date provided</named-content>; <bold>Record Level:</bold> institutionCode: <named-content xmlns:xlink="http://www.w3.org/1999/xlink" content-type="dwc:institutionCode" xlink:type="simple">NHMW</named-content></p></list-item></list></tp:treatment-sec><tp:treatment-sec sec-type="Description"><title>Description</title><p>Figs <xref ref-type="fig" rid="F2058017">71</xref>, <xref ref-type="fig" rid="F2058026">72</xref>, <xref ref-type="fig" rid="F2058040">73</xref></p><p><bold><italic>Male</italic></bold>: (Fig. <xref ref-type="fig" rid="F2058017">71</xref><xref ref-type="fig" rid="F2058031">a</xref>, <xref ref-type="fig" rid="F2058032">b</xref>) Medium-sized, total length 13.79–16.41 mm (mean 14.98 mm, Suppl. material <xref ref-type="supplementary-material" rid="S606467">2</xref>); slender. <bold>COLORATION</bold>: Anteocular lobe reddish-brown, most specimens with central dorsal area darker reddish-brown and with lighter mid-dorsal line, dark areas between compound eyes and antennal insertions. Postocular lobe yellowish-brown to reddish-brown, dorsal surface dark brown to brownish-black with mid-dorsal and circumocellar areas yellowish-brown to reddish-brown. Rostrum yellowish-brown to reddish-brown. Antennae reddish-brown, flagellomeres darker, base and apex of scape and pedicel dark brown. Anterior pronotal lobe yellowish-brown to reddish-brown, some specimens with dark brown areas on longitudinal medial sulcus and anterolateral margins. Posterior lobe reddish-brown dorsally with yellowish-brown lateral and posterior margins, lateral surfaces yellowish-brown, dark brown areas at anterior or dorsolateral margins and humeral angle. Scutellum yellowish-brown to reddish-brown. Legs yellowish-brown, most specimens with wide reddish-brown to brownish-black band at apices of femora and small dark area at apices of tibiae. Hernelytron brown with costal margin and veins of corium yellowish-brown. Abdomen venter reddish-brown. <bold>VESTITURE</bold>: Moderately setose. Anteocular lobe with short recumbent setae dorsally and laterally, short to moderately long erect setae on ventral surface. Postocular lobe with short, recumbent setae on dorsal and lateral surfaces, moderately erect setae scattered over surface, long, fine setae laterally. Anterior pronotal lobe with short, recumbent setae confined to setal tracts, long silky erect setae laterally. Posterior pronotal lobe with recumbent and sparse, erect setae. Meso- and metapleural surfaces with long silky erect setae. Scutellum with silky, erect setae. Clavus and corium of hemelytron with recumbent setae. Dorsum of abdomen with short erect setae, remainder of surface with short recumbent and short to moderately long erect setae, margin of connexivum fringed with erect setae. Exposed surface of pygophore with short to long erect setae. Apex of paramere with long erect setae. <bold>STRUCTURE: Head</bold>: Cylindrical, L/W = 2.31. Postocular lobe moderately long; in dorsal view anteriorly gradually narrowing, posterior portion constant, slightly narrower. Eye smallish; lateral margin only slightly wider than postocular lobe; in lateral view margins removed from dorsal and ventral surfaces of head. Ocellus noticeably elevated. <italic>Labium</italic>: I: II: III = 1: 1.8: 0.5. Basiflagellomere diameter about 1.4x as large as that of pedicel. <bold>Thorax</bold>: Anterolateral angle with inconspicuous, rounded projection; medial longitudinal sulcus shallow near collar, deepening posteriorly. Posterior pronotal lobe with finely rugulose surface; humeral angle armed, with spinous process, raised to level of and nearly continuous with disc. Scutellum moderately long; apex slightly produced into short fingerlike process. <italic>Legs</italic>: Slender. Femoral diameters subequal. <italic>Hemelytron</italic>: Surpassing apex of abdomen by about length of abdominal segment seven; quadrate cell small; Cu and M of cubital cell subparallel. <bold>GENITALIA</bold>: (Fig. <xref ref-type="fig" rid="F2058026">72</xref>) <italic>Pygophore</italic>: Elongate ovoid. Medial process triangular, broad, moderately long, arising from extended posterior margin, erect, straight, apex slightly curving, blunt, without modification. <italic>Paramere</italic>: Cylindrical; moderately long, slightly exceeding medial process; slightly curved ventrad; apical part enlarged, compressed. <italic>Phallus</italic>: Dorsal phallothecal sclerite somewhat squarish; medially slightly constricted; Dorsal phallothecal sclerite flat; apex truncate, medially emarginate; apical portion with transverse furrows; posterior margin of foramen broadly inversely V-shaped. Struts attached to dorsal phallothecal sclerite; apically separate, connected by bridge; fused basally. Basal plate arm slender to moderate; separate; converging; in lateral view nearly straight, only very slightly curved; bridge short; extension of basal plate small and confined to apex of basal plate arm.</p><p><bold><italic>Female</italic></bold>: (Fig. <xref ref-type="fig" rid="F2058017">71</xref><xref ref-type="fig" rid="F2058033">c</xref>, <xref ref-type="fig" rid="F2058034">d</xref>) Similar to male, except for the following. Larger than male, total length 15.12–19.36 mm (mean 17.00 mm, Suppl. material <xref ref-type="supplementary-material" rid="S606467">2</xref>). Coloration rather similar to that in male; more uniform on head. Lateral process on humeral angle spinous, usually longer. Pro- and mesofemoral diameters larger than that of metafemur. Basiflagellomere not swollen basally. Hemelytron slightly surpassing apex of abdomen.</p></tp:treatment-sec><tp:treatment-sec sec-type="Diagnosis"><title>Diagnosis</title><p>As with some species of the <italic><tp:taxon-name><tp:taxon-name-part taxon-name-part-type="genus">Zelus</tp:taxon-name-part> <tp:taxon-name-part taxon-name-part-type="species">luridus</tp:taxon-name-part></tp:taxon-name></italic> species group, <italic><tp:taxon-name><tp:taxon-name-part taxon-name-part-type="genus">Z.</tp:taxon-name-part> <tp:taxon-name-part taxon-name-part-type="species">exsanguis</tp:taxon-name-part></tp:taxon-name></italic> has a rather uniform greenish-brown coloration. Can be distinguished from most other species of the same species group by the humeral angle elevated to same level of and nearly continuous with disc. This is also seen in <italic><tp:taxon-name><tp:taxon-name-part taxon-name-part-type="genus">Z.</tp:taxon-name-part> <tp:taxon-name-part taxon-name-part-type="species">ambulans</tp:taxon-name-part></tp:taxon-name></italic>, but the two species can be easily separated on the basis of coloration (Figs <xref ref-type="fig" rid="F2057573">22</xref>, <xref ref-type="fig" rid="F2058017">71</xref>). Males can be distinguished from species of the <italic><tp:taxon-name><tp:taxon-name-part taxon-name-part-type="genus">Zelus</tp:taxon-name-part> <tp:taxon-name-part taxon-name-part-type="species">luridus</tp:taxon-name-part></tp:taxon-name></italic> species group by the greatly enlarged apical part of the paramere (Fig. <xref ref-type="fig" rid="F2058026">72</xref><xref ref-type="fig" rid="F2058036">a</xref>, <xref ref-type="fig" rid="F2058037">b</xref>), the medial process moderately broad, and the apex of the medial process somewhat narrowed.</p></tp:treatment-sec><tp:treatment-sec sec-type="Distribution"><title>Distribution</title><p>Mexico to Panama (Fig. <xref ref-type="fig" rid="F2058040">73</xref>). Countries with records: Costa Rica, El Salvador, Honduras, Mexico, Nicaragua and Panama.</p></tp:treatment-sec><tp:treatment-sec sec-type="Taxon discussion"><title>Taxon discussion</title><p><xref ref-type="bibr" rid="B1972295">Hart (1986)</xref> discussed the confusion over the use of the name <italic><tp:taxon-name><tp:taxon-name-part taxon-name-part-type="genus">Z.</tp:taxon-name-part> <tp:taxon-name-part taxon-name-part-type="species">exsanguis</tp:taxon-name-part></tp:taxon-name></italic>. As this species appears highly similar to several other species, incorrect identification is common in museum specimens. Almost without exceptions specimens from the US identified as <italic><tp:taxon-name><tp:taxon-name-part taxon-name-part-type="genus">Z.</tp:taxon-name-part> <tp:taxon-name-part taxon-name-part-type="species">exsanguis</tp:taxon-name-part></tp:taxon-name></italic> are actually <italic><tp:taxon-name><tp:taxon-name-part taxon-name-part-type="genus">Z.</tp:taxon-name-part> <tp:taxon-name-part taxon-name-part-type="species">luridus</tp:taxon-name-part></tp:taxon-name></italic>. <xref ref-type="bibr" rid="B1972147">Champion (1898)</xref> incorrectly synonymized <italic><tp:taxon-name><tp:taxon-name-part taxon-name-part-type="genus">Z.</tp:taxon-name-part> <tp:taxon-name-part taxon-name-part-type="species">luridus</tp:taxon-name-part></tp:taxon-name></italic> and <italic><tp:taxon-name><tp:taxon-name-part taxon-name-part-type="genus">Z.</tp:taxon-name-part> <tp:taxon-name-part taxon-name-part-type="species">ambulans</tp:taxon-name-part></tp:taxon-name></italic> with <italic><tp:taxon-name><tp:taxon-name-part taxon-name-part-type="genus">Z.</tp:taxon-name-part> <tp:taxon-name-part taxon-name-part-type="species">exsanguis</tp:taxon-name-part></tp:taxon-name></italic>. <italic><tp:taxon-name><tp:taxon-name-part taxon-name-part-type="genus">Zelus</tp:taxon-name-part> <tp:taxon-name-part taxon-name-part-type="species">exsanguis</tp:taxon-name-part></tp:taxon-name></italic> also appears to prefer mountainous areas, all observed specimens being from moderate to high altitudes.</p></tp:treatment-sec><tp:treatment-sec><!--Section generated to contain objects referenced in tp:taxon-treatment.--><fig-group id="F2058017" position="float" orientation="portrait"><caption><p><italic><tp:taxon-name><tp:taxon-name-part taxon-name-part-type="genus">Zelus</tp:taxon-name-part> <tp:taxon-name-part taxon-name-part-type="species">exsanguis</tp:taxon-name-part></tp:taxon-name></italic> Stål, 1862, habitus</p></caption><fig id="F2058031" position="float" orientation="portrait"><label>Figure 71a.</label><caption><p><italic><tp:taxon-name><tp:taxon-name-part taxon-name-part-type="genus">Zelus</tp:taxon-name-part> <tp:taxon-name-part taxon-name-part-type="species">exsanguis</tp:taxon-name-part></tp:taxon-name></italic> Stål, 1862, male, dorsal view (UCR_ENT 00037113, Chiriqui, Panama)</p></caption><graphic xmlns:xlink="http://www.w3.org/1999/xlink" xlink:href="biodiversity_data_journal-4-e8150-g071_a.jpg" xlink:type="simple" position="float" orientation="portrait" id="oo_62306.jpg"/></fig><fig id="F2058032" position="float" orientation="portrait"><label>Figure 71b.</label><caption><p><italic><tp:taxon-name><tp:taxon-name-part taxon-name-part-type="genus">Zelus</tp:taxon-name-part> <tp:taxon-name-part taxon-name-part-type="species">exsanguis</tp:taxon-name-part></tp:taxon-name></italic> Stål, 1862, male, lateral view (UCR_ENT 00037113, Chiriqui, Panama)</p></caption><graphic xmlns:xlink="http://www.w3.org/1999/xlink" xlink:href="biodiversity_data_journal-4-e8150-g071_b.jpg" xlink:type="simple" position="float" orientation="portrait" id="oo_62307.jpg"/></fig><fig id="F2058033" position="float" orientation="portrait"><label>Figure 71c.</label><caption><p><italic><tp:taxon-name><tp:taxon-name-part taxon-name-part-type="genus">Zelus</tp:taxon-name-part> <tp:taxon-name-part taxon-name-part-type="species">exsanguis</tp:taxon-name-part></tp:taxon-name></italic> Stål, 1862, female, dorsal view (UCR_ENT 00037115, Veracruz, Mexico)</p></caption><graphic xmlns:xlink="http://www.w3.org/1999/xlink" xlink:href="biodiversity_data_journal-4-e8150-g071_c.jpg" xlink:type="simple" position="float" orientation="portrait" id="oo_62308.jpg"/></fig><fig id="F2058034" position="float" orientation="portrait"><label>Figure 71d.</label><caption><p><italic><tp:taxon-name><tp:taxon-name-part taxon-name-part-type="genus">Zelus</tp:taxon-name-part> <tp:taxon-name-part taxon-name-part-type="species">exsanguis</tp:taxon-name-part></tp:taxon-name></italic> Stål, 1862, female, lateral view (UCR_ENT 00037115, Veracruz, Mexico)</p></caption><graphic xmlns:xlink="http://www.w3.org/1999/xlink" xlink:href="biodiversity_data_journal-4-e8150-g071_d.jpg" xlink:type="simple" position="float" orientation="portrait" id="oo_62309.jpg"/></fig></fig-group><fig-group id="F2058026" position="float" orientation="portrait"><caption><p><italic><tp:taxon-name><tp:taxon-name-part taxon-name-part-type="genus">Zelus</tp:taxon-name-part> <tp:taxon-name-part taxon-name-part-type="species">exsanguis</tp:taxon-name-part></tp:taxon-name></italic> Stål, 1862, male genitalic structures</p></caption><fig id="F2058036" position="float" orientation="portrait"><label>Figure 72a.</label><caption><p><italic><tp:taxon-name><tp:taxon-name-part taxon-name-part-type="genus">Zelus</tp:taxon-name-part> <tp:taxon-name-part taxon-name-part-type="species">exsanguis</tp:taxon-name-part></tp:taxon-name></italic> Stål 1862, southern population, pygophore, lateral and posterior views</p></caption><graphic xmlns:xlink="http://www.w3.org/1999/xlink" xlink:href="biodiversity_data_journal-4-e8150-g072_a.png" xlink:type="simple" position="float" orientation="portrait" id="oo_62310.png"/></fig><fig id="F2058037" position="float" orientation="portrait"><label>Figure 72b.</label><caption><p><italic><tp:taxon-name><tp:taxon-name-part taxon-name-part-type="genus">Zelus</tp:taxon-name-part> <tp:taxon-name-part taxon-name-part-type="species">exsanguis</tp:taxon-name-part></tp:taxon-name></italic> Stål 1862, northern population, pygophore, lateral and posterior views</p></caption><graphic xmlns:xlink="http://www.w3.org/1999/xlink" xlink:href="biodiversity_data_journal-4-e8150-g072_b.png" xlink:type="simple" position="float" orientation="portrait" id="oo_62311.png"/></fig><fig id="F2058038" position="float" orientation="portrait"><label>Figure 72c.</label><caption><p><italic><tp:taxon-name><tp:taxon-name-part taxon-name-part-type="genus">Zelus</tp:taxon-name-part> <tp:taxon-name-part taxon-name-part-type="species">exsanguis</tp:taxon-name-part></tp:taxon-name></italic> Stål 1862, southern population, phallus, dorsal view</p></caption><graphic xmlns:xlink="http://www.w3.org/1999/xlink" xlink:href="biodiversity_data_journal-4-e8150-g072_c.png" xlink:type="simple" position="float" orientation="portrait" id="oo_62312.png"/></fig><fig id="F2058039" position="float" orientation="portrait"><label>Figure 72d.</label><caption><p><italic><tp:taxon-name><tp:taxon-name-part taxon-name-part-type="genus">Zelus</tp:taxon-name-part> <tp:taxon-name-part taxon-name-part-type="species">exsanguis</tp:taxon-name-part></tp:taxon-name></italic> Stål 1862, northern population, phallus, dorsal view</p></caption><graphic xmlns:xlink="http://www.w3.org/1999/xlink" xlink:href="biodiversity_data_journal-4-e8150-g072_d.png" xlink:type="simple" position="float" orientation="portrait" id="oo_62313.png"/></fig></fig-group><fig id="F2058040" position="float" orientation="portrait"><label>Figure 73.</label><caption><p><italic><tp:taxon-name><tp:taxon-name-part taxon-name-part-type="genus">Zelus</tp:taxon-name-part> <tp:taxon-name-part taxon-name-part-type="species">exsanguis</tp:taxon-name-part></tp:taxon-name></italic> Stål 1862, specimen record map</p></caption><graphic xmlns:xlink="http://www.w3.org/1999/xlink" xlink:href="biodiversity_data_journal-4-e8150-g073.png" position="float" id="oo_62314.png" orientation="portrait" xlink:type="simple"/></fig><fig id="F2058031" position="float" orientation="portrait"><label>Figure 71a.</label><caption><p><italic><tp:taxon-name><tp:taxon-name-part taxon-name-part-type="genus">Zelus</tp:taxon-name-part> <tp:taxon-name-part taxon-name-part-type="species">exsanguis</tp:taxon-name-part></tp:taxon-name></italic> Stål, 1862, male, dorsal view (UCR_ENT 00037113, Chiriqui, Panama)</p></caption><graphic xmlns:xlink="http://www.w3.org/1999/xlink" xlink:href="biodiversity_data_journal-4-e8150-g071_a.jpg" xlink:type="simple" position="float" orientation="portrait" id="oo_62306.jpg"/></fig><fig id="F2058032" position="float" orientation="portrait"><label>Figure 71b.</label><caption><p><italic><tp:taxon-name><tp:taxon-name-part taxon-name-part-type="genus">Zelus</tp:taxon-name-part> <tp:taxon-name-part taxon-name-part-type="species">exsanguis</tp:taxon-name-part></tp:taxon-name></italic> Stål, 1862, male, lateral view (UCR_ENT 00037113, Chiriqui, Panama)</p></caption><graphic xmlns:xlink="http://www.w3.org/1999/xlink" xlink:href="biodiversity_data_journal-4-e8150-g071_b.jpg" xlink:type="simple" position="float" orientation="portrait" id="oo_62307.jpg"/></fig><supplementary-material xmlns:xlink="http://www.w3.org/1999/xlink" id="S606467" orientation="portrait" position="float" xlink:type="simple"><label>Supplementary material 2</label><caption><p>Measurements of species of <tp:taxon-name><tp:taxon-name-part taxon-name-part-type="genus">Zelus</tp:taxon-name-part></tp:taxon-name> Fabricius, 1803</p></caption><p>Data type: morphological, morphological measurements</p><p>Brief description: Measurements of species of <italic><tp:taxon-name><tp:taxon-name-part taxon-name-part-type="genus">Zelus</tp:taxon-name-part></tp:taxon-name></italic> Fabricius, 1803.</p><p>File: oo_91807.xlsx</p><media xlink:href="biodiversity_data_journal-4-e8150-s002.xlsx" mimetype="Microsoft Excel Document" mime-subtype="xlsx" position="float" orientation="portrait" xlink:type="simple"/><attrib specific-use="authors">Guanyang Zhang, Elwood Hart, Christiane Weirauch</attrib></supplementary-material><fig id="F2058033" position="float" orientation="portrait"><label>Figure 71c.</label><caption><p><italic><tp:taxon-name><tp:taxon-name-part taxon-name-part-type="genus">Zelus</tp:taxon-name-part> <tp:taxon-name-part taxon-name-part-type="species">exsanguis</tp:taxon-name-part></tp:taxon-name></italic> Stål, 1862, female, dorsal view (UCR_ENT 00037115, Veracruz, Mexico)</p></caption><graphic xmlns:xlink="http://www.w3.org/1999/xlink" xlink:href="biodiversity_data_journal-4-e8150-g071_c.jpg" xlink:type="simple" position="float" orientation="portrait" id="oo_62308.jpg"/></fig><fig id="F2058034" position="float" orientation="portrait"><label>Figure 71d.</label><caption><p><italic><tp:taxon-name><tp:taxon-name-part taxon-name-part-type="genus">Zelus</tp:taxon-name-part> <tp:taxon-name-part taxon-name-part-type="species">exsanguis</tp:taxon-name-part></tp:taxon-name></italic> Stål, 1862, female, lateral view (UCR_ENT 00037115, Veracruz, Mexico)</p></caption><graphic xmlns:xlink="http://www.w3.org/1999/xlink" xlink:href="biodiversity_data_journal-4-e8150-g071_d.jpg" xlink:type="simple" position="float" orientation="portrait" id="oo_62309.jpg"/></fig><fig-group id="F2057573" position="float" orientation="portrait"><caption><p><italic><tp:taxon-name><tp:taxon-name-part taxon-name-part-type="genus">Zelus</tp:taxon-name-part> <tp:taxon-name-part taxon-name-part-type="species">ambulans</tp:taxon-name-part></tp:taxon-name></italic> Stål, 1862, habitus</p></caption><fig id="F2057578" position="float" orientation="portrait"><label>Figure 22a.</label><caption><p><italic><tp:taxon-name><tp:taxon-name-part taxon-name-part-type="genus">Zelus</tp:taxon-name-part> <tp:taxon-name-part taxon-name-part-type="species">ambulans</tp:taxon-name-part></tp:taxon-name></italic> Stål, 1862, male, dorsal (UCR_ENT 00009285, Veracruz, Mexico)</p></caption><graphic xmlns:xlink="http://www.w3.org/1999/xlink" xlink:href="biodiversity_data_journal-4-e8150-g022_a.jpg" xlink:type="simple" position="float" orientation="portrait" id="oo_62131.jpg"/></fig><fig id="F2057579" position="float" orientation="portrait"><label>Figure 22b.</label><caption><p><italic><tp:taxon-name><tp:taxon-name-part taxon-name-part-type="genus">Zelus</tp:taxon-name-part> <tp:taxon-name-part taxon-name-part-type="species">ambulans</tp:taxon-name-part></tp:taxon-name></italic> Stål, 1862, male, lateral (UCR_ENT 00009285, Veracruz, Mexico)</p></caption><graphic xmlns:xlink="http://www.w3.org/1999/xlink" xlink:href="biodiversity_data_journal-4-e8150-g022_b.jpg" xlink:type="simple" position="float" orientation="portrait" id="oo_62133.jpg"/></fig><fig id="F2057580" position="float" orientation="portrait"><label>Figure 22c.</label><caption><p><italic><tp:taxon-name><tp:taxon-name-part taxon-name-part-type="genus">Zelus</tp:taxon-name-part> <tp:taxon-name-part taxon-name-part-type="species">ambulans</tp:taxon-name-part></tp:taxon-name></italic> Stål, 1862, female, dorsal (UCR_ENT 00017884, Chiriqui, Panama)</p></caption><graphic xmlns:xlink="http://www.w3.org/1999/xlink" xlink:href="biodiversity_data_journal-4-e8150-g022_c.jpg" xlink:type="simple" position="float" orientation="portrait" id="oo_62132.jpg"/></fig></fig-group><fig id="F2058036" position="float" orientation="portrait"><label>Figure 72a.</label><caption><p><italic><tp:taxon-name><tp:taxon-name-part taxon-name-part-type="genus">Zelus</tp:taxon-name-part> <tp:taxon-name-part taxon-name-part-type="species">exsanguis</tp:taxon-name-part></tp:taxon-name></italic> Stål 1862, southern population, pygophore, lateral and posterior views</p></caption><graphic xmlns:xlink="http://www.w3.org/1999/xlink" xlink:href="biodiversity_data_journal-4-e8150-g072_a.png" xlink:type="simple" position="float" orientation="portrait" id="oo_62310.png"/></fig><fig id="F2058037" position="float" orientation="portrait"><label>Figure 72b.</label><caption><p><italic><tp:taxon-name><tp:taxon-name-part taxon-name-part-type="genus">Zelus</tp:taxon-name-part> <tp:taxon-name-part taxon-name-part-type="species">exsanguis</tp:taxon-name-part></tp:taxon-name></italic> Stål 1862, northern population, pygophore, lateral and posterior views</p></caption><graphic xmlns:xlink="http://www.w3.org/1999/xlink" xlink:href="biodiversity_data_journal-4-e8150-g072_b.png" xlink:type="simple" position="float" orientation="portrait" id="oo_62311.png"/></fig></tp:treatment-sec><ref-list><ref id="B1972295"><element-citation xmlns:xlink="http://www.w3.org/1999/xlink" publication-type="article" xlink:type="simple"><person-group person-group-type="author"><name name-style="western"><surname>Hart</surname><given-names>E. R.</given-names></name></person-group><year>1986</year><article-title>Genus <italic><tp:taxon-name><tp:taxon-name-part taxon-name-part-type="genus">Zelus</tp:taxon-name-part></tp:taxon-name></italic> Fabricius in the United States, Canada, and Northern Mexico (<tp:taxon-name><tp:taxon-name-part taxon-name-part-type="order">Hemiptera</tp:taxon-name-part></tp:taxon-name>: <tp:taxon-name><tp:taxon-name-part taxon-name-part-type="family">Reduviidae</tp:taxon-name-part></tp:taxon-name>)</article-title><source>Annals of the Entomological Society of America</source><volume>79</volume><issue>3</issue><fpage>535</fpage><lpage>548</lpage><uri xlink:type="simple">http://dx.doi.org/10.1093/aesa/79.3.535</uri><pub-id pub-id-type="doi">10.1093/aesa/79.3.535</pub-id></element-citation></ref><ref id="B1972147"><element-citation xmlns:xlink="http://www.w3.org/1999/xlink" publication-type="book" xlink:type="simple"><person-group person-group-type="author"><name name-style="western"><surname>Champion</surname><given-names>G. C.</given-names></name></person-group><year>1898</year><source><tp:taxon-name><tp:taxon-name-part taxon-name-part-type="class">Insecta</tp:taxon-name-part></tp:taxon-name>. <tp:taxon-name><tp:taxon-name-part taxon-name-part-type="order">Rhynchota</tp:taxon-name-part></tp:taxon-name>. <tp:taxon-name><tp:taxon-name-part taxon-name-part-type="order">Hemiptera</tp:taxon-name-part></tp:taxon-name>-<tp:taxon-name><tp:taxon-name-part taxon-name-part-type="suborder">Heteroptera</tp:taxon-name-part></tp:taxon-name>. Biologia Centrali Americana. Vol. 2</source><publisher-name>Taylor and Francis</publisher-name><publisher-loc>London</publisher-loc><size units="page">466</size><pub-id pub-id-type="doi">10.5962/bhl.title.730</pub-id></element-citation></ref></ref-list></tp:taxon-treatment>
