# Supplementary material for: A taxonomic monograph of the assassin bug genus Zelus Fabricius (Hemiptera: Reduviidae): 71 species based on 10,000 specimens
Source: Biodivers Data J. 2016 Jul 8;(4):e8150. doi: 10.3897/BDJ.4.e8150 (PMC5019016; doi:10.3897/BDJ.4.e8150)
Supplement: XML Treatment for Zelus grassans [file BDJ.4.e8150-treatment29.xml]

<!DOCTYPE tp:taxon-treatment
  PUBLIC "-//TaxonX//DTD Taxonomic Treatment Publishing DTD v0 20100105//EN" "tax-treatment-NSO.dtd">
<tp:taxon-treatment xmlns:tp="http://www.plazi.org/taxpub"><tp:treatment-meta><mixed-citation publication-type="journal"><person-group><name><surname>Zhang</surname><given-names>Guanyang</given-names></name><name><surname>Hart</surname><given-names>Elwood R</given-names></name><name><surname>Weirauch</surname><given-names>Christiane</given-names></name></person-group><article-title>A taxonomic monograph of the assassin bug genus <italic><tp:taxon-name><tp:taxon-name-part taxon-name-part-type="genus">Zelus</tp:taxon-name-part></tp:taxon-name></italic> Fabricius (<tp:taxon-name><tp:taxon-name-part taxon-name-part-type="order">Hemiptera</tp:taxon-name-part></tp:taxon-name>: <tp:taxon-name><tp:taxon-name-part taxon-name-part-type="family">Reduviidae</tp:taxon-name-part></tp:taxon-name>): 71 species based on 10,000 specimens</article-title><source>Biodivers Data J</source><day>08</day><month>7</month><year>2016</year><volume>2016</volume><issue>4</issue><pub-id pub-id-type="doi">10.3897/BDJ.4.e8150</pub-id></mixed-citation></tp:treatment-meta><tp:nomenclature><tp:taxon-name><tp:taxon-name-part taxon-name-part-type="genus">Zelus</tp:taxon-name-part> <tp:taxon-name-part taxon-name-part-type="species">grassans</tp:taxon-name-part></tp:taxon-name><tp:taxon-authority>Stål, 1862</tp:taxon-authority><tp:nomenclature-citation-list><tp:nomenclature-citation><tp:taxon-name><tp:taxon-name-part taxon-name-part-type="genus">Zelus</tp:taxon-name-part> <tp:taxon-name-part taxon-name-part-type="species">grassans</tp:taxon-name-part></tp:taxon-name><comment> Stål, 1862, p, 450, orig. descr.; Stål, 1872, p. 91, cat.; Lethierry and Severin, 1896, p. 152, cat.; Champion, 1898, p. 256–257, Tab. <italic>XV</italic>, fig. 16, 17, note and fig.; Kuhlgatz, 1902, p. 266, note; Fracker, 1913, p. 239, 240, key and list (subgenus <italic><tp:taxon-name><tp:taxon-name-part taxon-name-part-type="subgenus">Diplodus</tp:taxon-name-part></tp:taxon-name></italic>); Wygodzinsky, 1949a, p. 49, checklist; Hart, 1986, p. 546-547, redescription, note, fig. and key; Maldonado, 1990, p. 327, cat.</comment></tp:nomenclature-citation><tp:nomenclature-citation><tp:taxon-name><tp:taxon-name-part taxon-name-part-type="genus">Diplodus</tp:taxon-name-part> <tp:taxon-name-part taxon-name-part-type="species">grassans</tp:taxon-name-part></tp:taxon-name><comment>: Walker, 1872, p. 124, cat.; Uhler, 1886, p. 24, checklist.</comment></tp:nomenclature-citation></tp:nomenclature-citation-list></tp:nomenclature><tp:treatment-sec sec-type="materials"><title>Materials</title><list list-type="alpha-lower" list-content="occurrences"><list-item><p><bold>Type status:</bold> <named-content xmlns:xlink="http://www.w3.org/1999/xlink" content-type="dwc:typeStatus" xlink:type="simple">Holotype</named-content>. <bold>Occurrence:</bold> catalogNumber: <named-content xmlns:xlink="http://www.w3.org/1999/xlink" content-type="dwc:catalogNumber" xlink:type="simple">UCR_ENT 00075073</named-content>; occurrenceRemarks: <named-content xmlns:xlink="http://www.w3.org/1999/xlink" content-type="dwc:occurrenceRemarks" xlink:type="simple">Verbatim label info: Mexico coll. Signoret / grassans det. Stal / B.C.A. Rhyn.II. <italic><tp:taxon-name><tp:taxon-name-part taxon-name-part-type="genus">Zelus</tp:taxon-name-part> <tp:taxon-name-part taxon-name-part-type="species">grassans</tp:taxon-name-part></tp:taxon-name></italic> St. / <italic><tp:taxon-name><tp:taxon-name-part taxon-name-part-type="genus">Zelus</tp:taxon-name-part> <tp:taxon-name-part taxon-name-part-type="species">grassans</tp:taxon-name-part></tp:taxon-name></italic> Stal / Holotype / Lectotypus <italic><tp:taxon-name><tp:taxon-name-part taxon-name-part-type="genus">Zelus</tp:taxon-name-part> <tp:taxon-name-part taxon-name-part-type="species">grassans</tp:taxon-name-part></tp:taxon-name></italic> STAL, 1862 etik. Hecher 1996 REDV. 471/1</named-content>; recordedBy: <named-content xmlns:xlink="http://www.w3.org/1999/xlink" content-type="dwc:recordedBy" xlink:type="simple">Signoret</named-content>; sex: <named-content xmlns:xlink="http://www.w3.org/1999/xlink" content-type="dwc:sex" xlink:type="simple">Adult Female</named-content>; <bold>Taxon:</bold> scientificName: <named-content xmlns:xlink="http://www.w3.org/1999/xlink" content-type="dwc:scientificName" xlink:type="simple"><italic><tp:taxon-name><tp:taxon-name-part taxon-name-part-type="genus">Zelus</tp:taxon-name-part> <tp:taxon-name-part taxon-name-part-type="species">grassans</tp:taxon-name-part></tp:taxon-name></italic></named-content>; family: <named-content xmlns:xlink="http://www.w3.org/1999/xlink" content-type="dwc:family" xlink:type="simple"><tp:taxon-name><tp:taxon-name-part taxon-name-part-type="family">Reduviidae</tp:taxon-name-part></tp:taxon-name></named-content>; genus: <named-content xmlns:xlink="http://www.w3.org/1999/xlink" content-type="dwc:genus" xlink:type="simple"><tp:taxon-name><tp:taxon-name-part taxon-name-part-type="genus">Zelus</tp:taxon-name-part></tp:taxon-name></named-content>; scientificNameAuthorship: <named-content xmlns:xlink="http://www.w3.org/1999/xlink" content-type="dwc:scientificNameAuthorship" xlink:type="simple">Stål, 1862</named-content>; <bold>Location:</bold> country: <named-content xmlns:xlink="http://www.w3.org/1999/xlink" content-type="dwc:country" xlink:type="simple">MEXICO</named-content>; <bold>Identification:</bold> identifiedBy: <named-content xmlns:xlink="http://www.w3.org/1999/xlink" content-type="dwc:identifiedBy" xlink:type="simple">G. Zhang</named-content>; dateIdentified: <named-content xmlns:xlink="http://www.w3.org/1999/xlink" content-type="dwc:dateIdentified" xlink:type="simple">2013</named-content>; <bold>Record Level:</bold> institutionCode: <named-content xmlns:xlink="http://www.w3.org/1999/xlink" content-type="dwc:institutionCode" xlink:type="simple">NHMW</named-content></p></list-item></list></tp:treatment-sec><tp:treatment-sec sec-type="Description"><title>Description</title><p>
            <bold>Figs <xref ref-type="fig" rid="F2059801">91</xref>, <xref ref-type="fig" rid="F2059805">92</xref>, <xref ref-type="fig" rid="F2059816">93</xref></bold>
          </p><p><bold><italic>Male</italic></bold>: (Fig. <xref ref-type="fig" rid="F2059801">91</xref><xref ref-type="fig" rid="F3002765">a</xref>, <xref ref-type="fig" rid="F3002766">b</xref>, <xref ref-type="fig" rid="F3002767">c</xref>) Medium-sized, total length 12.42–15.02 mm (mean 13.76 mm, Suppl. material <xref ref-type="supplementary-material" rid="S606467">2</xref>); slender. <bold>COLORATION</bold>: Orangish to reddish, with variable amount of black areas. Legs reddish-brown, pro-femur with broad dark bands; meso and meta-femora reddish-brown, apex dark, two narrow indistinct dark bands medially. Black, red or whitish markings on abdominal venter. <bold>VESTITURE</bold>: Sparsely setose. Head with short, spine-like setae dorsally, finer, short to long semi-erect and erect setae over entire surface. Anterior pronotal lobe with sparse, erect setae on entire surface; posterior lobe with short, heavy, erect setae on dorsal surface, longer laterally. Abdomen with short to moderately long erect setae on entire surface. <bold>STRUCTURE: Head</bold>: Cylindrical, L/W = 2.22. Postocular lobe short; in dorsal view distinctly narrowing through anterior 1/2, posterior 1/2 constant, tube-like. Eye prominent; lateral margin much wider than postocular lobe; dorsal margin attaining postocular transverse groove, ventral margin removed from ventral surface of head. <italic>Labium</italic>: I: II: III = 1: 1.5: 0.4. Basiflagellomere diameter larger than that of pedicel. <bold>Thorax</bold>: Anterolateral angle rounded; medial longitudinal sulcus evident throughout, deepening posteriorly. Posterior pronotal lobe with rugulose surface; disc distinctly elevated above humeral angle; humeral angle rounded or with minute projection. Scutellum short; apex angulate. <italic>Legs</italic>: Relatively robust, mesofemoral diameter greatest. <italic>Hemelytron</italic>: Surpassing apex of abdomen by more than length of abdominal segment seven; quadrate cell moderately sized; Cu and M of cubital cell converging. <bold>GENITALIA</bold>: (Fig. <xref ref-type="fig" rid="F2059805">92</xref>) <italic>Pygophore</italic>: Ovoid; not expanded laterally in dorsal view. Medial process cylindrical; slender; long, only slightly shorter than paramere; laterally somewhat compressed; posteriorly directed; curved at middle; apex in posterior view acute, without modification; base humped in lateral view. <italic>Paramere</italic>: Sickle-shaped; long, not reaching apex of medial process; directed toward medial process; strongly curved ventrad at mid-point, apex recurved dorsally; apical portion tapered. <italic>Phallus</italic>: Dorsal phallothecal sclerite somewhat pandurate, fiddle-shaped, medially constricted; apical portion of phallothecal sclerite gradually tapering, flat, laterally rounded, not forming angle; apex abruptly truncate, not emarginate; posterior margin of foramen nearly straight. Struts attached to dorsal phallothecal sclerite; apically separate, connected by bridge; basally separate. Basal plate arm moderately robust; basally slightly touching, not clearly fused; in lateral view very slightly curved; bridge extremely short; extension of basal plate expanded onto arm.</p><p><bold><italic>Female</italic></bold>: (Fig. <xref ref-type="fig" rid="F2059801">91</xref><xref ref-type="fig" rid="F3002768">d</xref>) Similar to male, except for the following. Larger than male, total length 14.06–18.13 mm (mean 16.91 mm, Suppl. material <xref ref-type="supplementary-material" rid="S606467">2</xref>). Reduced amount of dark areas on body, dorsal surface usually yellowish.</p></tp:treatment-sec><tp:treatment-sec sec-type="Diagnosis"><title>Diagnosis</title><p>Can be distinguished by the following combination of characters: Humeral angle without or with minute processes; head and legs predominantly reddish; abdominal segments usually banded; pronotum with erect, nearly spine-like setae. Males can also be recognized by the paramere greatly curved at middle and distinctly tapered apically; the medial process curved and directed posteriad; and the dorsal phallothecal sclerite constricted and the apex truncate, without emargination. The only species within the range of <italic><tp:taxon-name><tp:taxon-name-part taxon-name-part-type="genus">Z.</tp:taxon-name-part> <tp:taxon-name-part taxon-name-part-type="species">grassans</tp:taxon-name-part></tp:taxon-name></italic> with which the females may be confused is <italic><tp:taxon-name><tp:taxon-name-part taxon-name-part-type="genus">Z.</tp:taxon-name-part> <tp:taxon-name-part taxon-name-part-type="species">ruficeps</tp:taxon-name-part></tp:taxon-name></italic>. The pronotal armature readily separate them, that of <italic><tp:taxon-name><tp:taxon-name-part taxon-name-part-type="genus">Z.</tp:taxon-name-part> <tp:taxon-name-part taxon-name-part-type="species">ruficeps</tp:taxon-name-part></tp:taxon-name></italic> consisting of broad dentate lateral processes while those of <italic><tp:taxon-name><tp:taxon-name-part taxon-name-part-type="genus">Z.</tp:taxon-name-part> <tp:taxon-name-part taxon-name-part-type="species">grassans</tp:taxon-name-part></tp:taxon-name></italic> are as given above.</p></tp:treatment-sec><tp:treatment-sec sec-type="Distribution"><title>Distribution</title><p>From Mexico to Panama (Fig. <xref ref-type="fig" rid="F2059816">93</xref>). Countries with specimen records: Costa Rica, El Salvador, Guatemala, Honduras, Mexico, Nicaragua and Panama.</p></tp:treatment-sec><tp:treatment-sec sec-type="Taxon discussion"><title>Taxon discussion</title><p>There is a great amount of size and color variations in <italic><tp:taxon-name><tp:taxon-name-part taxon-name-part-type="genus">Z.</tp:taxon-name-part> <tp:taxon-name-part taxon-name-part-type="species">grassans</tp:taxon-name-part></tp:taxon-name></italic>. The dorsal coloration varies from almost entirely yellowish with only a narrow transverse dark band near the posterior margins of the pronotal lobes, to almost entirely dark brown. The legs show a similar range of coloration, from almost entirely light to entirely dark. The contrasting black and orange or red colors and the banded abdomen in many specimens of <italic><tp:taxon-name><tp:taxon-name-part taxon-name-part-type="genus">Z.</tp:taxon-name-part> <tp:taxon-name-part taxon-name-part-type="species">grassans</tp:taxon-name-part></tp:taxon-name></italic> suggest that they may be mimics of <italic><tp:taxon-name><tp:taxon-name-part taxon-name-part-type="genus">Dysdercus</tp:taxon-name-part></tp:taxon-name></italic>, whose members have similarly strongly contrasting red and black colors. They have been observed to co-occur on the same plant (Zhang, unpublished), indicating that this may be a case of aggressive mimicry.</p></tp:treatment-sec><tp:treatment-sec><!--Section generated to contain objects referenced in tp:taxon-treatment.--><fig-group id="F2059801" position="float" orientation="portrait"><caption><p>
          <italic><tp:taxon-name><tp:taxon-name-part taxon-name-part-type="genus">Zelus</tp:taxon-name-part> <tp:taxon-name-part taxon-name-part-type="species">grassans</tp:taxon-name-part></tp:taxon-name></italic> Stål, 1862, habitus
        </p></caption><fig id="F3002765" position="float" orientation="portrait"><label>Figure 91a.</label><caption><p><italic><tp:taxon-name><tp:taxon-name-part taxon-name-part-type="genus">Zelus</tp:taxon-name-part> <tp:taxon-name-part taxon-name-part-type="species">grassans</tp:taxon-name-part></tp:taxon-name></italic> Stål, 1862, male, dorsal view (UCR_ENT 00025682, Morelos, Mexico)</p></caption><graphic xmlns:xlink="http://www.w3.org/1999/xlink" xlink:href="biodiversity_data_journal-4-e8150-g091_a.jpg" xlink:type="simple" position="float" orientation="portrait" id="oo_75419.jpg"/></fig><fig id="F3002766" position="float" orientation="portrait"><label>Figure 91b.</label><caption><p><italic><tp:taxon-name><tp:taxon-name-part taxon-name-part-type="genus">Zelus</tp:taxon-name-part> <tp:taxon-name-part taxon-name-part-type="species">grassans</tp:taxon-name-part></tp:taxon-name></italic> Stål, 1862, male, lateral view (UCR_ENT 00025682, Morelos, Mexico)</p></caption><graphic xmlns:xlink="http://www.w3.org/1999/xlink" xlink:href="biodiversity_data_journal-4-e8150-g091_b.jpg" xlink:type="simple" position="float" orientation="portrait" id="oo_75420.jpg"/></fig><fig id="F3002767" position="float" orientation="portrait"><label>Figure 91c.</label><caption><p><italic><tp:taxon-name><tp:taxon-name-part taxon-name-part-type="genus">Zelus</tp:taxon-name-part> <tp:taxon-name-part taxon-name-part-type="species">grassans</tp:taxon-name-part></tp:taxon-name></italic> Stål, 1862, male, dorsal view (UCR_ENT 00034177, Guanacaste, Costa Rica)</p></caption><graphic xmlns:xlink="http://www.w3.org/1999/xlink" xlink:href="biodiversity_data_journal-4-e8150-g091_c.jpg" xlink:type="simple" position="float" orientation="portrait" id="oo_75421.jpg"/></fig><fig id="F3002768" position="float" orientation="portrait"><label>Figure 91d.</label><caption><p><italic><tp:taxon-name><tp:taxon-name-part taxon-name-part-type="genus">Zelus</tp:taxon-name-part> <tp:taxon-name-part taxon-name-part-type="species">grassans</tp:taxon-name-part></tp:taxon-name></italic> Stål, 1862, female, dorsal view (UCR_ENT 00030373, Tamaulipas, Mexico)</p></caption><graphic xmlns:xlink="http://www.w3.org/1999/xlink" xlink:href="biodiversity_data_journal-4-e8150-g091_d.jpg" xlink:type="simple" position="float" orientation="portrait" id="oo_75422.jpg"/></fig></fig-group><fig-group id="F2059805" position="float" orientation="portrait"><caption><p><italic><tp:taxon-name><tp:taxon-name-part taxon-name-part-type="genus">Zelus</tp:taxon-name-part> <tp:taxon-name-part taxon-name-part-type="species">grassans</tp:taxon-name-part></tp:taxon-name></italic> Stål, 1862, male genitalic structures</p></caption><fig id="F2059819" position="float" orientation="portrait"><label>Figure 92a.</label><caption><p><italic><tp:taxon-name><tp:taxon-name-part taxon-name-part-type="genus">Zelus</tp:taxon-name-part> <tp:taxon-name-part taxon-name-part-type="species">grassans</tp:taxon-name-part></tp:taxon-name></italic> Stål, 1862, pygophore, lateral and posterior views</p></caption><graphic xmlns:xlink="http://www.w3.org/1999/xlink" xlink:href="biodiversity_data_journal-4-e8150-g092_a.png" xlink:type="simple" position="float" orientation="portrait" id="oo_62459.png"/></fig><fig id="F2059820" position="float" orientation="portrait"><label>Figure 92b.</label><caption><p><italic><tp:taxon-name><tp:taxon-name-part taxon-name-part-type="genus">Zelus</tp:taxon-name-part> <tp:taxon-name-part taxon-name-part-type="species">grassans</tp:taxon-name-part></tp:taxon-name></italic> Stål, 1862, phallus, dorsal view</p></caption><graphic xmlns:xlink="http://www.w3.org/1999/xlink" xlink:href="biodiversity_data_journal-4-e8150-g092_b.png" xlink:type="simple" position="float" orientation="portrait" id="oo_62458.png"/></fig></fig-group><fig id="F2059816" position="float" orientation="portrait"><label>Figure 93.</label><caption><p><italic><tp:taxon-name><tp:taxon-name-part taxon-name-part-type="genus">Zelus</tp:taxon-name-part> <tp:taxon-name-part taxon-name-part-type="species">grassans</tp:taxon-name-part></tp:taxon-name></italic> Stål, 1862, specimen record map</p></caption><graphic xmlns:xlink="http://www.w3.org/1999/xlink" xlink:href="biodiversity_data_journal-4-e8150-g093.png" position="float" id="oo_62460.png" orientation="portrait" xlink:type="simple"/></fig><fig id="F3002765" position="float" orientation="portrait"><label>Figure 91a.</label><caption><p><italic><tp:taxon-name><tp:taxon-name-part taxon-name-part-type="genus">Zelus</tp:taxon-name-part> <tp:taxon-name-part taxon-name-part-type="species">grassans</tp:taxon-name-part></tp:taxon-name></italic> Stål, 1862, male, dorsal view (UCR_ENT 00025682, Morelos, Mexico)</p></caption><graphic xmlns:xlink="http://www.w3.org/1999/xlink" xlink:href="biodiversity_data_journal-4-e8150-g091_a.jpg" xlink:type="simple" position="float" orientation="portrait" id="oo_75419.jpg"/></fig><fig id="F3002766" position="float" orientation="portrait"><label>Figure 91b.</label><caption><p><italic><tp:taxon-name><tp:taxon-name-part taxon-name-part-type="genus">Zelus</tp:taxon-name-part> <tp:taxon-name-part taxon-name-part-type="species">grassans</tp:taxon-name-part></tp:taxon-name></italic> Stål, 1862, male, lateral view (UCR_ENT 00025682, Morelos, Mexico)</p></caption><graphic xmlns:xlink="http://www.w3.org/1999/xlink" xlink:href="biodiversity_data_journal-4-e8150-g091_b.jpg" xlink:type="simple" position="float" orientation="portrait" id="oo_75420.jpg"/></fig><fig id="F3002767" position="float" orientation="portrait"><label>Figure 91c.</label><caption><p><italic><tp:taxon-name><tp:taxon-name-part taxon-name-part-type="genus">Zelus</tp:taxon-name-part> <tp:taxon-name-part taxon-name-part-type="species">grassans</tp:taxon-name-part></tp:taxon-name></italic> Stål, 1862, male, dorsal view (UCR_ENT 00034177, Guanacaste, Costa Rica)</p></caption><graphic xmlns:xlink="http://www.w3.org/1999/xlink" xlink:href="biodiversity_data_journal-4-e8150-g091_c.jpg" xlink:type="simple" position="float" orientation="portrait" id="oo_75421.jpg"/></fig><supplementary-material xmlns:xlink="http://www.w3.org/1999/xlink" id="S606467" orientation="portrait" position="float" xlink:type="simple"><label>Supplementary material 2</label><caption><p>Measurements of species of <tp:taxon-name><tp:taxon-name-part taxon-name-part-type="genus">Zelus</tp:taxon-name-part></tp:taxon-name> Fabricius, 1803</p></caption><p>Data type: morphological, morphological measurements</p><p>Brief description: Measurements of species of <italic><tp:taxon-name><tp:taxon-name-part taxon-name-part-type="genus">Zelus</tp:taxon-name-part></tp:taxon-name></italic> Fabricius, 1803.</p><p>File: oo_91807.xlsx</p><media xlink:href="biodiversity_data_journal-4-e8150-s002.xlsx" mimetype="Microsoft Excel Document" mime-subtype="xlsx" position="float" orientation="portrait" xlink:type="simple"/><attrib specific-use="authors">Guanyang Zhang, Elwood Hart, Christiane Weirauch</attrib></supplementary-material><fig id="F3002768" position="float" orientation="portrait"><label>Figure 91d.</label><caption><p><italic><tp:taxon-name><tp:taxon-name-part taxon-name-part-type="genus">Zelus</tp:taxon-name-part> <tp:taxon-name-part taxon-name-part-type="species">grassans</tp:taxon-name-part></tp:taxon-name></italic> Stål, 1862, female, dorsal view (UCR_ENT 00030373, Tamaulipas, Mexico)</p></caption><graphic xmlns:xlink="http://www.w3.org/1999/xlink" xlink:href="biodiversity_data_journal-4-e8150-g091_d.jpg" xlink:type="simple" position="float" orientation="portrait" id="oo_75422.jpg"/></fig></tp:treatment-sec></tp:taxon-treatment>
