# Supplementary material for: A taxonomic monograph of the assassin bug genus Zelus Fabricius (Hemiptera: Reduviidae): 71 species based on 10,000 specimens
Source: Biodivers Data J. 2016 Jul 8;(4):e8150. doi: 10.3897/BDJ.4.e8150 (PMC5019016; doi:10.3897/BDJ.4.e8150)
Supplement: XML Treatment for Zelus impar [file BDJ.4.e8150-treatment31.xml]

<!DOCTYPE tp:taxon-treatment
  PUBLIC "-//TaxonX//DTD Taxonomic Treatment Publishing DTD v0 20100105//EN" "tax-treatment-NSO.dtd">
<tp:taxon-treatment xmlns:tp="http://www.plazi.org/taxpub"><tp:treatment-meta><mixed-citation publication-type="journal"><person-group><name><surname>Zhang</surname><given-names>Guanyang</given-names></name><name><surname>Hart</surname><given-names>Elwood R</given-names></name><name><surname>Weirauch</surname><given-names>Christiane</given-names></name></person-group><article-title>A taxonomic monograph of the assassin bug genus <italic><tp:taxon-name><tp:taxon-name-part taxon-name-part-type="genus">Zelus</tp:taxon-name-part></tp:taxon-name></italic> Fabricius (<tp:taxon-name><tp:taxon-name-part taxon-name-part-type="order">Hemiptera</tp:taxon-name-part></tp:taxon-name>: <tp:taxon-name><tp:taxon-name-part taxon-name-part-type="family">Reduviidae</tp:taxon-name-part></tp:taxon-name>): 71 species based on 10,000 specimens</article-title><source>Biodivers Data J</source><day>08</day><month>7</month><year>2016</year><volume>2016</volume><issue>4</issue><pub-id pub-id-type="doi">10.3897/BDJ.4.e8150</pub-id></mixed-citation></tp:treatment-meta><tp:nomenclature><tp:taxon-name><tp:taxon-name-part taxon-name-part-type="genus">Zelus</tp:taxon-name-part> <tp:taxon-name-part taxon-name-part-type="species">impar</tp:taxon-name-part></tp:taxon-name><tp:taxon-authority>Kuhlgatz &amp; Melichar, 1902</tp:taxon-authority><tp:nomenclature-citation-list><tp:nomenclature-citation><tp:taxon-name><tp:taxon-name-part taxon-name-part-type="genus">Zelus</tp:taxon-name-part> <tp:taxon-name-part taxon-name-part-type="species">impar</tp:taxon-name-part></tp:taxon-name><comment> Kuhlgatz, 1902, p. 264–266, Tab. IV, fig. 6, 6a, 6b, orig. descr. and fig.; Wygodzinsky, 1949a, p. 49, checklist; Hart, 1987, p. 297, redescription, note, fig., key and neotype desig.; Maldonado, 1990, p. 327, cat.</comment></tp:nomenclature-citation></tp:nomenclature-citation-list></tp:nomenclature><tp:treatment-sec sec-type="materials"><title>Materials</title><list list-type="alpha-lower" list-content="occurrences"><list-item><p><bold>Type status:</bold> <named-content xmlns:xlink="http://www.w3.org/1999/xlink" content-type="dwc:typeStatus" xlink:type="simple">Neotype</named-content>. <bold>Occurrence:</bold> catalogNumber: <named-content xmlns:xlink="http://www.w3.org/1999/xlink" content-type="dwc:catalogNumber" xlink:type="simple">UCR_ENT 00071190</named-content>; occurrenceRemarks: <named-content xmlns:xlink="http://www.w3.org/1999/xlink" content-type="dwc:occurrenceRemarks" xlink:type="simple">Neotype designated by Hart (1987). Original type was destroyed</named-content>; recordedBy: <named-content xmlns:xlink="http://www.w3.org/1999/xlink" content-type="dwc:recordedBy" xlink:type="simple">F. W. Walker</named-content>; sex: <named-content xmlns:xlink="http://www.w3.org/1999/xlink" content-type="dwc:sex" xlink:type="simple">Adult Male</named-content>; <bold>Taxon:</bold> scientificName: <named-content xmlns:xlink="http://www.w3.org/1999/xlink" content-type="dwc:scientificName" xlink:type="simple"><italic><tp:taxon-name><tp:taxon-name-part taxon-name-part-type="genus">Zelus</tp:taxon-name-part> <tp:taxon-name-part taxon-name-part-type="species">impar</tp:taxon-name-part></tp:taxon-name></italic></named-content>; family: <named-content xmlns:xlink="http://www.w3.org/1999/xlink" content-type="dwc:family" xlink:type="simple"><tp:taxon-name><tp:taxon-name-part taxon-name-part-type="family">Reduviidae</tp:taxon-name-part></tp:taxon-name></named-content>; genus: <named-content xmlns:xlink="http://www.w3.org/1999/xlink" content-type="dwc:genus" xlink:type="simple"><tp:taxon-name><tp:taxon-name-part taxon-name-part-type="genus">Zelus</tp:taxon-name-part></tp:taxon-name></named-content>; scientificNameAuthorship: <named-content xmlns:xlink="http://www.w3.org/1999/xlink" content-type="dwc:scientificNameAuthorship" xlink:type="simple">Kuhlgatz &amp; Melichar, 1902</named-content>; <bold>Location:</bold> country: <named-content xmlns:xlink="http://www.w3.org/1999/xlink" content-type="dwc:country" xlink:type="simple">COLOMBIA</named-content>; stateProvince: <named-content xmlns:xlink="http://www.w3.org/1999/xlink" content-type="dwc:stateProvince" xlink:type="simple">Magdalena</named-content>; locality: <named-content xmlns:xlink="http://www.w3.org/1999/xlink" content-type="dwc:locality" xlink:type="simple">Santa Marta Mountains, Mount San Lorenzo</named-content>; verbatimElevation: <named-content xmlns:xlink="http://www.w3.org/1999/xlink" content-type="dwc:verbatimElevation" xlink:type="simple">1524 m</named-content>; decimalLatitude: <named-content xmlns:xlink="http://www.w3.org/1999/xlink" content-type="dwc:decimalLatitude" xlink:type="simple">11.12343</named-content>; decimalLongitude: <named-content xmlns:xlink="http://www.w3.org/1999/xlink" content-type="dwc:decimalLongitude" xlink:type="simple">-74.0372</named-content>; georeferenceSources: <named-content xmlns:xlink="http://www.w3.org/1999/xlink" content-type="dwc:georeferenceSources" xlink:type="simple">Gazetteer</named-content>; <bold>Identification:</bold> identifiedBy: <named-content xmlns:xlink="http://www.w3.org/1999/xlink" content-type="dwc:identifiedBy" xlink:type="simple">G. Zhang</named-content>; dateIdentified: <named-content xmlns:xlink="http://www.w3.org/1999/xlink" content-type="dwc:dateIdentified" xlink:type="simple">2012</named-content>; <bold>Event:</bold> eventDate: <named-content xmlns:xlink="http://www.w3.org/1999/xlink" content-type="dwc:eventDate" xlink:type="simple">1926-02-02</named-content>; <bold>Record Level:</bold> institutionCode: <named-content xmlns:xlink="http://www.w3.org/1999/xlink" content-type="dwc:institutionCode" xlink:type="simple">TAMU</named-content></p></list-item></list></tp:treatment-sec><tp:treatment-sec sec-type="Description"><title>Description</title><p>Figs <xref ref-type="fig" rid="F2059839">97</xref>, <xref ref-type="fig" rid="F2059850">98</xref>, <xref ref-type="fig" rid="F2059857">99</xref></p><p><bold><italic>Male</italic></bold>: (Fig. <xref ref-type="fig" rid="F2059839">97</xref>) Small, total length 9.47–12.05 mm (mean 11.23 mm, Suppl. material <xref ref-type="supplementary-material" rid="S606467">2</xref>); slender. <bold>COLORATION</bold>: Variable; at least two forms exist. In one form, most of surface dark brown, except posterior pronotal lobe, which is orangish-brown (Fig. <xref ref-type="fig" rid="F2059839">97</xref>). Femora brown with dark apical bands. In second form (Fig. <xref ref-type="fig" rid="F2059839">97</xref>), integument nearly uniformly blackish-brown, connexival margins lighter, femora with subapical inconspicuous lighter bands. <bold>VESTITURE</bold>: Sparsely setose. Head with short, recumbent and moderate to long erect setae, erect setae sparse dorsally. Anterior pronotal lobe with short, recumbent and moderately long, erect setae, confined to setal tracts; posterior pronotal lobe with short, recumbent and moderately long, erect setae. Abdomen with short, recumbent and short to moderately long erect setae laterally and ventrally. <bold>STRUCTURE: Head</bold>: Cylindrical, L/W = 2.24. Postocular lobe long; sloping to posterior constriction. Eye smallish; lateral margin only slightly wider than postocular lobe; dorsal and ventral margins removed from surfaces of head. <italic>Labium</italic>: I: II: III = 1: 1.8: 0.5. Basiflagellomere diameter larger than that of pedicel. <bold>Thorax</bold>: Anterolateral angle bearing small protuberance; medial longitudinal sulcus evident only on posterior 1/2, deepening anterior to transverse sulcus of pronotum. Posterior pronotal lobe with rugulose surface; disc distinctly elevated above humeral angle; humeral angle armed, with minute or dentate process. Scutellum long; apex slightly projected dorsad. <italic>Legs</italic>: Slender. Femoral diameters subequal. <italic>Hemelytron</italic>: Slightly surpassing apex of abdomen, not more than length of abdominal segment seven; quadrate cell small; Cu and M of cubital cell subparallel. <bold>GENITALIA</bold>: (Fig. <xref ref-type="fig" rid="F2059850">98</xref>) <italic>Pygophore</italic>: Elongate ovoid; not expanded laterally in dorsal view. Medial process cylindrical; very slender; long, only slightly shorter than paramere; somewhat laterally compressed; semi-erect; apically recurved; apex in posterior view acute, without modification. <italic>Paramere</italic>: Cylindrical; long, achieving apex of medial process; directed posteriad, slightly curved towards medial process; nearly straight; apical part not enlarged. <italic>Phallus</italic>: Dorsal phallothecal sclerite shield-shaped; small indentation of lateral margin at about mid-point; apical portion of phallothecal sclerite distinctly tapered, slightly folded in middle, laterally rounded, not forming angle; posterior margin of foramen inversely V-shaped. Struts attached to dorsal phallothecal sclerite; basally fused. Basal plate arm moderately robust; basally fused; in lateral view very slightly curved; bridge extremely short; extension of basal plate heavily sclerotized, laterally expanded onto arm.</p><p><bold><italic>Female</italic></bold>: Unknown.</p></tp:treatment-sec><tp:treatment-sec sec-type="Diagnosis"><title>Diagnosis</title><p>Recognized by the slender, curved, laterally compressed, and apically tapered medial process (shared with members of the <italic><tp:taxon-name><tp:taxon-name-part taxon-name-part-type="genus">Zelus</tp:taxon-name-part> <tp:taxon-name-part taxon-name-part-type="species">nugax</tp:taxon-name-part></tp:taxon-name></italic> species group; Fig. <xref ref-type="fig" rid="F2056687">5</xref>). Distinguished from <italic><tp:taxon-name><tp:taxon-name-part taxon-name-part-type="genus">Z.</tp:taxon-name-part> <tp:taxon-name-part taxon-name-part-type="species">nugax</tp:taxon-name-part></tp:taxon-name></italic> and <italic><tp:taxon-name><tp:taxon-name-part taxon-name-part-type="genus">Z.</tp:taxon-name-part> <tp:taxon-name-part taxon-name-part-type="species">pedestris</tp:taxon-name-part></tp:taxon-name></italic> by the recurved medial process. Similar to <italic><tp:taxon-name><tp:taxon-name-part taxon-name-part-type="genus">Z.</tp:taxon-name-part> <tp:taxon-name-part taxon-name-part-type="species">illotus</tp:taxon-name-part></tp:taxon-name></italic> in having a recurved medial process, but is differentiated by the straight paramere.</p></tp:treatment-sec><tp:treatment-sec sec-type="Distribution"><title>Distribution</title><p>Panama and Northern South America and adjacent islands of the Caribbean (Fig. <xref ref-type="fig" rid="F2059857">99</xref>). Countries with records: Colombia, Panama (record not mapped), Trinidad and Tobago and Venezuela.</p></tp:treatment-sec><tp:treatment-sec sec-type="Taxon discussion"><title>Taxon discussion</title><p>Hart (1987) designated a neotype for <italic><tp:taxon-name><tp:taxon-name-part taxon-name-part-type="genus">Z.</tp:taxon-name-part> <tp:taxon-name-part taxon-name-part-type="species">impar</tp:taxon-name-part></tp:taxon-name></italic> because the original type material of that species was destroyed during World War II. This neotype specimen was at that time deposited in the private collection of J. C. Elkins, Houston,Texas. This specimen was eventually transferred to and deposited at TAMU, instead of AMNH as the author had indicated.</p></tp:treatment-sec><tp:treatment-sec><!--Section generated to contain objects referenced in tp:taxon-treatment.--><fig-group id="F2059839" position="float" orientation="portrait"><caption><p><italic><tp:taxon-name><tp:taxon-name-part taxon-name-part-type="genus">Zelus</tp:taxon-name-part> <tp:taxon-name-part taxon-name-part-type="species">impar</tp:taxon-name-part></tp:taxon-name></italic> Kuhlgatz &amp; Melichar, 1902, habitus</p></caption><fig id="F3300219" position="float" orientation="portrait"><label>Figure 97a.</label><caption><p><italic><tp:taxon-name><tp:taxon-name-part taxon-name-part-type="genus">Zelus</tp:taxon-name-part> <tp:taxon-name-part taxon-name-part-type="species">impar</tp:taxon-name-part></tp:taxon-name></italic> Kuhlgatz &amp; Melichar, 1902, male, dorsal view (UCR_ENT 00042091, Colombia)</p></caption><graphic xmlns:xlink="http://www.w3.org/1999/xlink" xlink:href="biodiversity_data_journal-4-e8150-g097_a.jpg" xlink:type="simple" position="float" orientation="portrait" id="oo_91350.jpg"/></fig><fig id="F3300220" position="float" orientation="portrait"><label>Figure 97b.</label><caption><p><italic><tp:taxon-name><tp:taxon-name-part taxon-name-part-type="genus">Zelus</tp:taxon-name-part> <tp:taxon-name-part taxon-name-part-type="species">impar</tp:taxon-name-part></tp:taxon-name></italic> Kuhlgatz &amp; Melichar, 1902, male, lateral view (UCR_ENT 00042091, Colombia)</p></caption><graphic xmlns:xlink="http://www.w3.org/1999/xlink" xlink:href="biodiversity_data_journal-4-e8150-g097_b.jpg" xlink:type="simple" position="float" orientation="portrait" id="oo_91351.jpg"/></fig><fig id="F3300221" position="float" orientation="portrait"><label>Figure 97c.</label><caption><p><italic><tp:taxon-name><tp:taxon-name-part taxon-name-part-type="genus">Zelus</tp:taxon-name-part> <tp:taxon-name-part taxon-name-part-type="species">impar</tp:taxon-name-part></tp:taxon-name></italic> Kuhlgatz &amp; Melichar, 1902, male, dorsal view (UCR_ENT 00017740, Magdalena, Colombia)</p></caption><graphic xmlns:xlink="http://www.w3.org/1999/xlink" xlink:href="biodiversity_data_journal-4-e8150-g097_c.jpg" xlink:type="simple" position="float" orientation="portrait" id="oo_91352.jpg"/></fig><fig id="F3300222" position="float" orientation="portrait"><label>Figure 97d.</label><caption><p><italic><tp:taxon-name><tp:taxon-name-part taxon-name-part-type="genus">Zelus</tp:taxon-name-part> <tp:taxon-name-part taxon-name-part-type="species">impar</tp:taxon-name-part></tp:taxon-name></italic> Kuhlgatz &amp; Melichar, 1902, male, lateral view (UCR_ENT 00017740, Magdalena, Colombia)</p></caption><graphic xmlns:xlink="http://www.w3.org/1999/xlink" xlink:href="biodiversity_data_journal-4-e8150-g097_d.jpg" xlink:type="simple" position="float" orientation="portrait" id="oo_91353.jpg"/></fig></fig-group><fig-group id="F2059850" position="float" orientation="portrait"><caption><p><italic><tp:taxon-name><tp:taxon-name-part taxon-name-part-type="genus">Zelus</tp:taxon-name-part> <tp:taxon-name-part taxon-name-part-type="species">impar</tp:taxon-name-part></tp:taxon-name></italic> Kuhlgatz &amp; Melichar, 1902, male genitalic structures</p></caption><fig id="F2059855" position="float" orientation="portrait"><label>Figure 98a.</label><caption><p><italic><tp:taxon-name><tp:taxon-name-part taxon-name-part-type="genus">Zelus</tp:taxon-name-part> <tp:taxon-name-part taxon-name-part-type="species">impar</tp:taxon-name-part></tp:taxon-name></italic> Kuhlgatz &amp; Melichar, 1902, pygophore, lateral and posterior views</p></caption><graphic xmlns:xlink="http://www.w3.org/1999/xlink" xlink:href="biodiversity_data_journal-4-e8150-g098_a.png" xlink:type="simple" position="float" orientation="portrait" id="oo_62474.png"/></fig><fig id="F2059856" position="float" orientation="portrait"><label>Figure 98b.</label><caption><p><italic><tp:taxon-name><tp:taxon-name-part taxon-name-part-type="genus">Zelus</tp:taxon-name-part> <tp:taxon-name-part taxon-name-part-type="species">impar</tp:taxon-name-part></tp:taxon-name></italic> Kuhlgatz &amp; Melichar, 1902, phallus, dorsal view</p></caption><graphic xmlns:xlink="http://www.w3.org/1999/xlink" xlink:href="biodiversity_data_journal-4-e8150-g098_b.png" xlink:type="simple" position="float" orientation="portrait" id="oo_62475.png"/></fig></fig-group><fig id="F2059857" position="float" orientation="portrait"><label>Figure 99.</label><caption><p><italic><tp:taxon-name><tp:taxon-name-part taxon-name-part-type="genus">Zelus</tp:taxon-name-part> <tp:taxon-name-part taxon-name-part-type="species">impar</tp:taxon-name-part></tp:taxon-name></italic> Kuhlgatz &amp; Melichar, 1902, specimen record map</p></caption><graphic xmlns:xlink="http://www.w3.org/1999/xlink" xlink:href="biodiversity_data_journal-4-e8150-g099.png" position="float" id="oo_62477.png" orientation="portrait" xlink:type="simple"/></fig><supplementary-material xmlns:xlink="http://www.w3.org/1999/xlink" id="S606467" orientation="portrait" position="float" xlink:type="simple"><label>Supplementary material 2</label><caption><p>Measurements of species of <tp:taxon-name><tp:taxon-name-part taxon-name-part-type="genus">Zelus</tp:taxon-name-part></tp:taxon-name> Fabricius, 1803</p></caption><p>Data type: morphological, morphological measurements</p><p>Brief description: Measurements of species of <italic><tp:taxon-name><tp:taxon-name-part taxon-name-part-type="genus">Zelus</tp:taxon-name-part></tp:taxon-name></italic> Fabricius, 1803.</p><p>File: oo_91807.xlsx</p><media xlink:href="biodiversity_data_journal-4-e8150-s002.xlsx" mimetype="Microsoft Excel Document" mime-subtype="xlsx" position="float" orientation="portrait" xlink:type="simple"/><attrib specific-use="authors">Guanyang Zhang, Elwood Hart, Christiane Weirauch</attrib></supplementary-material><fig id="F2056687" position="float" orientation="portrait"><label>Figure 5.</label><caption><p><italic><tp:taxon-name><tp:taxon-name-part taxon-name-part-type="genus">Zelus</tp:taxon-name-part> <tp:taxon-name-part taxon-name-part-type="species">nugax</tp:taxon-name-part></tp:taxon-name></italic> species group, male genitalic structures</p></caption><graphic xmlns:xlink="http://www.w3.org/1999/xlink" xlink:href="biodiversity_data_journal-4-e8150-g005.png" position="float" id="oo_75296.png" orientation="portrait" xlink:type="simple"/></fig></tp:treatment-sec></tp:taxon-treatment>
