# Supplementary material for: A taxonomic monograph of the assassin bug genus Zelus Fabricius (Hemiptera: Reduviidae): 71 species based on 10,000 specimens
Source: Biodivers Data J. 2016 Jul 8;(4):e8150. doi: 10.3897/BDJ.4.e8150 (PMC5019016; doi:10.3897/BDJ.4.e8150)
Supplement: XML Treatment for Zelus kartabensis [file BDJ.4.e8150-treatment34.xml]

<!DOCTYPE tp:taxon-treatment
  PUBLIC "-//TaxonX//DTD Taxonomic Treatment Publishing DTD v0 20100105//EN" "tax-treatment-NSO.dtd">
<tp:taxon-treatment xmlns:tp="http://www.plazi.org/taxpub"><tp:treatment-meta><mixed-citation publication-type="journal"><person-group><name><surname>Zhang</surname><given-names>Guanyang</given-names></name><name><surname>Hart</surname><given-names>Elwood R</given-names></name><name><surname>Weirauch</surname><given-names>Christiane</given-names></name></person-group><article-title>A taxonomic monograph of the assassin bug genus <italic><tp:taxon-name><tp:taxon-name-part taxon-name-part-type="genus">Zelus</tp:taxon-name-part></tp:taxon-name></italic> Fabricius (<tp:taxon-name><tp:taxon-name-part taxon-name-part-type="order">Hemiptera</tp:taxon-name-part></tp:taxon-name>: <tp:taxon-name><tp:taxon-name-part taxon-name-part-type="family">Reduviidae</tp:taxon-name-part></tp:taxon-name>): 71 species based on 10,000 specimens</article-title><source>Biodivers Data J</source><day>08</day><month>7</month><year>2016</year><volume>2016</volume><issue>4</issue><pub-id pub-id-type="doi">10.3897/BDJ.4.e8150</pub-id></mixed-citation></tp:treatment-meta><tp:nomenclature><tp:taxon-name><tp:taxon-name-part taxon-name-part-type="genus">Zelus</tp:taxon-name-part> <tp:taxon-name-part taxon-name-part-type="species">kartabensis</tp:taxon-name-part></tp:taxon-name><tp:taxon-authority>Haviland, 1931</tp:taxon-authority><tp:nomenclature-citation-list><tp:nomenclature-citation><tp:taxon-name><tp:taxon-name-part taxon-name-part-type="genus">Zelus</tp:taxon-name-part> <tp:taxon-name-part taxon-name-part-type="species">kartabensis</tp:taxon-name-part></tp:taxon-name><comment> Haviland, 1931: 137, 148, 152 (checklist, fig. and orig. descr. [subgenus <italic><tp:taxon-name><tp:taxon-name-part taxon-name-part-type="subgenus">Diplodus</tp:taxon-name-part></tp:taxon-name></italic>]); Wygodzinsky, 1949a: 49 (checklist); Maldonado, 1990, p. 328, cat.</comment></tp:nomenclature-citation><tp:nomenclature-citation><tp:taxon-name><tp:taxon-name-part taxon-name-part-type="genus">Zelus</tp:taxon-name-part> <tp:taxon-name-part taxon-name-part-type="species">pallidinervus</tp:taxon-name-part></tp:taxon-name><comment> Haviland, 1931: 137, 148, 153 (checklist, fig and orig. descr. [subgenus <italic><tp:taxon-name><tp:taxon-name-part taxon-name-part-type="subgenus">Diplodus</tp:taxon-name-part></tp:taxon-name></italic>]); Wygodzinsky, 1949a: 50 (checklist); Maldonado, 1990, p. 330, cat. <bold>syn. nov.</bold> (current study).</comment></tp:nomenclature-citation></tp:nomenclature-citation-list></tp:nomenclature><tp:treatment-sec sec-type="materials"><title>Materials</title><list list-type="alpha-lower" list-content="occurrences"><list-item><p><bold>Type status:</bold> <named-content xmlns:xlink="http://www.w3.org/1999/xlink" content-type="dwc:typeStatus" xlink:type="simple">Lectotype</named-content>. <bold>Occurrence:</bold> catalogNumber: <named-content xmlns:xlink="http://www.w3.org/1999/xlink" content-type="dwc:catalogNumber" xlink:type="simple">UCR_ENT 00048761</named-content>; occurrenceRemarks: <named-content xmlns:xlink="http://www.w3.org/1999/xlink" content-type="dwc:occurrenceRemarks" xlink:type="simple">Lectotype of <italic><tp:taxon-name><tp:taxon-name-part taxon-name-part-type="genus">Zelus</tp:taxon-name-part> <tp:taxon-name-part taxon-name-part-type="species">kartabensis</tp:taxon-name-part></tp:taxon-name></italic> Haviland, 1931 (<bold>New Designation</bold> by Zhang, Hart &amp; Weirauch, 2016). Verbatim label info: Type / [blue label, no content] / Kartabo, Brit. Guiana June 1922 e coll.M.D. Haviland d.d.Collegium Newnhamense / Pres. by Mrs Brindley. B.M.1928-172. / <italic><tp:taxon-name><tp:taxon-name-part taxon-name-part-type="genus">Zelus</tp:taxon-name-part> <tp:taxon-name-part taxon-name-part-type="species">kartabensis</tp:taxon-name-part></tp:taxon-name></italic> Haviland / Lectotype <italic><tp:taxon-name><tp:taxon-name-part taxon-name-part-type="genus">Zelus</tp:taxon-name-part> <tp:taxon-name-part taxon-name-part-type="species">kartabensis</tp:taxon-name-part></tp:taxon-name></italic> Haviland des. by E.R. Hart</named-content>; recordedBy: <named-content xmlns:xlink="http://www.w3.org/1999/xlink" content-type="dwc:recordedBy" xlink:type="simple">M.D. Haviland</named-content>; sex: <named-content xmlns:xlink="http://www.w3.org/1999/xlink" content-type="dwc:sex" xlink:type="simple">Adult Male</named-content>; <bold>Taxon:</bold> scientificName: <named-content xmlns:xlink="http://www.w3.org/1999/xlink" content-type="dwc:scientificName" xlink:type="simple"><italic><tp:taxon-name><tp:taxon-name-part taxon-name-part-type="genus">Zelus</tp:taxon-name-part> <tp:taxon-name-part taxon-name-part-type="species">kartabensis</tp:taxon-name-part></tp:taxon-name></italic></named-content>; family: <named-content xmlns:xlink="http://www.w3.org/1999/xlink" content-type="dwc:family" xlink:type="simple"><tp:taxon-name><tp:taxon-name-part taxon-name-part-type="family">Reduviidae</tp:taxon-name-part></tp:taxon-name></named-content>; genus: <named-content xmlns:xlink="http://www.w3.org/1999/xlink" content-type="dwc:genus" xlink:type="simple"><tp:taxon-name><tp:taxon-name-part taxon-name-part-type="genus">Zelus</tp:taxon-name-part></tp:taxon-name></named-content>; scientificNameAuthorship: <named-content xmlns:xlink="http://www.w3.org/1999/xlink" content-type="dwc:scientificNameAuthorship" xlink:type="simple">Haviland, 1931</named-content>; <bold>Location:</bold> country: <named-content xmlns:xlink="http://www.w3.org/1999/xlink" content-type="dwc:country" xlink:type="simple">GUYANA</named-content>; stateProvince: <named-content xmlns:xlink="http://www.w3.org/1999/xlink" content-type="dwc:stateProvince" xlink:type="simple">Cuyuni-Mazaruni Region</named-content>; locality: <named-content xmlns:xlink="http://www.w3.org/1999/xlink" content-type="dwc:locality" xlink:type="simple">Kartabo, British Guiana</named-content>; decimalLatitude: <named-content xmlns:xlink="http://www.w3.org/1999/xlink" content-type="dwc:decimalLatitude" xlink:type="simple">6.384</named-content>; decimalLongitude: <named-content xmlns:xlink="http://www.w3.org/1999/xlink" content-type="dwc:decimalLongitude" xlink:type="simple">-58.695</named-content>; <bold>Event:</bold> eventDate: <named-content xmlns:xlink="http://www.w3.org/1999/xlink" content-type="dwc:eventDate" xlink:type="simple">1922-06</named-content>; <bold>Record Level:</bold> institutionCode: <named-content xmlns:xlink="http://www.w3.org/1999/xlink" content-type="dwc:institutionCode" xlink:type="simple">BMNH</named-content></p></list-item><list-item><p><bold>Type status:</bold> <named-content xmlns:xlink="http://www.w3.org/1999/xlink" content-type="dwc:typeStatus" xlink:type="simple">Paralectotype</named-content>. <bold>Occurrence:</bold> catalogNumber: <named-content xmlns:xlink="http://www.w3.org/1999/xlink" content-type="dwc:catalogNumber" xlink:type="simple">UCR_ENT 00048761</named-content>; occurrenceRemarks: <named-content xmlns:xlink="http://www.w3.org/1999/xlink" content-type="dwc:occurrenceRemarks" xlink:type="simple">Paralectotype of <italic><tp:taxon-name><tp:taxon-name-part taxon-name-part-type="genus">Zelus</tp:taxon-name-part> <tp:taxon-name-part taxon-name-part-type="species">kartabensis</tp:taxon-name-part></tp:taxon-name></italic> Haviland, 1931 (<bold>New Designation</bold> by Zhang, Hart &amp; Weirauch, 2016). Verbatim label info: Kartabo, Brit. Guiana July 1922 e coll.M.D. Haviland d.d.Collegium Newnhamense / Pres. by Mrs Brindley. B.M.1928-172. / <italic><tp:taxon-name><tp:taxon-name-part taxon-name-part-type="genus">Zelus</tp:taxon-name-part> <tp:taxon-name-part taxon-name-part-type="species">Kartabensis</tp:taxon-name-part></tp:taxon-name></italic> Haviland / Paralectotype <italic><tp:taxon-name><tp:taxon-name-part taxon-name-part-type="genus">Zelus</tp:taxon-name-part> <tp:taxon-name-part taxon-name-part-type="species">kartabensis</tp:taxon-name-part></tp:taxon-name></italic> Haviland des. by E.R. Hart</named-content>; recordedBy: <named-content xmlns:xlink="http://www.w3.org/1999/xlink" content-type="dwc:recordedBy" xlink:type="simple">M.D. Haviland</named-content>; sex: <named-content xmlns:xlink="http://www.w3.org/1999/xlink" content-type="dwc:sex" xlink:type="simple">Adult Male</named-content>; <bold>Taxon:</bold> scientificName: <named-content xmlns:xlink="http://www.w3.org/1999/xlink" content-type="dwc:scientificName" xlink:type="simple"><italic><tp:taxon-name><tp:taxon-name-part taxon-name-part-type="genus">Zelus</tp:taxon-name-part> <tp:taxon-name-part taxon-name-part-type="species">kartabensis</tp:taxon-name-part></tp:taxon-name></italic></named-content>; family: <named-content xmlns:xlink="http://www.w3.org/1999/xlink" content-type="dwc:family" xlink:type="simple"><tp:taxon-name><tp:taxon-name-part taxon-name-part-type="family">Reduviidae</tp:taxon-name-part></tp:taxon-name></named-content>; genus: <named-content xmlns:xlink="http://www.w3.org/1999/xlink" content-type="dwc:genus" xlink:type="simple"><tp:taxon-name><tp:taxon-name-part taxon-name-part-type="genus">Zelus</tp:taxon-name-part></tp:taxon-name></named-content>; scientificNameAuthorship: <named-content xmlns:xlink="http://www.w3.org/1999/xlink" content-type="dwc:scientificNameAuthorship" xlink:type="simple">Haviland, 1931</named-content>; <bold>Location:</bold> country: <named-content xmlns:xlink="http://www.w3.org/1999/xlink" content-type="dwc:country" xlink:type="simple">GUYANA</named-content>; stateProvince: <named-content xmlns:xlink="http://www.w3.org/1999/xlink" content-type="dwc:stateProvince" xlink:type="simple">Cuyuni-Mazaruni Region</named-content>; locality: <named-content xmlns:xlink="http://www.w3.org/1999/xlink" content-type="dwc:locality" xlink:type="simple">Kartabo, British Guiana</named-content>; decimalLatitude: <named-content xmlns:xlink="http://www.w3.org/1999/xlink" content-type="dwc:decimalLatitude" xlink:type="simple">6.384</named-content>; decimalLongitude: <named-content xmlns:xlink="http://www.w3.org/1999/xlink" content-type="dwc:decimalLongitude" xlink:type="simple">-58.695</named-content>; <bold>Event:</bold> eventDate: <named-content xmlns:xlink="http://www.w3.org/1999/xlink" content-type="dwc:eventDate" xlink:type="simple">1922-07</named-content>; <bold>Record Level:</bold> institutionCode: <named-content xmlns:xlink="http://www.w3.org/1999/xlink" content-type="dwc:institutionCode" xlink:type="simple">BMNH</named-content></p></list-item><list-item><p><bold>Type status:</bold> <named-content xmlns:xlink="http://www.w3.org/1999/xlink" content-type="dwc:typeStatus" xlink:type="simple">Other material</named-content>. <bold>Occurrence:</bold> occurrenceRemarks: <named-content xmlns:xlink="http://www.w3.org/1999/xlink" content-type="dwc:occurrenceRemarks" xlink:type="simple">Lectotype of <italic><tp:taxon-name><tp:taxon-name-part taxon-name-part-type="genus">Zelus</tp:taxon-name-part> <tp:taxon-name-part taxon-name-part-type="species">pallidinervus</tp:taxon-name-part></tp:taxon-name></italic> Haviland, 1931 (<bold>New Designation</bold> by Zhang, Hart &amp; Weirauch, 2016), junior synonym of <italic><tp:taxon-name><tp:taxon-name-part taxon-name-part-type="genus">Zelus</tp:taxon-name-part> <tp:taxon-name-part taxon-name-part-type="species">kartabensis</tp:taxon-name-part></tp:taxon-name></italic> Haviland, 1931. Bears labels: Type / Kartabo, Brit. Guiana, August 1922, e. coll. M. D. Haviland, d. d. collegium Newnhamense / Pres. by Mrs. Brindley, B. M. 1928-127 / <italic><tp:taxon-name><tp:taxon-name-part taxon-name-part-type="genus">Zelus</tp:taxon-name-part> <tp:taxon-name-part taxon-name-part-type="species">pallidinervis</tp:taxon-name-part></tp:taxon-name></italic> Haviland</named-content>; recordedBy: <named-content xmlns:xlink="http://www.w3.org/1999/xlink" content-type="dwc:recordedBy" xlink:type="simple">M.D. Haviland</named-content>; sex: <named-content xmlns:xlink="http://www.w3.org/1999/xlink" content-type="dwc:sex" xlink:type="simple">Adult Female</named-content>; <bold>Taxon:</bold> scientificName: <named-content xmlns:xlink="http://www.w3.org/1999/xlink" content-type="dwc:scientificName" xlink:type="simple"><italic><tp:taxon-name><tp:taxon-name-part taxon-name-part-type="genus">Zelus</tp:taxon-name-part> <tp:taxon-name-part taxon-name-part-type="species">kartabensis</tp:taxon-name-part></tp:taxon-name></italic></named-content>; family: <named-content xmlns:xlink="http://www.w3.org/1999/xlink" content-type="dwc:family" xlink:type="simple"><tp:taxon-name><tp:taxon-name-part taxon-name-part-type="family">Reduviidae</tp:taxon-name-part></tp:taxon-name></named-content>; genus: <named-content xmlns:xlink="http://www.w3.org/1999/xlink" content-type="dwc:genus" xlink:type="simple"><tp:taxon-name><tp:taxon-name-part taxon-name-part-type="genus">Zelus</tp:taxon-name-part></tp:taxon-name></named-content>; scientificNameAuthorship: <named-content xmlns:xlink="http://www.w3.org/1999/xlink" content-type="dwc:scientificNameAuthorship" xlink:type="simple">Haviland, 1931</named-content>; <bold>Location:</bold> country: <named-content xmlns:xlink="http://www.w3.org/1999/xlink" content-type="dwc:country" xlink:type="simple">GUYANA</named-content>; stateProvince: <named-content xmlns:xlink="http://www.w3.org/1999/xlink" content-type="dwc:stateProvince" xlink:type="simple">Cuyuni-Mazaruni Region</named-content>; locality: <named-content xmlns:xlink="http://www.w3.org/1999/xlink" content-type="dwc:locality" xlink:type="simple">Kartabo, British Guiana</named-content>; decimalLatitude: <named-content xmlns:xlink="http://www.w3.org/1999/xlink" content-type="dwc:decimalLatitude" xlink:type="simple">6.384</named-content>; decimalLongitude: <named-content xmlns:xlink="http://www.w3.org/1999/xlink" content-type="dwc:decimalLongitude" xlink:type="simple">-58.695</named-content>; <bold>Event:</bold> eventDate: <named-content xmlns:xlink="http://www.w3.org/1999/xlink" content-type="dwc:eventDate" xlink:type="simple">1922-08</named-content>; <bold>Record Level:</bold> institutionCode: <named-content xmlns:xlink="http://www.w3.org/1999/xlink" content-type="dwc:institutionCode" xlink:type="simple">BMNH</named-content></p></list-item><list-item><p><bold>Type status:</bold> <named-content xmlns:xlink="http://www.w3.org/1999/xlink" content-type="dwc:typeStatus" xlink:type="simple">Other material</named-content>. <bold>Occurrence:</bold> occurrenceRemarks: <named-content xmlns:xlink="http://www.w3.org/1999/xlink" content-type="dwc:occurrenceRemarks" xlink:type="simple"><bold>Paralectotype</bold> of <italic><tp:taxon-name><tp:taxon-name-part taxon-name-part-type="genus">Zelus</tp:taxon-name-part> <tp:taxon-name-part taxon-name-part-type="species">pallidinervus</tp:taxon-name-part></tp:taxon-name></italic> Haviland, 1931 (<bold>New Designation</bold> by Zhang, Hart &amp; Weirauch, 2016), junior synonym of <italic><tp:taxon-name><tp:taxon-name-part taxon-name-part-type="genus">Zelus</tp:taxon-name-part> <tp:taxon-name-part taxon-name-part-type="species">kartabensis</tp:taxon-name-part></tp:taxon-name></italic> Haviland, 1931. Bears labels: Kartabo, Brit. Guiana, September 1922, e. coll. M. D. Haviland, d. d. collegium Newnhamense / Pres. by Mrs. Brindley, B. M. 1928-127 / <italic><tp:taxon-name><tp:taxon-name-part taxon-name-part-type="genus">Zelus</tp:taxon-name-part> <tp:taxon-name-part taxon-name-part-type="species">pallidinervis</tp:taxon-name-part></tp:taxon-name></italic> Haviland</named-content>; recordedBy: <named-content xmlns:xlink="http://www.w3.org/1999/xlink" content-type="dwc:recordedBy" xlink:type="simple">M.D. Haviland</named-content>; sex: <named-content xmlns:xlink="http://www.w3.org/1999/xlink" content-type="dwc:sex" xlink:type="simple">Adult Female</named-content>; <bold>Taxon:</bold> scientificName: <named-content xmlns:xlink="http://www.w3.org/1999/xlink" content-type="dwc:scientificName" xlink:type="simple"><italic><tp:taxon-name><tp:taxon-name-part taxon-name-part-type="genus">Zelus</tp:taxon-name-part> <tp:taxon-name-part taxon-name-part-type="species">kartabensis</tp:taxon-name-part></tp:taxon-name></italic></named-content>; family: <named-content xmlns:xlink="http://www.w3.org/1999/xlink" content-type="dwc:family" xlink:type="simple"><tp:taxon-name><tp:taxon-name-part taxon-name-part-type="family">Reduviidae</tp:taxon-name-part></tp:taxon-name></named-content>; genus: <named-content xmlns:xlink="http://www.w3.org/1999/xlink" content-type="dwc:genus" xlink:type="simple"><tp:taxon-name><tp:taxon-name-part taxon-name-part-type="genus">Zelus</tp:taxon-name-part></tp:taxon-name></named-content>; scientificNameAuthorship: <named-content xmlns:xlink="http://www.w3.org/1999/xlink" content-type="dwc:scientificNameAuthorship" xlink:type="simple">Haviland, 1931</named-content>; <bold>Location:</bold> country: <named-content xmlns:xlink="http://www.w3.org/1999/xlink" content-type="dwc:country" xlink:type="simple">GUYANA</named-content>; stateProvince: <named-content xmlns:xlink="http://www.w3.org/1999/xlink" content-type="dwc:stateProvince" xlink:type="simple">Cuyuni-Mazaruni Region</named-content>; locality: <named-content xmlns:xlink="http://www.w3.org/1999/xlink" content-type="dwc:locality" xlink:type="simple">Kartabo, British Guiana</named-content>; decimalLatitude: <named-content xmlns:xlink="http://www.w3.org/1999/xlink" content-type="dwc:decimalLatitude" xlink:type="simple">6.384</named-content>; decimalLongitude: <named-content xmlns:xlink="http://www.w3.org/1999/xlink" content-type="dwc:decimalLongitude" xlink:type="simple">-58.695</named-content>; <bold>Event:</bold> eventDate: <named-content xmlns:xlink="http://www.w3.org/1999/xlink" content-type="dwc:eventDate" xlink:type="simple">1922-08</named-content>; <bold>Record Level:</bold> institutionCode: <named-content xmlns:xlink="http://www.w3.org/1999/xlink" content-type="dwc:institutionCode" xlink:type="simple">BMNH</named-content></p></list-item></list></tp:treatment-sec><tp:treatment-sec sec-type="Description"><title>Description</title><p>Figs <xref ref-type="fig" rid="F2059897">106</xref>, <xref ref-type="fig" rid="F2059901">107</xref>, <xref ref-type="fig" rid="F2059905">108</xref></p><p><bold><italic>Male</italic></bold>: (Fig. <xref ref-type="fig" rid="F2059897">106</xref><xref ref-type="fig" rid="F2059908">a</xref>, <xref ref-type="fig" rid="F2059909">b</xref>) Medium-sized; slender; total length 10.97–12.67 mm (mean 11.94 mm, Suppl. material <xref ref-type="supplementary-material" rid="S606467">2</xref>). <bold>COLORATION</bold>: Dorsum of pronotum and hemelytron dark brown. Lateral surface of posterior pronotal lobe, parts of pleura, sometimes medial regions of abdominal venter yellowish. Head dorsal surface mostly yellowish to pale, sometimes brown stripes or areas more dominant; brown medial longitudinal stripes on anteocular lobe dorsal surface; brown areas on dorsal surface of postocular lobe, anteriorly broad, medially separated by yellowish stripe, narrowing and converging posteriorly; brown stripe between eye and antennal insertion; ventral surface entirely yellowish. Legs brown; meso or metafemora sub-basally, medially, or sub-apically with yellowish band(s); meso and metatibiae occasionally with inconspicuous medial yellow band; fore leg never banded. <bold>VESTITURE</bold>: Sparsely setose. Dorsum primarily consisting of moderately dense, short, erect or recumbent setae; short spine-like setae also on dorsum of head, more concentrated on anteocular lobe, and on pronotum. Sundew setae on profemur sparsely and randomly distributed. Microtrichia throughout posterior margin of membrane of hemelytron. Abdominal venter with short, recumbent setae, intermixed with sparse, moderately long, erect setae. Setae on pypophore short to long, recumbent to erect; paramere apical 1/2 with dense, very long, almost as long as paramere, erect, apically curved setae, directed mediad. <bold>STRUCTURE: Head</bold>: Cylindrical, L/W = 2.5. Eye moderately sized; dorsal and ventral margins removed from surfaces of head. <italic>Labium</italic>: I: II: III = 1: 2.0: 0.4. Basiflagellomere diameter larger than that of pedicel. <bold>Thorax</bold>: Anterolateral angle rounded, sometimes bearing protuberance, never prominently acute; medial longitudinal sulcus shallow near collar, deepening posteriorly. Posterior pronotal lobe with rugulose surface; disc distinctly elevated above humeral angle; humeral angle armed, with short tuberculate processes. Scutellum long; apex angulate, slightly projected upward. <italic>Legs</italic>: Slender. <italic>Hemelytron</italic>: Surpassing apex of abdomen by about length of abdominal segment seven; quadrate cell small and slender; Cu and M of cubital cell subparallel. <bold>GENITALIA</bold>: (Fig. <xref ref-type="fig" rid="F2059901">107</xref>) <italic>Pygophore</italic>: Ovoid; expanded near base of paramere in dorsal view, expansion oriented dorsad in lateral view. Medial process triangular; long; erect; nearly straight; apex in posterior view acute. <italic>Paramere</italic>: Somewhat sickle-shaped; moderately long, slightly exceeding medial process; curved ventrad; apical part enlarged. <italic>Phallus</italic>: Dorsal phallothecal sclerite shield-shaped; sharp lateral transverse ridge-like expansions; convex; apex truncate or slightly rounded; posterior margin of foramen deeply concave. Struts weakly sclerotized to non-visible through apical 1/2; apically separate, not connected by bridge; basally almost completely fused. Basal plate arm moderately robust; separate; subparallel; bridge moderately long; extension of basal plate expanded onto arm.</p><p><bold><italic>Female</italic></bold>: (Fig. <xref ref-type="fig" rid="F2059897">106</xref><xref ref-type="fig" rid="F2059910">c</xref>, <xref ref-type="fig" rid="F2059911">d</xref>) Different from male as outlined below. Larger than male, total length 15.49–17.45 mm (mean 16.53 mm, Suppl. material <xref ref-type="supplementary-material" rid="S606467">2</xref>). Mostly yellowish to greenish. No dark dorsal markings of anteocular lobe; remainder of dark cranial markings less pronounced than in male. Posterior margin of posterior pronotal lobe and corium dark. Femora unbanded. Spine-like setae more conspicuous than in male. Basiflagellomere not swollen basally. Humeral angle nearly elevated to level of pronotal disc; lateral processes spinous.</p></tp:treatment-sec><tp:treatment-sec sec-type="Diagnosis"><title>Diagnosis</title><p>The dorsal surface of posterior pronotal lobe uniformly dark brown. The paramere gradually enlarged, somewhat club-shaped; the medial process with ridge-like medial elevation through apical 1/2.</p><p><italic><tp:taxon-name><tp:taxon-name-part taxon-name-part-type="genus">Zelus</tp:taxon-name-part> <tp:taxon-name-part taxon-name-part-type="species">kartabensis</tp:taxon-name-part></tp:taxon-name></italic> is most similar to <italic><tp:taxon-name><tp:taxon-name-part taxon-name-part-type="genus">Z.</tp:taxon-name-part> <tp:taxon-name-part taxon-name-part-type="species">kartaboides</tp:taxon-name-part></tp:taxon-name></italic>, and the differences between the two species are presented in the diagnosis of the latter species.</p></tp:treatment-sec><tp:treatment-sec sec-type="Distribution"><title>Distribution</title><p>South America (Fig. <xref ref-type="fig" rid="F2059905">108</xref>). Countries with records: Brazil, Guyana and Suriname.</p></tp:treatment-sec><tp:treatment-sec><!--Section generated to contain objects referenced in tp:taxon-treatment.--><fig-group id="F2059897" position="float" orientation="portrait"><caption><p><italic><tp:taxon-name><tp:taxon-name-part taxon-name-part-type="genus">Zelus</tp:taxon-name-part> <tp:taxon-name-part taxon-name-part-type="species">kartabensis</tp:taxon-name-part></tp:taxon-name></italic> Haviland, 1931, habitus</p></caption><fig id="F2059908" position="float" orientation="portrait"><label>Figure 106a.</label><caption><p><italic><tp:taxon-name><tp:taxon-name-part taxon-name-part-type="genus">Zelus</tp:taxon-name-part> <tp:taxon-name-part taxon-name-part-type="species">kartabensis</tp:taxon-name-part></tp:taxon-name></italic> Haviland, 1931, male, dorsal view (UCR_ENT 00047969, Para, Brazil)</p></caption><graphic xmlns:xlink="http://www.w3.org/1999/xlink" xlink:href="biodiversity_data_journal-4-e8150-g106_a.jpg" xlink:type="simple" position="float" orientation="portrait" id="oo_62495.jpg"/></fig><fig id="F2059909" position="float" orientation="portrait"><label>Figure 106b.</label><caption><p><italic><tp:taxon-name><tp:taxon-name-part taxon-name-part-type="genus">Zelus</tp:taxon-name-part> <tp:taxon-name-part taxon-name-part-type="species">kartabensis</tp:taxon-name-part></tp:taxon-name></italic> Haviland, 1931, male, lateral view (UCR_ENT 00047969, Para, Brazil)</p></caption><graphic xmlns:xlink="http://www.w3.org/1999/xlink" xlink:href="biodiversity_data_journal-4-e8150-g106_b.jpg" xlink:type="simple" position="float" orientation="portrait" id="oo_62496.jpg"/></fig><fig id="F2059910" position="float" orientation="portrait"><label>Figure 106c.</label><caption><p><italic><tp:taxon-name><tp:taxon-name-part taxon-name-part-type="genus">Zelus</tp:taxon-name-part> <tp:taxon-name-part taxon-name-part-type="species">kartabensis</tp:taxon-name-part></tp:taxon-name></italic> Haviland, 1931, female, dorsal view (UCR_ENT 00017859, Para, Brazil)</p></caption><graphic xmlns:xlink="http://www.w3.org/1999/xlink" xlink:href="biodiversity_data_journal-4-e8150-g106_c.jpg" xlink:type="simple" position="float" orientation="portrait" id="oo_62497.jpg"/></fig><fig id="F2059911" position="float" orientation="portrait"><label>Figure 106d.</label><caption><p><italic><tp:taxon-name><tp:taxon-name-part taxon-name-part-type="genus">Zelus</tp:taxon-name-part> <tp:taxon-name-part taxon-name-part-type="species">kartabensis</tp:taxon-name-part></tp:taxon-name></italic> Haviland, 1931, female, lateral view (UCR_ENT 00017859, Para, Brazil)</p></caption><graphic xmlns:xlink="http://www.w3.org/1999/xlink" xlink:href="biodiversity_data_journal-4-e8150-g106_d.jpg" xlink:type="simple" position="float" orientation="portrait" id="oo_62498.jpg"/></fig></fig-group><fig-group id="F2059901" position="float" orientation="portrait"><caption><p><italic><tp:taxon-name><tp:taxon-name-part taxon-name-part-type="genus">Zelus</tp:taxon-name-part> <tp:taxon-name-part taxon-name-part-type="species">kartabensis</tp:taxon-name-part></tp:taxon-name></italic> Haviland, 1931, male genitalic structures</p></caption><fig id="F2059913" position="float" orientation="portrait"><label>Figure 107a.</label><caption><p><italic><tp:taxon-name><tp:taxon-name-part taxon-name-part-type="genus">Zelus</tp:taxon-name-part> <tp:taxon-name-part taxon-name-part-type="species">kartabensis</tp:taxon-name-part></tp:taxon-name></italic> Haviland, 1931, pygophore, lateral and posterior views</p></caption><graphic xmlns:xlink="http://www.w3.org/1999/xlink" xlink:href="biodiversity_data_journal-4-e8150-g107_a.png" xlink:type="simple" position="float" orientation="portrait" id="oo_62499.png"/></fig><fig id="F2059914" position="float" orientation="portrait"><label>Figure 107b.</label><caption><p><italic><tp:taxon-name><tp:taxon-name-part taxon-name-part-type="genus">Zelus</tp:taxon-name-part> <tp:taxon-name-part taxon-name-part-type="species">kartabensis</tp:taxon-name-part></tp:taxon-name></italic> Haviland, 1931, phallus, dorsal view</p></caption><graphic xmlns:xlink="http://www.w3.org/1999/xlink" xlink:href="biodiversity_data_journal-4-e8150-g107_b.png" xlink:type="simple" position="float" orientation="portrait" id="oo_62500.png"/></fig></fig-group><fig id="F2059905" position="float" orientation="portrait"><label>Figure 108.</label><caption><p><italic><tp:taxon-name><tp:taxon-name-part taxon-name-part-type="genus">Zelus</tp:taxon-name-part> <tp:taxon-name-part taxon-name-part-type="species">kartabensis</tp:taxon-name-part></tp:taxon-name></italic> Haviland, 1931, specimen record map</p></caption><graphic xmlns:xlink="http://www.w3.org/1999/xlink" xlink:href="biodiversity_data_journal-4-e8150-g108.png" position="float" id="oo_62501.png" orientation="portrait" xlink:type="simple"/></fig><fig id="F2059908" position="float" orientation="portrait"><label>Figure 106a.</label><caption><p><italic><tp:taxon-name><tp:taxon-name-part taxon-name-part-type="genus">Zelus</tp:taxon-name-part> <tp:taxon-name-part taxon-name-part-type="species">kartabensis</tp:taxon-name-part></tp:taxon-name></italic> Haviland, 1931, male, dorsal view (UCR_ENT 00047969, Para, Brazil)</p></caption><graphic xmlns:xlink="http://www.w3.org/1999/xlink" xlink:href="biodiversity_data_journal-4-e8150-g106_a.jpg" xlink:type="simple" position="float" orientation="portrait" id="oo_62495.jpg"/></fig><fig id="F2059909" position="float" orientation="portrait"><label>Figure 106b.</label><caption><p><italic><tp:taxon-name><tp:taxon-name-part taxon-name-part-type="genus">Zelus</tp:taxon-name-part> <tp:taxon-name-part taxon-name-part-type="species">kartabensis</tp:taxon-name-part></tp:taxon-name></italic> Haviland, 1931, male, lateral view (UCR_ENT 00047969, Para, Brazil)</p></caption><graphic xmlns:xlink="http://www.w3.org/1999/xlink" xlink:href="biodiversity_data_journal-4-e8150-g106_b.jpg" xlink:type="simple" position="float" orientation="portrait" id="oo_62496.jpg"/></fig><supplementary-material xmlns:xlink="http://www.w3.org/1999/xlink" id="S606467" orientation="portrait" position="float" xlink:type="simple"><label>Supplementary material 2</label><caption><p>Measurements of species of <tp:taxon-name><tp:taxon-name-part taxon-name-part-type="genus">Zelus</tp:taxon-name-part></tp:taxon-name> Fabricius, 1803</p></caption><p>Data type: morphological, morphological measurements</p><p>Brief description: Measurements of species of <italic><tp:taxon-name><tp:taxon-name-part taxon-name-part-type="genus">Zelus</tp:taxon-name-part></tp:taxon-name></italic> Fabricius, 1803.</p><p>File: oo_91807.xlsx</p><media xlink:href="biodiversity_data_journal-4-e8150-s002.xlsx" mimetype="Microsoft Excel Document" mime-subtype="xlsx" position="float" orientation="portrait" xlink:type="simple"/><attrib specific-use="authors">Guanyang Zhang, Elwood Hart, Christiane Weirauch</attrib></supplementary-material><fig id="F2059910" position="float" orientation="portrait"><label>Figure 106c.</label><caption><p><italic><tp:taxon-name><tp:taxon-name-part taxon-name-part-type="genus">Zelus</tp:taxon-name-part> <tp:taxon-name-part taxon-name-part-type="species">kartabensis</tp:taxon-name-part></tp:taxon-name></italic> Haviland, 1931, female, dorsal view (UCR_ENT 00017859, Para, Brazil)</p></caption><graphic xmlns:xlink="http://www.w3.org/1999/xlink" xlink:href="biodiversity_data_journal-4-e8150-g106_c.jpg" xlink:type="simple" position="float" orientation="portrait" id="oo_62497.jpg"/></fig><fig id="F2059911" position="float" orientation="portrait"><label>Figure 106d.</label><caption><p><italic><tp:taxon-name><tp:taxon-name-part taxon-name-part-type="genus">Zelus</tp:taxon-name-part> <tp:taxon-name-part taxon-name-part-type="species">kartabensis</tp:taxon-name-part></tp:taxon-name></italic> Haviland, 1931, female, lateral view (UCR_ENT 00017859, Para, Brazil)</p></caption><graphic xmlns:xlink="http://www.w3.org/1999/xlink" xlink:href="biodiversity_data_journal-4-e8150-g106_d.jpg" xlink:type="simple" position="float" orientation="portrait" id="oo_62498.jpg"/></fig></tp:treatment-sec></tp:taxon-treatment>
