# Supplementary material for: A taxonomic monograph of the assassin bug genus Zelus Fabricius (Hemiptera: Reduviidae): 71 species based on 10,000 specimens
Source: Biodivers Data J. 2016 Jul 8;(4):e8150. doi: 10.3897/BDJ.4.e8150 (PMC5019016; doi:10.3897/BDJ.4.e8150)
Supplement: XML Treatment for Zelus laticornis [file BDJ.4.e8150-treatment37.xml]

<!DOCTYPE tp:taxon-treatment
  PUBLIC "-//TaxonX//DTD Taxonomic Treatment Publishing DTD v0 20100105//EN" "tax-treatment-NSO.dtd">
<tp:taxon-treatment xmlns:tp="http://www.plazi.org/taxpub"><tp:treatment-meta><mixed-citation publication-type="journal"><person-group><name><surname>Zhang</surname><given-names>Guanyang</given-names></name><name><surname>Hart</surname><given-names>Elwood R</given-names></name><name><surname>Weirauch</surname><given-names>Christiane</given-names></name></person-group><article-title>A taxonomic monograph of the assassin bug genus <italic><tp:taxon-name><tp:taxon-name-part taxon-name-part-type="genus">Zelus</tp:taxon-name-part></tp:taxon-name></italic> Fabricius (<tp:taxon-name><tp:taxon-name-part taxon-name-part-type="order">Hemiptera</tp:taxon-name-part></tp:taxon-name>: <tp:taxon-name><tp:taxon-name-part taxon-name-part-type="family">Reduviidae</tp:taxon-name-part></tp:taxon-name>): 71 species based on 10,000 specimens</article-title><source>Biodivers Data J</source><day>08</day><month>7</month><year>2016</year><volume>2016</volume><issue>4</issue><pub-id pub-id-type="doi">10.3897/BDJ.4.e8150</pub-id></mixed-citation></tp:treatment-meta><tp:nomenclature><tp:taxon-name><tp:taxon-name-part taxon-name-part-type="genus">Zelus</tp:taxon-name-part> <tp:taxon-name-part taxon-name-part-type="species">laticornis</tp:taxon-name-part></tp:taxon-name><tp:taxon-authority>(Herrich-Schaeffer, 1853)</tp:taxon-authority><tp:nomenclature-citation-list><tp:nomenclature-citation><tp:taxon-name><tp:taxon-name-part taxon-name-part-type="genus">Euagoras</tp:taxon-name-part> <tp:taxon-name-part taxon-name-part-type="species">laticornis</tp:taxon-name-part></tp:taxon-name><comment> Herrich-Schaeffer, 1853, p. 123, Tab. CCCIX. Fig. C, orig. descr. and fig.</comment></tp:nomenclature-citation><tp:nomenclature-citation><tp:taxon-name><tp:taxon-name-part taxon-name-part-type="genus">Zelus</tp:taxon-name-part> <tp:taxon-name-part taxon-name-part-type="species">laticornis</tp:taxon-name-part></tp:taxon-name><comment>: Stål, 1872, p. 92, cat.; Lethierry and Severin, 1896, p. 152, cat.; Wygodzinsky, l949a, p. 49, checklist; Maldonado, 1990, p. 328, cat.</comment></tp:nomenclature-citation><tp:nomenclature-citation><tp:taxon-name><tp:taxon-name-part taxon-name-part-type="genus">Darbanus</tp:taxon-name-part> <tp:taxon-name-part taxon-name-part-type="species">laticornis</tp:taxon-name-part></tp:taxon-name><comment>: Walker, 1873, p. 127, cat.</comment></tp:nomenclature-citation><tp:nomenclature-citation><tp:taxon-name><tp:taxon-name-part taxon-name-part-type="genus">Zelus</tp:taxon-name-part> <tp:taxon-name-part taxon-name-part-type="species">formosus</tp:taxon-name-part></tp:taxon-name><comment> Haviland, 1931, p. 137, 151–152, list and orig. descr. (subgenus <italic><tp:taxon-name><tp:taxon-name-part taxon-name-part-type="subgenus">Diplodus</tp:taxon-name-part></tp:taxon-name></italic>); Wygodzinsky, 1949a, p. 49, checklist; Maldonado, 1990, p. 327, cat. <bold>syn. nov.</bold> (current study).</comment></tp:nomenclature-citation><tp:nomenclature-citation><tp:taxon-name><tp:taxon-name-part taxon-name-part-type="genus">Zelus</tp:taxon-name-part> <tp:taxon-name-part taxon-name-part-type="species">tristis</tp:taxon-name-part></tp:taxon-name><comment> Haviland, 1931, p. 137, 154, list and orig. descr. (subgenus <italic><tp:taxon-name><tp:taxon-name-part taxon-name-part-type="subgenus">Diplodus</tp:taxon-name-part></tp:taxon-name></italic>); Wygodzinsky, 1949a, p. 50, checklist; Maldonado, 1990, p. 331, cat. <bold>syn. nov.</bold> (current study).</comment></tp:nomenclature-citation></tp:nomenclature-citation-list></tp:nomenclature><tp:treatment-sec sec-type="materials"><title>Materials</title><list list-type="alpha-lower" list-content="occurrences"><list-item><p><bold>Type status:</bold> <named-content xmlns:xlink="http://www.w3.org/1999/xlink" content-type="dwc:typeStatus" xlink:type="simple">Other material</named-content>. <bold>Occurrence:</bold> catalogNumber: <named-content xmlns:xlink="http://www.w3.org/1999/xlink" content-type="dwc:catalogNumber" xlink:type="simple">UCR_ENT 00048764</named-content>; occurrenceRemarks: <named-content xmlns:xlink="http://www.w3.org/1999/xlink" content-type="dwc:occurrenceRemarks" xlink:type="simple"><bold>Holotype</bold> of <italic><tp:taxon-name><tp:taxon-name-part taxon-name-part-type="genus">Zelus</tp:taxon-name-part> <tp:taxon-name-part taxon-name-part-type="species">formosus</tp:taxon-name-part></tp:taxon-name></italic> Haviland, 1931, junior syonym of <italic><tp:taxon-name><tp:taxon-name-part taxon-name-part-type="genus">Zelus</tp:taxon-name-part> <tp:taxon-name-part taxon-name-part-type="species">laticornis</tp:taxon-name-part></tp:taxon-name></italic> (Herrich-Schaeffer, 1853) Verbatim label info: Type / [blue label, no content] / Kartabo, Brit. Guiana August 1922 e coll.M.D. Haviland d.d.Collegium Newnhamense / Pres. by Mrs Brindley. B.M.1928-172. / <italic><tp:taxon-name><tp:taxon-name-part taxon-name-part-type="genus">Zelus</tp:taxon-name-part> <tp:taxon-name-part taxon-name-part-type="species">formosus</tp:taxon-name-part></tp:taxon-name></italic> Haviland / Holotype / <italic><tp:taxon-name><tp:taxon-name-part taxon-name-part-type="genus">Zelus</tp:taxon-name-part> <tp:taxon-name-part taxon-name-part-type="species">laticornis</tp:taxon-name-part></tp:taxon-name></italic> (Herrich-Schaeffer) det. E.R.Hart 1972</named-content>; recordedBy: <named-content xmlns:xlink="http://www.w3.org/1999/xlink" content-type="dwc:recordedBy" xlink:type="simple">M.D. Haviland</named-content>; sex: <named-content xmlns:xlink="http://www.w3.org/1999/xlink" content-type="dwc:sex" xlink:type="simple">Adult Female</named-content>; <bold>Taxon:</bold> scientificName: <named-content xmlns:xlink="http://www.w3.org/1999/xlink" content-type="dwc:scientificName" xlink:type="simple"><italic><tp:taxon-name><tp:taxon-name-part taxon-name-part-type="genus">Zelus</tp:taxon-name-part> <tp:taxon-name-part taxon-name-part-type="species">laticornis</tp:taxon-name-part></tp:taxon-name></italic></named-content>; family: <named-content xmlns:xlink="http://www.w3.org/1999/xlink" content-type="dwc:family" xlink:type="simple"><tp:taxon-name><tp:taxon-name-part taxon-name-part-type="family">Reduviidae</tp:taxon-name-part></tp:taxon-name></named-content>; genus: <named-content xmlns:xlink="http://www.w3.org/1999/xlink" content-type="dwc:genus" xlink:type="simple"><tp:taxon-name><tp:taxon-name-part taxon-name-part-type="genus">Zelus</tp:taxon-name-part></tp:taxon-name></named-content>; scientificNameAuthorship: <named-content xmlns:xlink="http://www.w3.org/1999/xlink" content-type="dwc:scientificNameAuthorship" xlink:type="simple">(Herrich-Schaeffer, 1853)</named-content>; <bold>Location:</bold> country: <named-content xmlns:xlink="http://www.w3.org/1999/xlink" content-type="dwc:country" xlink:type="simple">GUYANA</named-content>; stateProvince: <named-content xmlns:xlink="http://www.w3.org/1999/xlink" content-type="dwc:stateProvince" xlink:type="simple">Cuyuni-Mazaruni Region</named-content>; locality: <named-content xmlns:xlink="http://www.w3.org/1999/xlink" content-type="dwc:locality" xlink:type="simple">Kartabo, British Guiana</named-content>; decimalLatitude: <named-content xmlns:xlink="http://www.w3.org/1999/xlink" content-type="dwc:decimalLatitude" xlink:type="simple">6.384</named-content>; decimalLongitude: <named-content xmlns:xlink="http://www.w3.org/1999/xlink" content-type="dwc:decimalLongitude" xlink:type="simple">-58.695</named-content>; <bold>Identification:</bold> identifiedBy: <named-content xmlns:xlink="http://www.w3.org/1999/xlink" content-type="dwc:identifiedBy" xlink:type="simple">G. Zhang</named-content>; dateIdentified: <named-content xmlns:xlink="http://www.w3.org/1999/xlink" content-type="dwc:dateIdentified" xlink:type="simple">2012</named-content>; <bold>Event:</bold> eventDate: <named-content xmlns:xlink="http://www.w3.org/1999/xlink" content-type="dwc:eventDate" xlink:type="simple">1922-08-01</named-content>; <bold>Record Level:</bold> institutionCode: <named-content xmlns:xlink="http://www.w3.org/1999/xlink" content-type="dwc:institutionCode" xlink:type="simple">BMNH</named-content></p></list-item></list></tp:treatment-sec><tp:treatment-sec sec-type="Description"><title>Description</title><p>Figs <xref ref-type="fig" rid="F2059947">115</xref>, <xref ref-type="fig" rid="F2059951">116</xref>, <xref ref-type="fig" rid="F2059955">117</xref></p><p><bold><italic>Male</italic></bold>: (Fig. <xref ref-type="fig" rid="F2059947">115</xref><xref ref-type="fig" rid="F2059958">a</xref>, <xref ref-type="fig" rid="F2059959">b</xref>, <xref ref-type="fig" rid="F2059960">c</xref>, <xref ref-type="fig" rid="F2059961">d</xref>) Small, total length 9.94–11.44 mm (mean 10.82 mm, Suppl. material <xref ref-type="supplementary-material" rid="S606467">2</xref>); slender. <bold>COLORATION</bold>: Head mostly yellowish; some specimens with sub-medial stripes on anteocular lobe; variable brown areas on dorsal surface of postocular lobe, anteriorly broad, narrowing and fusing posteriorly, medially separated by yellowish stripe. Anterior pronotal lobe dark brown; posterior lobe variable, dark brown, orange, or medially and laterally yellowish-brown; pleura brown, mixed with yellow parts. Proportion of dark brown and yellow on posterior pronotal lobe variable, some specimens entirely dark and some entirely yellowish or orange. Scutellum broadly medially yellowish, lateral parts dark brown, some specimens nearly entirely dark or yellowish. Hemelytron uniformly dark brown, corium in some specimens yellowish. Profemur and protibia dark brown, sometimes with single inconspicuous yellowish band; meso and metafemora dark brown, with two or three yellow bands, sometimes basal band rather broad; meso- and meta-tibiae usually dark brown with single yellow band. <bold>VESTITURE</bold>: Moderately setose. Body surface with mostly short, recumbent setae, erect setae sparse. <bold>STRUCTURE: Head</bold>: Cylindrical, L/W = 2.24. Postocular lobe long; in dorsal view anteriorly gradually narrowing, posterior portion constant, slightly narrower. Eye moderately sized; lateral margin much wider than postocular lobe; dorsal and ventral margins removed from surfaces of head. <italic>Labium</italic>: I: II: III = 1: 1.8: 0.5. Basiflagellomere diameter slightly larger than that of pedicel. <bold>Thorax</bold>: Anterolateral angle bearing small projection; medial longitudinal sulcus evident only on posterior 1/2, deepening anterior to transverse sulcus of pronotum. Posterior pronotal lobe with rugulose surface; disc distinctly elevated above humeral angle; humeral angle armed, with dentate projection. Scutellum moderately long; apex angulate, slightly projected upward in some specimens. <italic>Legs</italic>: Moderately robust. <italic>Hemelytron</italic>: Slightly surpassing apex of abdomen, not more than length of abdominal segment seven; quadrate cell large and broad; Cu and M of cubital cell converging towards R. <bold>GENITALIA</bold>: (Fig. <xref ref-type="fig" rid="F2059951">116</xref>) <italic>Pygophore</italic>: Ovoid; slightly expanded laterally near base of paramere in dorsal view. Medial process pentagonal; moderately long; anteroposteriorly compressed; erect; straight; apex in posterior view angulate, subapical transverse hooklike bridge. <italic>Paramere</italic>: Cylindrical; short, not reaching apex of medial process; directed posteriad; basally slightly narrower; nearly straight; apical part not enlarged. <italic>Phallus</italic>: Dorsal phallothecal sclerite somewhat squarish; lateral small blade-like heavy sclerotization continuous from basal arm; apical portion of phallothecal sclerite not distinctly tapered, flat; apex truncate; posterior margin of foramen deeply concave. Struts attached to dorsal phallothecal sclerite; apically separate, connected by bridge; basally almost completely fused. Basal plate arm robust; separate; diverging; in lateral view severely curved, nearly semi-circular; bridge long; extension of basal plate expanded onto arm.</p><p><bold><italic>Female</italic></bold>: (Fig. <xref ref-type="fig" rid="F2059947">115</xref><xref ref-type="fig" rid="F2059962">e</xref>, <xref ref-type="fig" rid="F2059963">f</xref>) Different from male as outlined below. Larger than male, total length 12.38–14.14 mm (mean 13.67 mm, Suppl. material <xref ref-type="supplementary-material" rid="S606467">2</xref>). Head, dorsum of pronotum and corium reddish orange, entirety or portion of posterior pronotal lobe dark brown in some specimens; membrane dark brown; lateral surface of pronotum, pleura and abdomen yellowish, with dark stripes; legs reddish, with dark bands. Hemelytron attaining apex of abdomen.</p></tp:treatment-sec><tp:treatment-sec sec-type="Diagnosis"><title>Diagnosis</title><p>The strongly convex pronotum distinguishes this species from most other species of the genus. The males can be distinguished by the relatively small size (mean 10.82 mm); the dorsum of the posterior pronotal lobe usually with lighter colored, pale brown, with medial stripe; the broad, pentagonal, apically angulate medial process; the short, blade-like process on dorsal phallothecal sclerite; and the ridge mesad to the blade-like process. In females the head, pronotum and corium are usually orangish-brown to reddish.</p></tp:treatment-sec><tp:treatment-sec sec-type="Distribution"><title>Distribution</title><p>Southern Central America (Panama) and South America (Fig. <xref ref-type="fig" rid="F2059955">117</xref>). Countries with records: Argentina, Bolivia, Brazil, Colombia, Ecuador, Guyana, Panama, Paraguay, Peru, Suriname and Venezuela.</p></tp:treatment-sec><tp:treatment-sec sec-type="Taxon discussion"><title>Taxon discussion</title><p>The type material of <italic><tp:taxon-name><tp:taxon-name-part taxon-name-part-type="genus">Z.</tp:taxon-name-part> <tp:taxon-name-part taxon-name-part-type="species">laticornis</tp:taxon-name-part></tp:taxon-name></italic> (under the name <italic><tp:taxon-name><tp:taxon-name-part taxon-name-part-type="genus">Euagoras</tp:taxon-name-part> <tp:taxon-name-part taxon-name-part-type="species">laticornis</tp:taxon-name-part></tp:taxon-name></italic>) was destroyed during World War II. The female holotype of <italic><tp:taxon-name><tp:taxon-name-part taxon-name-part-type="genus">Zelus</tp:taxon-name-part> <tp:taxon-name-part taxon-name-part-type="species">formosus</tp:taxon-name-part></tp:taxon-name></italic> Haviland, 1931 is deposited in the Natural History Museum, London.</p></tp:treatment-sec><tp:treatment-sec><!--Section generated to contain objects referenced in tp:taxon-treatment.--><fig-group id="F2059947" position="float" orientation="portrait"><caption><p><italic><tp:taxon-name><tp:taxon-name-part taxon-name-part-type="genus">Zelus</tp:taxon-name-part> <tp:taxon-name-part taxon-name-part-type="species">laticornis</tp:taxon-name-part></tp:taxon-name></italic> (Herrich-Schaeffer, 1853), habitus</p></caption><fig id="F2059958" position="float" orientation="portrait"><label>Figure 115a.</label><caption><p><italic><tp:taxon-name><tp:taxon-name-part taxon-name-part-type="genus">Zelus</tp:taxon-name-part> <tp:taxon-name-part taxon-name-part-type="species">laticornis</tp:taxon-name-part></tp:taxon-name></italic> (Herrich-Schaeffer, 1853), male, dorsal view (UCR_ENT 00013482, Suriname)</p></caption><graphic xmlns:xlink="http://www.w3.org/1999/xlink" xlink:href="biodiversity_data_journal-4-e8150-g115_a.jpg" xlink:type="simple" position="float" orientation="portrait" id="oo_62515.jpg"/></fig><fig id="F2059959" position="float" orientation="portrait"><label>Figure 115b.</label><caption><p><italic><tp:taxon-name><tp:taxon-name-part taxon-name-part-type="genus">Zelus</tp:taxon-name-part> <tp:taxon-name-part taxon-name-part-type="species">laticornis</tp:taxon-name-part></tp:taxon-name></italic> (Herrich-Schaeffer, 1853), male, lateral view (UCR_ENT 00013482, Suriname)</p></caption><graphic xmlns:xlink="http://www.w3.org/1999/xlink" xlink:href="biodiversity_data_journal-4-e8150-g115_b.jpg" xlink:type="simple" position="float" orientation="portrait" id="oo_62516.jpg"/></fig><fig id="F2059960" position="float" orientation="portrait"><label>Figure 115c.</label><caption><p><italic><tp:taxon-name><tp:taxon-name-part taxon-name-part-type="genus">Zelus</tp:taxon-name-part> <tp:taxon-name-part taxon-name-part-type="species">laticornis</tp:taxon-name-part></tp:taxon-name></italic> (Herrich-Schaeffer, 1853), male, dorsal view (UCR_ENT 00029339, Concepción, Paraguay)</p></caption><graphic xmlns:xlink="http://www.w3.org/1999/xlink" xlink:href="biodiversity_data_journal-4-e8150-g115_c.jpg" xlink:type="simple" position="float" orientation="portrait" id="oo_62517.jpg"/></fig><fig id="F2059961" position="float" orientation="portrait"><label>Figure 115d.</label><caption><p><italic><tp:taxon-name><tp:taxon-name-part taxon-name-part-type="genus">Zelus</tp:taxon-name-part></tp:taxon-name> laticornisI</italic> (Herrich-Schaeffer, 1853), male dorsal (UCR_ENT 00030401, Zamora-Chinchipe, Ecuador)</p></caption><graphic xmlns:xlink="http://www.w3.org/1999/xlink" xlink:href="biodiversity_data_journal-4-e8150-g115_d.jpg" xlink:type="simple" position="float" orientation="portrait" id="oo_62518.jpg"/></fig><fig id="F2059962" position="float" orientation="portrait"><label>Figure 115e.</label><caption><p><italic><tp:taxon-name><tp:taxon-name-part taxon-name-part-type="genus">Zelus</tp:taxon-name-part> <tp:taxon-name-part taxon-name-part-type="species">laticornis</tp:taxon-name-part></tp:taxon-name></italic> (Herrich-Schaeffer, 1853), female, dorsal view (UCR_ENT 00030392, La Paz, Bolivia)</p></caption><graphic xmlns:xlink="http://www.w3.org/1999/xlink" xlink:href="biodiversity_data_journal-4-e8150-g115_e.jpg" xlink:type="simple" position="float" orientation="portrait" id="oo_62521.jpg"/></fig><fig id="F2059963" position="float" orientation="portrait"><label>Figure 115f.</label><caption><p><italic><tp:taxon-name><tp:taxon-name-part taxon-name-part-type="genus">Zelus</tp:taxon-name-part> <tp:taxon-name-part taxon-name-part-type="species">laticornis</tp:taxon-name-part></tp:taxon-name></italic> (Herrich-Schaeffer, 1853), female, lateral view (UCR_ENT 00030392, La Paz, Bolivia)</p></caption><graphic xmlns:xlink="http://www.w3.org/1999/xlink" xlink:href="biodiversity_data_journal-4-e8150-g115_f.jpg" xlink:type="simple" position="float" orientation="portrait" id="oo_62520.jpg"/></fig></fig-group><fig-group id="F2059951" position="float" orientation="portrait"><caption><p><italic><tp:taxon-name><tp:taxon-name-part taxon-name-part-type="genus">Zelus</tp:taxon-name-part> <tp:taxon-name-part taxon-name-part-type="species">laticornis</tp:taxon-name-part></tp:taxon-name></italic> (Herrich-Schaeffer, 1853), male genitalic structures</p></caption><fig id="F2059965" position="float" orientation="portrait"><label>Figure 116a.</label><caption><p><italic><tp:taxon-name><tp:taxon-name-part taxon-name-part-type="genus">Zelus</tp:taxon-name-part> <tp:taxon-name-part taxon-name-part-type="species">laticornis</tp:taxon-name-part></tp:taxon-name></italic> (Herrich-Schaeffer, 1853), pygophore, lateral and posterior views</p></caption><graphic xmlns:xlink="http://www.w3.org/1999/xlink" xlink:href="biodiversity_data_journal-4-e8150-g116_a.png" xlink:type="simple" position="float" orientation="portrait" id="oo_62522.png"/></fig><fig id="F2059966" position="float" orientation="portrait"><label>Figure 116b.</label><caption><p><italic><tp:taxon-name><tp:taxon-name-part taxon-name-part-type="genus">Zelus</tp:taxon-name-part> <tp:taxon-name-part taxon-name-part-type="species">laticornis</tp:taxon-name-part></tp:taxon-name></italic> (Herrich-Schaeffer, 1853), phallus, dorsal view</p></caption><graphic xmlns:xlink="http://www.w3.org/1999/xlink" xlink:href="biodiversity_data_journal-4-e8150-g116_b.png" xlink:type="simple" position="float" orientation="portrait" id="oo_62523.png"/></fig></fig-group><fig id="F2059955" position="float" orientation="portrait"><label>Figure 117.</label><caption><p><italic><tp:taxon-name><tp:taxon-name-part taxon-name-part-type="genus">Zelus</tp:taxon-name-part> <tp:taxon-name-part taxon-name-part-type="species">laticornis</tp:taxon-name-part></tp:taxon-name></italic> (Herrich-Schaeffer, 1853), specimen record map</p></caption><graphic xmlns:xlink="http://www.w3.org/1999/xlink" xlink:href="biodiversity_data_journal-4-e8150-g117.png" position="float" id="oo_62524.png" orientation="portrait" xlink:type="simple"/></fig><fig id="F2059958" position="float" orientation="portrait"><label>Figure 115a.</label><caption><p><italic><tp:taxon-name><tp:taxon-name-part taxon-name-part-type="genus">Zelus</tp:taxon-name-part> <tp:taxon-name-part taxon-name-part-type="species">laticornis</tp:taxon-name-part></tp:taxon-name></italic> (Herrich-Schaeffer, 1853), male, dorsal view (UCR_ENT 00013482, Suriname)</p></caption><graphic xmlns:xlink="http://www.w3.org/1999/xlink" xlink:href="biodiversity_data_journal-4-e8150-g115_a.jpg" xlink:type="simple" position="float" orientation="portrait" id="oo_62515.jpg"/></fig><fig id="F2059959" position="float" orientation="portrait"><label>Figure 115b.</label><caption><p><italic><tp:taxon-name><tp:taxon-name-part taxon-name-part-type="genus">Zelus</tp:taxon-name-part> <tp:taxon-name-part taxon-name-part-type="species">laticornis</tp:taxon-name-part></tp:taxon-name></italic> (Herrich-Schaeffer, 1853), male, lateral view (UCR_ENT 00013482, Suriname)</p></caption><graphic xmlns:xlink="http://www.w3.org/1999/xlink" xlink:href="biodiversity_data_journal-4-e8150-g115_b.jpg" xlink:type="simple" position="float" orientation="portrait" id="oo_62516.jpg"/></fig><fig id="F2059960" position="float" orientation="portrait"><label>Figure 115c.</label><caption><p><italic><tp:taxon-name><tp:taxon-name-part taxon-name-part-type="genus">Zelus</tp:taxon-name-part> <tp:taxon-name-part taxon-name-part-type="species">laticornis</tp:taxon-name-part></tp:taxon-name></italic> (Herrich-Schaeffer, 1853), male, dorsal view (UCR_ENT 00029339, Concepción, Paraguay)</p></caption><graphic xmlns:xlink="http://www.w3.org/1999/xlink" xlink:href="biodiversity_data_journal-4-e8150-g115_c.jpg" xlink:type="simple" position="float" orientation="portrait" id="oo_62517.jpg"/></fig><fig id="F2059961" position="float" orientation="portrait"><label>Figure 115d.</label><caption><p><italic><tp:taxon-name><tp:taxon-name-part taxon-name-part-type="genus">Zelus</tp:taxon-name-part></tp:taxon-name> laticornisI</italic> (Herrich-Schaeffer, 1853), male dorsal (UCR_ENT 00030401, Zamora-Chinchipe, Ecuador)</p></caption><graphic xmlns:xlink="http://www.w3.org/1999/xlink" xlink:href="biodiversity_data_journal-4-e8150-g115_d.jpg" xlink:type="simple" position="float" orientation="portrait" id="oo_62518.jpg"/></fig><supplementary-material xmlns:xlink="http://www.w3.org/1999/xlink" id="S606467" orientation="portrait" position="float" xlink:type="simple"><label>Supplementary material 2</label><caption><p>Measurements of species of <tp:taxon-name><tp:taxon-name-part taxon-name-part-type="genus">Zelus</tp:taxon-name-part></tp:taxon-name> Fabricius, 1803</p></caption><p>Data type: morphological, morphological measurements</p><p>Brief description: Measurements of species of <italic><tp:taxon-name><tp:taxon-name-part taxon-name-part-type="genus">Zelus</tp:taxon-name-part></tp:taxon-name></italic> Fabricius, 1803.</p><p>File: oo_91807.xlsx</p><media xlink:href="biodiversity_data_journal-4-e8150-s002.xlsx" mimetype="Microsoft Excel Document" mime-subtype="xlsx" position="float" orientation="portrait" xlink:type="simple"/><attrib specific-use="authors">Guanyang Zhang, Elwood Hart, Christiane Weirauch</attrib></supplementary-material><fig id="F2059962" position="float" orientation="portrait"><label>Figure 115e.</label><caption><p><italic><tp:taxon-name><tp:taxon-name-part taxon-name-part-type="genus">Zelus</tp:taxon-name-part> <tp:taxon-name-part taxon-name-part-type="species">laticornis</tp:taxon-name-part></tp:taxon-name></italic> (Herrich-Schaeffer, 1853), female, dorsal view (UCR_ENT 00030392, La Paz, Bolivia)</p></caption><graphic xmlns:xlink="http://www.w3.org/1999/xlink" xlink:href="biodiversity_data_journal-4-e8150-g115_e.jpg" xlink:type="simple" position="float" orientation="portrait" id="oo_62521.jpg"/></fig><fig id="F2059963" position="float" orientation="portrait"><label>Figure 115f.</label><caption><p><italic><tp:taxon-name><tp:taxon-name-part taxon-name-part-type="genus">Zelus</tp:taxon-name-part> <tp:taxon-name-part taxon-name-part-type="species">laticornis</tp:taxon-name-part></tp:taxon-name></italic> (Herrich-Schaeffer, 1853), female, lateral view (UCR_ENT 00030392, La Paz, Bolivia)</p></caption><graphic xmlns:xlink="http://www.w3.org/1999/xlink" xlink:href="biodiversity_data_journal-4-e8150-g115_f.jpg" xlink:type="simple" position="float" orientation="portrait" id="oo_62520.jpg"/></fig></tp:treatment-sec></tp:taxon-treatment>
