# Supplementary material for: A taxonomic monograph of the assassin bug genus Zelus Fabricius (Hemiptera: Reduviidae): 71 species based on 10,000 specimens
Source: Biodivers Data J. 2016 Jul 8;(4):e8150. doi: 10.3897/BDJ.4.e8150 (PMC5019016; doi:10.3897/BDJ.4.e8150)
Supplement: XML Treatment for Zelus leucogrammus [file BDJ.4.e8150-treatment38.xml]

<!DOCTYPE tp:taxon-treatment
  PUBLIC "-//TaxonX//DTD Taxonomic Treatment Publishing DTD v0 20100105//EN" "tax-treatment-NSO.dtd">
<tp:taxon-treatment xmlns:tp="http://www.plazi.org/taxpub"><tp:treatment-meta><mixed-citation publication-type="journal"><person-group><name><surname>Zhang</surname><given-names>Guanyang</given-names></name><name><surname>Hart</surname><given-names>Elwood R</given-names></name><name><surname>Weirauch</surname><given-names>Christiane</given-names></name></person-group><article-title>A taxonomic monograph of the assassin bug genus <italic><tp:taxon-name><tp:taxon-name-part taxon-name-part-type="genus">Zelus</tp:taxon-name-part></tp:taxon-name></italic> Fabricius (<tp:taxon-name><tp:taxon-name-part taxon-name-part-type="order">Hemiptera</tp:taxon-name-part></tp:taxon-name>: <tp:taxon-name><tp:taxon-name-part taxon-name-part-type="family">Reduviidae</tp:taxon-name-part></tp:taxon-name>): 71 species based on 10,000 specimens</article-title><source>Biodivers Data J</source><day>08</day><month>7</month><year>2016</year><volume>2016</volume><issue>4</issue><pub-id pub-id-type="doi">10.3897/BDJ.4.e8150</pub-id></mixed-citation></tp:treatment-meta><tp:nomenclature><tp:taxon-name><tp:taxon-name-part taxon-name-part-type="genus">Zelus</tp:taxon-name-part> <tp:taxon-name-part taxon-name-part-type="species">leucogrammus</tp:taxon-name-part></tp:taxon-name><tp:taxon-authority>(Perty, 1833)</tp:taxon-authority><tp:nomenclature-citation-list><tp:nomenclature-citation><tp:taxon-name><tp:taxon-name-part taxon-name-part-type="genus">Reduvius</tp:taxon-name-part> <tp:taxon-name-part taxon-name-part-type="species">leucogrammus</tp:taxon-name-part></tp:taxon-name><comment> Perty, 1834, p. 174, pl. 34, fig. 14, orig. descr. and fig.</comment></tp:nomenclature-citation><tp:nomenclature-citation><tp:taxon-name><tp:taxon-name-part taxon-name-part-type="genus">Zelus</tp:taxon-name-part> <tp:taxon-name-part taxon-name-part-type="species">leucogrammus</tp:taxon-name-part></tp:taxon-name><comment>: Stål, 1872, p. 90, cat. (subgenus <italic><tp:taxon-name><tp:taxon-name-part taxon-name-part-type="subgenus">Diplodus</tp:taxon-name-part></tp:taxon-name></italic>); Berg, 1879, p. 152–153, cat., descr. and nymph (subgenus <italic><tp:taxon-name><tp:taxon-name-part taxon-name-part-type="subgenus">Diplodus</tp:taxon-name-part></tp:taxon-name></italic>); Lethierry and Severin, 1896, p. 152, cat.; Costa Lima, 1940, p. 7, 218, 224 illus., biol. notes (subgenus <italic><tp:taxon-name><tp:taxon-name-part taxon-name-part-type="subgenus">Diplocodus</tp:taxon-name-part></tp:taxon-name></italic>); Wygodzinsky, 1949a, p. 49, checklist; Wygodzinsky, 1957, p. 264, list (<italic><tp:taxon-name><tp:taxon-name-part taxon-name-part-type="genus">Z.</tp:taxon-name-part> <tp:taxon-name-part taxon-name-part-type="species">leucogrammus</tp:taxon-name-part></tp:taxon-name></italic> (sic.)); Wygodzinsky, 1960, p. 307, locality; Maldonado, 1990, p. 328, cat.</comment></tp:nomenclature-citation></tp:nomenclature-citation-list></tp:nomenclature><tp:treatment-sec sec-type="Description"><title>Description</title><p>Figs <xref ref-type="fig" rid="F2059967">118</xref>, <xref ref-type="fig" rid="F2059971">119</xref>, <xref ref-type="fig" rid="F2059985">120</xref></p><p><bold><italic>Male</italic></bold>: (Fig. <xref ref-type="fig" rid="F2059967">118</xref><xref ref-type="fig" rid="F2059976">a</xref>, <xref ref-type="fig" rid="F2059977">b</xref>, <xref ref-type="fig" rid="F2059978">c</xref>, <xref ref-type="fig" rid="F2059979">d</xref>) Large, total length 15.44–19.55 mm (mean=19.05 mm, Suppl. material <xref ref-type="supplementary-material" rid="S606467">2</xref>); robust. <bold>COLORATION</bold>: Reddish and brownish-black. Surface of head primarily reddish, except for around ocellus and lateral stripe on postocular lobe brownish-black, occasional specimens with most of dorsal surface of head brownish-black. Scape and pedicel dark brown; flagellomeres reddish-brown. Dorsal surface of pronotum mostly brownish-black, margins usually reddish, sometimes also with reddish patch at center; lateral surface with mixed red and black. Scutellum red to brownish-black. Hemelytron nearly entirely brownish-black, extreme distal end somewhat reddish. Legs uniformly brownish-black, without bands. Abdomen nearly entirely reddish, sometimes with dark brown patch on connexivum or brownish stripe on posterior margin of segment. Often with whitish wax-like exudation. <bold>VESTITURE</bold>: Sparsely setose. Similar to that in <italic><tp:taxon-name><tp:taxon-name-part taxon-name-part-type="genus">Z.</tp:taxon-name-part> <tp:taxon-name-part taxon-name-part-type="species">armillatus</tp:taxon-name-part></tp:taxon-name></italic>; lacking adpressed setae; some erect setae on dorsum of head and pronotum spine-like. <bold>STRUCTURE: Head</bold>: Cylindrical, L/W = 2.45. Postocular lobe long; in dorsal view anteriorly gradually narrowing, posterior portion constant, slightly narrower. Eye smallish; lateral margin much wider than postocular lobe; dorsal and ventral margins removed from surfaces of head. <italic>Labium</italic>: I: II: III = 1: 1.5: 0.4. Basiflagellomere diameter slightly larger than that of pedicel. <bold>Thorax</bold>: Anterolateral angle bearing small projection; medial longitudinal sulcus shallow near collar, deepening posteriorly. Posterior pronotal lobe with smooth surface; disc distinctly elevated above humeral angle; humeral angle armed, with spinous processes. Scutellum short; apex angulate. <italic>Legs</italic>: Robust. <italic>Hemelytron</italic>: Slightly surpassing apex of abdomen, not more than length of abdominal segment seven; quadrate cell moderately large; Cu and M of cubital cell converging towards R. <bold>GENITALIA</bold>: (Fig. <xref ref-type="fig" rid="F2059971">119</xref>) <italic>Pygophore</italic>: Ovoid; slightly expanded laterally near base of paramere in dorsal view; posteriorly expanded sac-like sclerite between parameres and medial process. Medial process cylindrical; slender; moderately long; posteriorly directed; basally slightly protruding; apex in posterior view truncate, with very inconspicuous lateral prongs. <italic>Paramere</italic>: Cylindrical; moderately long, not reaching apex of medial process; directed posteriad; slightly curved dorsad; apical part enlarged. <italic>Phallus</italic>: Dorsal phallothecal sclerite shield-shaped; lateral expansion arising close to base; apical portion of phallothecal sclerite not distinctly tapered, flat, laterally angulate; apex truncate, not emarginate; posterior margin of foramen broadly inversely V-shaped. Struts attached to dorsal phallothecal sclerite; apically separate, connected by bridge; basally separate. Basal plate arm moderately robust; separate; converging; in lateral view slightly curved; bridge short; extension of basal plate expanded onto arm.</p><p><bold><italic>Female</italic></bold>: (Fig. <xref ref-type="fig" rid="F2059967">118</xref><xref ref-type="fig" rid="F2059980">e</xref>, <xref ref-type="fig" rid="F2059981">f</xref>) Similar to male, except for the following. Larger than male, total length 21.67–24.62 mm (mean 21.67 mm, Suppl. material <xref ref-type="supplementary-material" rid="S606467">2</xref>).</p></tp:treatment-sec><tp:treatment-sec sec-type="Diagnosis"><title>Diagnosis</title><p>The black dorsal and red ventral coloration is distinctive of this species. Other diagnostic characters include the legs uniformly black and the posterior pronotal lobe with medial depression.</p></tp:treatment-sec><tp:treatment-sec sec-type="Distribution"><title>Distribution</title><p>South America (Fig. <xref ref-type="fig" rid="F2059985">120</xref>). Countries with records: Argentina, Brazil, Colombia and Paraguay.</p></tp:treatment-sec><tp:treatment-sec sec-type="Taxon discussion"><title>Taxon discussion</title><p><italic><tp:taxon-name><tp:taxon-name-part taxon-name-part-type="genus">Zelus</tp:taxon-name-part> <tp:taxon-name-part taxon-name-part-type="species">leucogrammus</tp:taxon-name-part></tp:taxon-name></italic> is one of the most distinctive species among <italic><tp:taxon-name><tp:taxon-name-part taxon-name-part-type="genus">Zelus</tp:taxon-name-part></tp:taxon-name></italic>. It can be easily recognized the red and black coloration, the medial depression on the posterior pronotal lobe. Variations in coloration are minimal and is usually seen in the size the dark area on the posterior pronotal lobe.</p><p>According to Dr. Heinz Wundt at ZSM (pers. comm.), the type material for this species was destroyed during World War II. The original description lists this species from the Amazon River. As this is such a distinctive species, it is not felt that neotype is needed.</p></tp:treatment-sec><tp:treatment-sec><!--Section generated to contain objects referenced in tp:taxon-treatment.--><fig-group id="F2059967" position="float" orientation="portrait"><caption><p><italic><tp:taxon-name><tp:taxon-name-part taxon-name-part-type="genus">Zelus</tp:taxon-name-part> <tp:taxon-name-part taxon-name-part-type="species">leucogrammus</tp:taxon-name-part></tp:taxon-name></italic> (Perty, 1833), habitus</p></caption><fig id="F2059976" position="float" orientation="portrait"><label>Figure 118a.</label><caption><p><italic><tp:taxon-name><tp:taxon-name-part taxon-name-part-type="genus">Zelus</tp:taxon-name-part> <tp:taxon-name-part taxon-name-part-type="species">leucogrammus</tp:taxon-name-part></tp:taxon-name></italic> (Perty, 1833), male, dorsal view (UCR_ENT 00047623, Minas Gerais, Brazil)</p></caption><graphic xmlns:xlink="http://www.w3.org/1999/xlink" xlink:href="biodiversity_data_journal-4-e8150-g118_a.jpg" xlink:type="simple" position="float" orientation="portrait" id="oo_62525.jpg"/></fig><fig id="F2059977" position="float" orientation="portrait"><label>Figure 118b.</label><caption><p><italic><tp:taxon-name><tp:taxon-name-part taxon-name-part-type="genus">Zelus</tp:taxon-name-part> <tp:taxon-name-part taxon-name-part-type="species">leucogrammus</tp:taxon-name-part></tp:taxon-name></italic> (Perty, 1833), male, lateral view (UCR_ENT 00047623, Minas Gerais, Brazil)</p></caption><graphic xmlns:xlink="http://www.w3.org/1999/xlink" xlink:href="biodiversity_data_journal-4-e8150-g118_b.jpg" xlink:type="simple" position="float" orientation="portrait" id="oo_62526.jpg"/></fig><fig id="F2059978" position="float" orientation="portrait"><label>Figure 118c.</label><caption><p><italic><tp:taxon-name><tp:taxon-name-part taxon-name-part-type="genus">Zelus</tp:taxon-name-part> <tp:taxon-name-part taxon-name-part-type="species">leucogrammus</tp:taxon-name-part></tp:taxon-name></italic> (Perty, 1833), male, dorsal view (UCR_ENT 00017803, Itapua, Paraguay)</p></caption><graphic xmlns:xlink="http://www.w3.org/1999/xlink" xlink:href="biodiversity_data_journal-4-e8150-g118_c.jpg" xlink:type="simple" position="float" orientation="portrait" id="oo_62527.jpg"/></fig><fig id="F2059979" position="float" orientation="portrait"><label>Figure 118d.</label><caption><p><italic><tp:taxon-name><tp:taxon-name-part taxon-name-part-type="genus">Zelus</tp:taxon-name-part> <tp:taxon-name-part taxon-name-part-type="species">leucogrammus</tp:taxon-name-part></tp:taxon-name></italic> (Perty, 1833), male, lateral view (UCR_ENT 00017803, Itapua, Paraguay)</p></caption><graphic xmlns:xlink="http://www.w3.org/1999/xlink" xlink:href="biodiversity_data_journal-4-e8150-g118_d.jpg" xlink:type="simple" position="float" orientation="portrait" id="oo_62528.jpg"/></fig><fig id="F2059980" position="float" orientation="portrait"><label>Figure 118e.</label><caption><p><italic><tp:taxon-name><tp:taxon-name-part taxon-name-part-type="genus">Zelus</tp:taxon-name-part> <tp:taxon-name-part taxon-name-part-type="species">leucogrammus</tp:taxon-name-part></tp:taxon-name></italic> (Perty, 1833), female, dorsal view (UCR_ENT 00047638, Minas Gerais, Brazil)</p></caption><graphic xmlns:xlink="http://www.w3.org/1999/xlink" xlink:href="biodiversity_data_journal-4-e8150-g118_e.jpg" xlink:type="simple" position="float" orientation="portrait" id="oo_62529.jpg"/></fig><fig id="F2059981" position="float" orientation="portrait"><label>Figure 118f.</label><caption><p><italic><tp:taxon-name><tp:taxon-name-part taxon-name-part-type="genus">Zelus</tp:taxon-name-part> <tp:taxon-name-part taxon-name-part-type="species">leucogrammus</tp:taxon-name-part></tp:taxon-name></italic> (Perty, 1833), female, lateral view (UCR_ENT 00047638, Minas Gerais, Brazil)</p></caption><graphic xmlns:xlink="http://www.w3.org/1999/xlink" xlink:href="biodiversity_data_journal-4-e8150-g118_f.jpg" xlink:type="simple" position="float" orientation="portrait" id="oo_62530.jpg"/></fig></fig-group><fig-group id="F2059971" position="float" orientation="portrait"><caption><p><italic><tp:taxon-name><tp:taxon-name-part taxon-name-part-type="genus">Zelus</tp:taxon-name-part> <tp:taxon-name-part taxon-name-part-type="species">leucogrammus</tp:taxon-name-part></tp:taxon-name></italic> (Perty, 1833), male genitalic structures</p></caption><fig id="F2059983" position="float" orientation="portrait"><label>Figure 119a.</label><caption><p><italic><tp:taxon-name><tp:taxon-name-part taxon-name-part-type="genus">Zelus</tp:taxon-name-part> <tp:taxon-name-part taxon-name-part-type="species">leucogrammus</tp:taxon-name-part></tp:taxon-name></italic> (Perty, 1833), pygophore, lateral and posterior views</p></caption><graphic xmlns:xlink="http://www.w3.org/1999/xlink" xlink:href="biodiversity_data_journal-4-e8150-g119_a.png" xlink:type="simple" position="float" orientation="portrait" id="oo_62531.png"/></fig><fig id="F2059984" position="float" orientation="portrait"><label>Figure 119b.</label><caption><p><italic><tp:taxon-name><tp:taxon-name-part taxon-name-part-type="genus">Zelus</tp:taxon-name-part> <tp:taxon-name-part taxon-name-part-type="species">leucogrammus</tp:taxon-name-part></tp:taxon-name></italic> (Perty, 1833), phallus, dorsal view</p></caption><graphic xmlns:xlink="http://www.w3.org/1999/xlink" xlink:href="biodiversity_data_journal-4-e8150-g119_b.png" xlink:type="simple" position="float" orientation="portrait" id="oo_62532.png"/></fig></fig-group><fig id="F2059985" position="float" orientation="portrait"><label>Figure 120.</label><caption><p><italic><tp:taxon-name><tp:taxon-name-part taxon-name-part-type="genus">Zelus</tp:taxon-name-part> <tp:taxon-name-part taxon-name-part-type="species">leucogrammus</tp:taxon-name-part></tp:taxon-name></italic> (Perty, 1833), specimen record map</p></caption><graphic xmlns:xlink="http://www.w3.org/1999/xlink" xlink:href="biodiversity_data_journal-4-e8150-g120.png" position="float" id="oo_62533.png" orientation="portrait" xlink:type="simple"/></fig><fig id="F2059976" position="float" orientation="portrait"><label>Figure 118a.</label><caption><p><italic><tp:taxon-name><tp:taxon-name-part taxon-name-part-type="genus">Zelus</tp:taxon-name-part> <tp:taxon-name-part taxon-name-part-type="species">leucogrammus</tp:taxon-name-part></tp:taxon-name></italic> (Perty, 1833), male, dorsal view (UCR_ENT 00047623, Minas Gerais, Brazil)</p></caption><graphic xmlns:xlink="http://www.w3.org/1999/xlink" xlink:href="biodiversity_data_journal-4-e8150-g118_a.jpg" xlink:type="simple" position="float" orientation="portrait" id="oo_62525.jpg"/></fig><fig id="F2059977" position="float" orientation="portrait"><label>Figure 118b.</label><caption><p><italic><tp:taxon-name><tp:taxon-name-part taxon-name-part-type="genus">Zelus</tp:taxon-name-part> <tp:taxon-name-part taxon-name-part-type="species">leucogrammus</tp:taxon-name-part></tp:taxon-name></italic> (Perty, 1833), male, lateral view (UCR_ENT 00047623, Minas Gerais, Brazil)</p></caption><graphic xmlns:xlink="http://www.w3.org/1999/xlink" xlink:href="biodiversity_data_journal-4-e8150-g118_b.jpg" xlink:type="simple" position="float" orientation="portrait" id="oo_62526.jpg"/></fig><fig id="F2059978" position="float" orientation="portrait"><label>Figure 118c.</label><caption><p><italic><tp:taxon-name><tp:taxon-name-part taxon-name-part-type="genus">Zelus</tp:taxon-name-part> <tp:taxon-name-part taxon-name-part-type="species">leucogrammus</tp:taxon-name-part></tp:taxon-name></italic> (Perty, 1833), male, dorsal view (UCR_ENT 00017803, Itapua, Paraguay)</p></caption><graphic xmlns:xlink="http://www.w3.org/1999/xlink" xlink:href="biodiversity_data_journal-4-e8150-g118_c.jpg" xlink:type="simple" position="float" orientation="portrait" id="oo_62527.jpg"/></fig><fig id="F2059979" position="float" orientation="portrait"><label>Figure 118d.</label><caption><p><italic><tp:taxon-name><tp:taxon-name-part taxon-name-part-type="genus">Zelus</tp:taxon-name-part> <tp:taxon-name-part taxon-name-part-type="species">leucogrammus</tp:taxon-name-part></tp:taxon-name></italic> (Perty, 1833), male, lateral view (UCR_ENT 00017803, Itapua, Paraguay)</p></caption><graphic xmlns:xlink="http://www.w3.org/1999/xlink" xlink:href="biodiversity_data_journal-4-e8150-g118_d.jpg" xlink:type="simple" position="float" orientation="portrait" id="oo_62528.jpg"/></fig><supplementary-material xmlns:xlink="http://www.w3.org/1999/xlink" id="S606467" orientation="portrait" position="float" xlink:type="simple"><label>Supplementary material 2</label><caption><p>Measurements of species of <tp:taxon-name><tp:taxon-name-part taxon-name-part-type="genus">Zelus</tp:taxon-name-part></tp:taxon-name> Fabricius, 1803</p></caption><p>Data type: morphological, morphological measurements</p><p>Brief description: Measurements of species of <italic><tp:taxon-name><tp:taxon-name-part taxon-name-part-type="genus">Zelus</tp:taxon-name-part></tp:taxon-name></italic> Fabricius, 1803.</p><p>File: oo_91807.xlsx</p><media xlink:href="biodiversity_data_journal-4-e8150-s002.xlsx" mimetype="Microsoft Excel Document" mime-subtype="xlsx" position="float" orientation="portrait" xlink:type="simple"/><attrib specific-use="authors">Guanyang Zhang, Elwood Hart, Christiane Weirauch</attrib></supplementary-material><fig id="F2059980" position="float" orientation="portrait"><label>Figure 118e.</label><caption><p><italic><tp:taxon-name><tp:taxon-name-part taxon-name-part-type="genus">Zelus</tp:taxon-name-part> <tp:taxon-name-part taxon-name-part-type="species">leucogrammus</tp:taxon-name-part></tp:taxon-name></italic> (Perty, 1833), female, dorsal view (UCR_ENT 00047638, Minas Gerais, Brazil)</p></caption><graphic xmlns:xlink="http://www.w3.org/1999/xlink" xlink:href="biodiversity_data_journal-4-e8150-g118_e.jpg" xlink:type="simple" position="float" orientation="portrait" id="oo_62529.jpg"/></fig><fig id="F2059981" position="float" orientation="portrait"><label>Figure 118f.</label><caption><p><italic><tp:taxon-name><tp:taxon-name-part taxon-name-part-type="genus">Zelus</tp:taxon-name-part> <tp:taxon-name-part taxon-name-part-type="species">leucogrammus</tp:taxon-name-part></tp:taxon-name></italic> (Perty, 1833), female, lateral view (UCR_ENT 00047638, Minas Gerais, Brazil)</p></caption><graphic xmlns:xlink="http://www.w3.org/1999/xlink" xlink:href="biodiversity_data_journal-4-e8150-g118_f.jpg" xlink:type="simple" position="float" orientation="portrait" id="oo_62530.jpg"/></fig></tp:treatment-sec></tp:taxon-treatment>
