# Supplementary material for: A taxonomic monograph of the assassin bug genus Zelus Fabricius (Hemiptera: Reduviidae): 71 species based on 10,000 specimens
Source: Biodivers Data J. 2016 Jul 8;(4):e8150. doi: 10.3897/BDJ.4.e8150 (PMC5019016; doi:10.3897/BDJ.4.e8150)
Supplement: XML Treatment for Zelus litigiosus [file BDJ.4.e8150-treatment40.xml]

<!DOCTYPE tp:taxon-treatment
  PUBLIC "-//TaxonX//DTD Taxonomic Treatment Publishing DTD v0 20100105//EN" "tax-treatment-NSO.dtd">
<tp:taxon-treatment xmlns:tp="http://www.plazi.org/taxpub"><tp:treatment-meta><mixed-citation publication-type="journal"><person-group><name><surname>Zhang</surname><given-names>Guanyang</given-names></name><name><surname>Hart</surname><given-names>Elwood R</given-names></name><name><surname>Weirauch</surname><given-names>Christiane</given-names></name></person-group><article-title>A taxonomic monograph of the assassin bug genus <italic><tp:taxon-name><tp:taxon-name-part taxon-name-part-type="genus">Zelus</tp:taxon-name-part></tp:taxon-name></italic> Fabricius (<tp:taxon-name><tp:taxon-name-part taxon-name-part-type="order">Hemiptera</tp:taxon-name-part></tp:taxon-name>: <tp:taxon-name><tp:taxon-name-part taxon-name-part-type="family">Reduviidae</tp:taxon-name-part></tp:taxon-name>): 71 species based on 10,000 specimens</article-title><source>Biodivers Data J</source><day>08</day><month>7</month><year>2016</year><volume>2016</volume><issue>4</issue><pub-id pub-id-type="doi">10.3897/BDJ.4.e8150</pub-id></mixed-citation></tp:treatment-meta><tp:nomenclature><tp:taxon-name><tp:taxon-name-part taxon-name-part-type="genus">Zelus</tp:taxon-name-part> <tp:taxon-name-part taxon-name-part-type="species">litigiosus</tp:taxon-name-part></tp:taxon-name><tp:taxon-authority>Stål, 1862</tp:taxon-authority><tp:nomenclature-citation-list><tp:nomenclature-citation><tp:taxon-name><tp:taxon-name-part taxon-name-part-type="genus">Zelus</tp:taxon-name-part> <tp:taxon-name-part taxon-name-part-type="species">litigiosus</tp:taxon-name-part></tp:taxon-name><comment> Stål, 1862, p. 453, orig. descr.; Stål, 1872, p. 90, cat. (subgenus <italic><tp:taxon-name><tp:taxon-name-part taxon-name-part-type="subgenus">Diplodus</tp:taxon-name-part></tp:taxon-name></italic>); Lethierry and Severin, 1896, p. 152, cat.; Champion, 1898, p. 257, Tab. XV. fig. 20, 20a, fig. and junior syn. of <italic><tp:taxon-name><tp:taxon-name-part taxon-name-part-type="genus">Z.</tp:taxon-name-part> <tp:taxon-name-part taxon-name-part-type="species">janus</tp:taxon-name-part></tp:taxon-name></italic>; Maldonado, 1990, p. 328, cat.</comment></tp:nomenclature-citation><tp:nomenclature-citation><tp:taxon-name><tp:taxon-name-part taxon-name-part-type="genus">Diplodus</tp:taxon-name-part> <tp:taxon-name-part taxon-name-part-type="species">litigiosus</tp:taxon-name-part></tp:taxon-name><comment>: Walker, 1873, p. 124, cat; Uhler, 1886, p. 24, checklist.</comment></tp:nomenclature-citation></tp:nomenclature-citation-list></tp:nomenclature><tp:treatment-sec sec-type="materials"><title>Materials</title><list list-type="alpha-lower" list-content="occurrences"><list-item><p><bold>Type status:</bold> <named-content xmlns:xlink="http://www.w3.org/1999/xlink" content-type="dwc:typeStatus" xlink:type="simple">Lectotype</named-content>. <bold>Occurrence:</bold> catalogNumber: <named-content xmlns:xlink="http://www.w3.org/1999/xlink" content-type="dwc:catalogNumber" xlink:type="simple">UCR_ENT 00041006</named-content>; occurrenceRemarks: <named-content xmlns:xlink="http://www.w3.org/1999/xlink" content-type="dwc:occurrenceRemarks" xlink:type="simple">Lectotype of <italic><tp:taxon-name><tp:taxon-name-part taxon-name-part-type="genus">Zelus</tp:taxon-name-part> <tp:taxon-name-part taxon-name-part-type="species">litigiosus</tp:taxon-name-part></tp:taxon-name></italic> Stål, 1862 (<bold>New Designation</bold> by Zhang, Hart &amp; Weirauch, 2016) Verbatim label info: Mexico / Salle / litigiosus Stal / Lectotype <tp:taxon-name><tp:taxon-name-part taxon-name-part-type="genus">Zelus</tp:taxon-name-part> <tp:taxon-name-part taxon-name-part-type="species">litigiosus</tp:taxon-name-part></tp:taxon-name> Stal / designated by E.R.Hart / Typus / NHRS-GULI 000000332</named-content>; recordedBy: <named-content xmlns:xlink="http://www.w3.org/1999/xlink" content-type="dwc:recordedBy" xlink:type="simple">salle</named-content>; sex: <named-content xmlns:xlink="http://www.w3.org/1999/xlink" content-type="dwc:sex" xlink:type="simple">Adult Female</named-content>; <bold>Taxon:</bold> scientificName: <named-content xmlns:xlink="http://www.w3.org/1999/xlink" content-type="dwc:scientificName" xlink:type="simple"><italic><tp:taxon-name><tp:taxon-name-part taxon-name-part-type="genus">Zelus</tp:taxon-name-part> <tp:taxon-name-part taxon-name-part-type="species">litigiosus</tp:taxon-name-part></tp:taxon-name></italic></named-content>; family: <named-content xmlns:xlink="http://www.w3.org/1999/xlink" content-type="dwc:family" xlink:type="simple"><tp:taxon-name><tp:taxon-name-part taxon-name-part-type="family">Reduviidae</tp:taxon-name-part></tp:taxon-name></named-content>; genus: <named-content xmlns:xlink="http://www.w3.org/1999/xlink" content-type="dwc:genus" xlink:type="simple"><tp:taxon-name><tp:taxon-name-part taxon-name-part-type="genus">Zelus</tp:taxon-name-part></tp:taxon-name></named-content>; scientificNameAuthorship: <named-content xmlns:xlink="http://www.w3.org/1999/xlink" content-type="dwc:scientificNameAuthorship" xlink:type="simple">Stål, 1862</named-content>; <bold>Location:</bold> country: <named-content xmlns:xlink="http://www.w3.org/1999/xlink" content-type="dwc:country" xlink:type="simple">MEXICO</named-content>; <bold>Identification:</bold> identifiedBy: <named-content xmlns:xlink="http://www.w3.org/1999/xlink" content-type="dwc:identifiedBy" xlink:type="simple">G. Zhang</named-content>; dateIdentified: <named-content xmlns:xlink="http://www.w3.org/1999/xlink" content-type="dwc:dateIdentified" xlink:type="simple">2012</named-content>; <bold>Record Level:</bold> institutionCode: <named-content xmlns:xlink="http://www.w3.org/1999/xlink" content-type="dwc:institutionCode" xlink:type="simple">NHRS</named-content></p></list-item><list-item><p><bold>Type status:</bold> <named-content xmlns:xlink="http://www.w3.org/1999/xlink" content-type="dwc:typeStatus" xlink:type="simple">Paralectotype</named-content>. <bold>Occurrence:</bold> occurrenceRemarks: <named-content xmlns:xlink="http://www.w3.org/1999/xlink" content-type="dwc:occurrenceRemarks" xlink:type="simple">Paralectotype of <italic><tp:taxon-name><tp:taxon-name-part taxon-name-part-type="genus">Zelus</tp:taxon-name-part> <tp:taxon-name-part taxon-name-part-type="species">litigiosus</tp:taxon-name-part></tp:taxon-name></italic> Stål, 1862 (<bold>New Designation</bold> by Zhang, Hart &amp; Weirauch, 2016) Verbatim label info: Mexico / Salle / litigiosus Stal / Paralectotype <italic><tp:taxon-name><tp:taxon-name-part taxon-name-part-type="genus">Zelus</tp:taxon-name-part> <tp:taxon-name-part taxon-name-part-type="species">litigiosus</tp:taxon-name-part></tp:taxon-name></italic> Stal / designated by E.R.Hart</named-content>; recordedBy: <named-content xmlns:xlink="http://www.w3.org/1999/xlink" content-type="dwc:recordedBy" xlink:type="simple">salle</named-content>; sex: <named-content xmlns:xlink="http://www.w3.org/1999/xlink" content-type="dwc:sex" xlink:type="simple">Adult Female</named-content>; <bold>Taxon:</bold> scientificName: <named-content xmlns:xlink="http://www.w3.org/1999/xlink" content-type="dwc:scientificName" xlink:type="simple"><italic><tp:taxon-name><tp:taxon-name-part taxon-name-part-type="genus">Zelus</tp:taxon-name-part> <tp:taxon-name-part taxon-name-part-type="species">litigiosus</tp:taxon-name-part></tp:taxon-name></italic></named-content>; family: <named-content xmlns:xlink="http://www.w3.org/1999/xlink" content-type="dwc:family" xlink:type="simple"><tp:taxon-name><tp:taxon-name-part taxon-name-part-type="family">Reduviidae</tp:taxon-name-part></tp:taxon-name></named-content>; genus: <named-content xmlns:xlink="http://www.w3.org/1999/xlink" content-type="dwc:genus" xlink:type="simple"><tp:taxon-name><tp:taxon-name-part taxon-name-part-type="genus">Zelus</tp:taxon-name-part></tp:taxon-name></named-content>; scientificNameAuthorship: <named-content xmlns:xlink="http://www.w3.org/1999/xlink" content-type="dwc:scientificNameAuthorship" xlink:type="simple">Stål, 1862</named-content>; <bold>Location:</bold> country: <named-content xmlns:xlink="http://www.w3.org/1999/xlink" content-type="dwc:country" xlink:type="simple">MEXICO</named-content>; <bold>Identification:</bold> identifiedBy: <named-content xmlns:xlink="http://www.w3.org/1999/xlink" content-type="dwc:identifiedBy" xlink:type="simple">G. Zhang</named-content>; <bold>Record Level:</bold> institutionCode: <named-content xmlns:xlink="http://www.w3.org/1999/xlink" content-type="dwc:institutionCode" xlink:type="simple">NHRS</named-content></p></list-item></list></tp:treatment-sec><tp:treatment-sec sec-type="Description"><title>Description</title><p>Figs <xref ref-type="fig" rid="F2060041">124</xref>, <xref ref-type="fig" rid="F2060052">125</xref>, <xref ref-type="fig" rid="F2060056">126</xref></p><p><bold><italic>Male</italic></bold>: (Fig. <xref ref-type="fig" rid="F2060041">124</xref><xref ref-type="fig" rid="F2060046">a</xref>, <xref ref-type="fig" rid="F2060047">b</xref>, <xref ref-type="fig" rid="F2060048">c</xref>, <xref ref-type="fig" rid="F2060049">d</xref>) Large, total length 17.10–18.80 mm (mean 18.15 mm, Suppl. material <xref ref-type="supplementary-material" rid="S606467">2</xref>); robust. <bold>COLORATION</bold>: Brown, brownish-black, sometimes with orange or red. Dorsal and lateral surfaces of head usually brownish-black, ventral surface yellowish-brown; variable amount of yellowish-brown on anteocular lobe; yellowish-brown patch usually between eye and ocellus and medially on postocular lobe. Scape and pedicel with yellow and black bands. Areas of setal tracts on anterior pronotal lobe lighter than glabrous surface, difference subtle in some specimens. Posterior lobe usually uniformly brown, orange or red; lateral surfaces lighter in some specimens. Scutellum dark brown. Corium and clavus usually uniform, orange, brown or dark brown; some specimens with distal part lighter; membrane dark brown. Legs usually yellowish-brown with black bands, usually one on tibiae and two or three on femora; completely black in some dark specimens. <bold>VESTITURE</bold>: Densely setose. Head with both recumbent and erect setae dorsally, and predominantly short, recumbent setae ventrally. Anterior pronotal lobe with long erect setae, mainly occupying setal tracts; posterior pronotal lobe with fine, erect setae. Abdomen with short, recumbent setae, interspersed with long, erect setae. <bold>STRUCTURE: Head</bold>: Cylindrical, L/W = 2.25. Postocular lobe long; in dorsal view anteriorly gradually narrowing, posterior portion constant, slightly narrower. Eye smallish; lateral margin only slightly wider than postocular lobe; dorsal margin removed from postocular transverse groove, ventral margin attaining ventral surface of head. <italic>Labium</italic>: I: II: III = 1: 1.4: 0.4. Basiflagellomere diameter subequal to that of pedicel. <bold>Thorax</bold>: Anterolateral angle bearing small protuberance; medial longitudinal sulcus evident throughout, deepening posteriorly. Posterior pronotal lobe with rugulose surface; disc distinctly elevated above humeral angle; humeral angle armed, with short tuberculate process. Scutellum moderately long; apex angulate. <italic>Legs</italic>: Slender. <italic>Hemelytron</italic>: Slightly surpassing apex of abdomen, not more than length of abdominal segment seven; quadrate cell large and broad; Cu and M of cubital cell converging towards R. <bold>GENITALIA</bold>: (Fig. <xref ref-type="fig" rid="F2060052">125</xref>) <italic>Pygophore</italic>: Rounded; slightly expanded laterally near base of paramere in dorsal view; posteriorly expanded sac-like sclerite between paramere and medial process. Medial process cylindrical; slender; moderately long; posteriorly directed; straight; apex in posterior view rounded, with very inconspicuous lateral prongs. <italic>Paramere</italic>: Cylindrical; moderately long, not reaching apex of medial process; directed posteriad; nearly straight; apical part not enlarged. <italic>Phallus</italic>: Dorsal phallothecal sclerite somewhat squarish; sharp laterally oriented process close to posterior margin of foramen and basal arms; apical portion of phallothecal sclerite not distinctly tapered, flat, lateral margin narrowly angulate; apex rounded; posterior margin of foramen broadly concave, medially deeper. Struts attached to dorsal phallothecal sclerite; apically fused; basally mostly separate, moderately fused. Basal plate arm moderately robust; separate; diverging; in lateral view very slightly curved; bridge short; extension of basal plate small and confined to apex of basal plate arm.</p><p><bold><italic>Female</italic></bold>: (Fig. <xref ref-type="fig" rid="F2060041">124</xref><xref ref-type="fig" rid="F2060050">e</xref>, <xref ref-type="fig" rid="F2060051">f</xref>) Similar to male, except for the following. Larger than male, total length 19.75–21.95mm (mean 20.88 mm, Suppl. material <xref ref-type="supplementary-material" rid="S606467">2</xref>). Dorsal surface never entirely brownish-black.</p></tp:treatment-sec><tp:treatment-sec sec-type="Diagnosis"><title>Diagnosis</title><p>Among species in the <italic><tp:taxon-name><tp:taxon-name-part taxon-name-part-type="genus">Zelus</tp:taxon-name-part> <tp:taxon-name-part taxon-name-part-type="species">armillatus</tp:taxon-name-part></tp:taxon-name></italic> species group occurring in overlapping geographical regions, <italic><tp:taxon-name><tp:taxon-name-part taxon-name-part-type="genus">Zelus</tp:taxon-name-part> <tp:taxon-name-part taxon-name-part-type="species">litigiosus</tp:taxon-name-part></tp:taxon-name></italic> can be easily distinguished from <italic><tp:taxon-name><tp:taxon-name-part taxon-name-part-type="genus">Z.</tp:taxon-name-part> <tp:taxon-name-part taxon-name-part-type="species">janus</tp:taxon-name-part></tp:taxon-name></italic> by the elevated disc of the posterior pronotal lobe. It can be separated from <italic><tp:taxon-name><tp:taxon-name-part taxon-name-part-type="genus">Z.</tp:taxon-name-part> <tp:taxon-name-part taxon-name-part-type="species">sulcicollis</tp:taxon-name-part></tp:taxon-name></italic> by the flat or slightly convex disc of the posterior pronotal lobe, and that being depressed in <italic><tp:taxon-name><tp:taxon-name-part taxon-name-part-type="genus">Z.</tp:taxon-name-part> <tp:taxon-name-part taxon-name-part-type="species">sulcicollis</tp:taxon-name-part></tp:taxon-name></italic>.</p></tp:treatment-sec><tp:treatment-sec sec-type="Distribution"><title>Distribution</title><p>Southwestern Mexico (Fig. <xref ref-type="fig" rid="F2060056">126</xref>).</p></tp:treatment-sec><tp:treatment-sec><!--Section generated to contain objects referenced in tp:taxon-treatment.--><fig-group id="F2060041" position="float" orientation="portrait"><caption><p><italic><tp:taxon-name><tp:taxon-name-part taxon-name-part-type="genus">Zelus</tp:taxon-name-part> <tp:taxon-name-part taxon-name-part-type="species">litigiosus</tp:taxon-name-part></tp:taxon-name></italic> Stål, 1872, habitus</p></caption><fig id="F2060046" position="float" orientation="portrait"><label>Figure 124a.</label><caption><p><italic><tp:taxon-name><tp:taxon-name-part taxon-name-part-type="genus">Zelus</tp:taxon-name-part> <tp:taxon-name-part taxon-name-part-type="species">litigiosus</tp:taxon-name-part></tp:taxon-name></italic> Stål, 1872, male, dorsal view (UCR_ENT 00034145, Mexico, Mexico)</p></caption><graphic xmlns:xlink="http://www.w3.org/1999/xlink" xlink:href="biodiversity_data_journal-4-e8150-g124_a.jpg" xlink:type="simple" position="float" orientation="portrait" id="oo_62552.jpg"/></fig><fig id="F2060047" position="float" orientation="portrait"><label>Figure 124b.</label><caption><p><italic><tp:taxon-name><tp:taxon-name-part taxon-name-part-type="genus">Zelus</tp:taxon-name-part> <tp:taxon-name-part taxon-name-part-type="species">litigiosus</tp:taxon-name-part></tp:taxon-name></italic> Stål, 1872, male, lateral view (UCR_ENT 00034145, Mexico, Mexico)</p></caption><graphic xmlns:xlink="http://www.w3.org/1999/xlink" xlink:href="biodiversity_data_journal-4-e8150-g124_b.jpg" xlink:type="simple" position="float" orientation="portrait" id="oo_62551.jpg"/></fig><fig id="F2060048" position="float" orientation="portrait"><label>Figure 124c.</label><caption><p><italic><tp:taxon-name><tp:taxon-name-part taxon-name-part-type="genus">Zelus</tp:taxon-name-part> <tp:taxon-name-part taxon-name-part-type="species">litigiosus</tp:taxon-name-part></tp:taxon-name></italic> Stål, 1872, male, dorsal view (UCR_ENT 00034156, Jalisco, Mexico)</p></caption><graphic xmlns:xlink="http://www.w3.org/1999/xlink" xlink:href="biodiversity_data_journal-4-e8150-g124_c.jpg" xlink:type="simple" position="float" orientation="portrait" id="oo_62553.jpg"/></fig><fig id="F2060049" position="float" orientation="portrait"><label>Figure 124d.</label><caption><p><italic><tp:taxon-name><tp:taxon-name-part taxon-name-part-type="genus">Zelus</tp:taxon-name-part> <tp:taxon-name-part taxon-name-part-type="species">litigiosus</tp:taxon-name-part></tp:taxon-name></italic> Stål, 1872, male, lateral view (UCR_ENT 00034156, Jalisco, Mexico)</p></caption><graphic xmlns:xlink="http://www.w3.org/1999/xlink" xlink:href="biodiversity_data_journal-4-e8150-g124_d.jpg" xlink:type="simple" position="float" orientation="portrait" id="oo_62554.jpg"/></fig><fig id="F2060050" position="float" orientation="portrait"><label>Figure 124e.</label><caption><p><italic><tp:taxon-name><tp:taxon-name-part taxon-name-part-type="genus">Zelus</tp:taxon-name-part> <tp:taxon-name-part taxon-name-part-type="species">litigiosus</tp:taxon-name-part></tp:taxon-name></italic> Stål, 1872, female, dorsal view (UCR_ENT 00019131, Colima, Mexico)</p></caption><graphic xmlns:xlink="http://www.w3.org/1999/xlink" xlink:href="biodiversity_data_journal-4-e8150-g124_e.jpg" xlink:type="simple" position="float" orientation="portrait" id="oo_62555.jpg"/></fig><fig id="F2060051" position="float" orientation="portrait"><label>Figure 124f.</label><caption><p><italic><tp:taxon-name><tp:taxon-name-part taxon-name-part-type="genus">Zelus</tp:taxon-name-part> <tp:taxon-name-part taxon-name-part-type="species">litigiosus</tp:taxon-name-part></tp:taxon-name></italic> Stål, 1872, female, lateral view (UCR_ENT 00019131, Colima, Mexico)</p></caption><graphic xmlns:xlink="http://www.w3.org/1999/xlink" xlink:href="biodiversity_data_journal-4-e8150-g124_f.jpg" xlink:type="simple" position="float" orientation="portrait" id="oo_62556.jpg"/></fig></fig-group><fig-group id="F2060052" position="float" orientation="portrait"><caption><p><italic><tp:taxon-name><tp:taxon-name-part taxon-name-part-type="genus">Zelus</tp:taxon-name-part> <tp:taxon-name-part taxon-name-part-type="species">litigiosus</tp:taxon-name-part></tp:taxon-name></italic> Stål, 1872, male genitalic structures</p></caption><fig id="F2060059" position="float" orientation="portrait"><label>Figure 125a.</label><caption><p><italic><tp:taxon-name><tp:taxon-name-part taxon-name-part-type="genus">Zelus</tp:taxon-name-part> <tp:taxon-name-part taxon-name-part-type="species">litigiosus</tp:taxon-name-part></tp:taxon-name></italic> Stål, 1872, pygophore, lateral and posterior views</p></caption><graphic xmlns:xlink="http://www.w3.org/1999/xlink" xlink:href="biodiversity_data_journal-4-e8150-g125_a.png" xlink:type="simple" position="float" orientation="portrait" id="oo_62557.png"/></fig><fig id="F2060060" position="float" orientation="portrait"><label>Figure 125b.</label><caption><p><italic><tp:taxon-name><tp:taxon-name-part taxon-name-part-type="genus">Zelus</tp:taxon-name-part> <tp:taxon-name-part taxon-name-part-type="species">litigiosus</tp:taxon-name-part></tp:taxon-name></italic> Stål, 1872, phallus</p></caption><graphic xmlns:xlink="http://www.w3.org/1999/xlink" xlink:href="biodiversity_data_journal-4-e8150-g125_b.png" xlink:type="simple" position="float" orientation="portrait" id="oo_92088.png"/></fig></fig-group><fig id="F2060056" position="float" orientation="portrait"><label>Figure 126.</label><caption><p><italic><tp:taxon-name><tp:taxon-name-part taxon-name-part-type="genus">Zelus</tp:taxon-name-part> <tp:taxon-name-part taxon-name-part-type="species">litigiosus</tp:taxon-name-part></tp:taxon-name></italic> Stål, 1872, specimen record map</p></caption><graphic xmlns:xlink="http://www.w3.org/1999/xlink" xlink:href="biodiversity_data_journal-4-e8150-g126.png" position="float" id="oo_62559.png" orientation="portrait" xlink:type="simple"/></fig><fig id="F2060046" position="float" orientation="portrait"><label>Figure 124a.</label><caption><p><italic><tp:taxon-name><tp:taxon-name-part taxon-name-part-type="genus">Zelus</tp:taxon-name-part> <tp:taxon-name-part taxon-name-part-type="species">litigiosus</tp:taxon-name-part></tp:taxon-name></italic> Stål, 1872, male, dorsal view (UCR_ENT 00034145, Mexico, Mexico)</p></caption><graphic xmlns:xlink="http://www.w3.org/1999/xlink" xlink:href="biodiversity_data_journal-4-e8150-g124_a.jpg" xlink:type="simple" position="float" orientation="portrait" id="oo_62552.jpg"/></fig><fig id="F2060047" position="float" orientation="portrait"><label>Figure 124b.</label><caption><p><italic><tp:taxon-name><tp:taxon-name-part taxon-name-part-type="genus">Zelus</tp:taxon-name-part> <tp:taxon-name-part taxon-name-part-type="species">litigiosus</tp:taxon-name-part></tp:taxon-name></italic> Stål, 1872, male, lateral view (UCR_ENT 00034145, Mexico, Mexico)</p></caption><graphic xmlns:xlink="http://www.w3.org/1999/xlink" xlink:href="biodiversity_data_journal-4-e8150-g124_b.jpg" xlink:type="simple" position="float" orientation="portrait" id="oo_62551.jpg"/></fig><fig id="F2060048" position="float" orientation="portrait"><label>Figure 124c.</label><caption><p><italic><tp:taxon-name><tp:taxon-name-part taxon-name-part-type="genus">Zelus</tp:taxon-name-part> <tp:taxon-name-part taxon-name-part-type="species">litigiosus</tp:taxon-name-part></tp:taxon-name></italic> Stål, 1872, male, dorsal view (UCR_ENT 00034156, Jalisco, Mexico)</p></caption><graphic xmlns:xlink="http://www.w3.org/1999/xlink" xlink:href="biodiversity_data_journal-4-e8150-g124_c.jpg" xlink:type="simple" position="float" orientation="portrait" id="oo_62553.jpg"/></fig><fig id="F2060049" position="float" orientation="portrait"><label>Figure 124d.</label><caption><p><italic><tp:taxon-name><tp:taxon-name-part taxon-name-part-type="genus">Zelus</tp:taxon-name-part> <tp:taxon-name-part taxon-name-part-type="species">litigiosus</tp:taxon-name-part></tp:taxon-name></italic> Stål, 1872, male, lateral view (UCR_ENT 00034156, Jalisco, Mexico)</p></caption><graphic xmlns:xlink="http://www.w3.org/1999/xlink" xlink:href="biodiversity_data_journal-4-e8150-g124_d.jpg" xlink:type="simple" position="float" orientation="portrait" id="oo_62554.jpg"/></fig><supplementary-material xmlns:xlink="http://www.w3.org/1999/xlink" id="S606467" orientation="portrait" position="float" xlink:type="simple"><label>Supplementary material 2</label><caption><p>Measurements of species of <tp:taxon-name><tp:taxon-name-part taxon-name-part-type="genus">Zelus</tp:taxon-name-part></tp:taxon-name> Fabricius, 1803</p></caption><p>Data type: morphological, morphological measurements</p><p>Brief description: Measurements of species of <italic><tp:taxon-name><tp:taxon-name-part taxon-name-part-type="genus">Zelus</tp:taxon-name-part></tp:taxon-name></italic> Fabricius, 1803.</p><p>File: oo_91807.xlsx</p><media xlink:href="biodiversity_data_journal-4-e8150-s002.xlsx" mimetype="Microsoft Excel Document" mime-subtype="xlsx" position="float" orientation="portrait" xlink:type="simple"/><attrib specific-use="authors">Guanyang Zhang, Elwood Hart, Christiane Weirauch</attrib></supplementary-material><fig id="F2060050" position="float" orientation="portrait"><label>Figure 124e.</label><caption><p><italic><tp:taxon-name><tp:taxon-name-part taxon-name-part-type="genus">Zelus</tp:taxon-name-part> <tp:taxon-name-part taxon-name-part-type="species">litigiosus</tp:taxon-name-part></tp:taxon-name></italic> Stål, 1872, female, dorsal view (UCR_ENT 00019131, Colima, Mexico)</p></caption><graphic xmlns:xlink="http://www.w3.org/1999/xlink" xlink:href="biodiversity_data_journal-4-e8150-g124_e.jpg" xlink:type="simple" position="float" orientation="portrait" id="oo_62555.jpg"/></fig><fig id="F2060051" position="float" orientation="portrait"><label>Figure 124f.</label><caption><p><italic><tp:taxon-name><tp:taxon-name-part taxon-name-part-type="genus">Zelus</tp:taxon-name-part> <tp:taxon-name-part taxon-name-part-type="species">litigiosus</tp:taxon-name-part></tp:taxon-name></italic> Stål, 1872, female, lateral view (UCR_ENT 00019131, Colima, Mexico)</p></caption><graphic xmlns:xlink="http://www.w3.org/1999/xlink" xlink:href="biodiversity_data_journal-4-e8150-g124_f.jpg" xlink:type="simple" position="float" orientation="portrait" id="oo_62556.jpg"/></fig></tp:treatment-sec></tp:taxon-treatment>
