# Supplementary material for: A taxonomic monograph of the assassin bug genus Zelus Fabricius (Hemiptera: Reduviidae): 71 species based on 10,000 specimens
Source: Biodivers Data J. 2016 Jul 8;(4):e8150. doi: 10.3897/BDJ.4.e8150 (PMC5019016; doi:10.3897/BDJ.4.e8150)
Supplement: XML Treatment for Zelus longipes [file BDJ.4.e8150-treatment41.xml]

<!DOCTYPE tp:taxon-treatment
  PUBLIC "-//TaxonX//DTD Taxonomic Treatment Publishing DTD v0 20100105//EN" "tax-treatment-NSO.dtd">
<tp:taxon-treatment xmlns:tp="http://www.plazi.org/taxpub"><tp:treatment-meta><mixed-citation publication-type="journal"><person-group><name><surname>Zhang</surname><given-names>Guanyang</given-names></name><name><surname>Hart</surname><given-names>Elwood R</given-names></name><name><surname>Weirauch</surname><given-names>Christiane</given-names></name></person-group><article-title>A taxonomic monograph of the assassin bug genus <italic><tp:taxon-name><tp:taxon-name-part taxon-name-part-type="genus">Zelus</tp:taxon-name-part></tp:taxon-name></italic> Fabricius (<tp:taxon-name><tp:taxon-name-part taxon-name-part-type="order">Hemiptera</tp:taxon-name-part></tp:taxon-name>: <tp:taxon-name><tp:taxon-name-part taxon-name-part-type="family">Reduviidae</tp:taxon-name-part></tp:taxon-name>): 71 species based on 10,000 specimens</article-title><source>Biodivers Data J</source><day>08</day><month>7</month><year>2016</year><volume>2016</volume><issue>4</issue><pub-id pub-id-type="doi">10.3897/BDJ.4.e8150</pub-id></mixed-citation></tp:treatment-meta><tp:nomenclature><tp:taxon-name><tp:taxon-name-part taxon-name-part-type="genus">Zelus</tp:taxon-name-part> <tp:taxon-name-part taxon-name-part-type="species">longipes</tp:taxon-name-part></tp:taxon-name><tp:taxon-authority>(L., 1767)</tp:taxon-authority><tp:nomenclature-citation-list><tp:nomenclature-citation><tp:taxon-name><tp:taxon-name-part taxon-name-part-type="genus">Cimex</tp:taxon-name-part> <tp:taxon-name-part taxon-name-part-type="species">longipes</tp:taxon-name-part></tp:taxon-name><comment> Linnaeus, 1767, p. 724, orig. descr.; Gmelin, 1788, p. 2197, list (<italic><tp:taxon-name><tp:taxon-name-part taxon-name-part-type="genus">Reduvius</tp:taxon-name-part></tp:taxon-name></italic>); Turton, 1806, p. 690, descr.</comment></tp:nomenclature-citation><tp:nomenclature-citation><tp:taxon-name><tp:taxon-name-part taxon-name-part-type="genus">Reduvius</tp:taxon-name-part> <tp:taxon-name-part taxon-name-part-type="species">longipes</tp:taxon-name-part></tp:taxon-name><comment>: Fabricius, 1775, p. 730, descr.; Fabricius, 1781, p. 378, descr.; Fabricius, 1787, p. 309, list; Fabricius, 1794, p. 196, descr.</comment></tp:nomenclature-citation><tp:nomenclature-citation><tp:taxon-name><tp:taxon-name-part taxon-name-part-type="genus">Zelus</tp:taxon-name-part> <tp:taxon-name-part taxon-name-part-type="species">longipes</tp:taxon-name-part></tp:taxon-name><comment>: Fabricius, 1803, p. 283, descr.; Stål, 1872, p. 88-89, cat. (subgenus <italic><tp:taxon-name><tp:taxon-name-part taxon-name-part-type="subgenus">Zelus</tp:taxon-name-part></tp:taxon-name></italic>); Blanchard, 1840, p. 101, descr.; Stål, 1862, p. 449-450, descr.; Uhler, 1878, p. 427, list; Uhler, 1886, p, 24, checklist; Lethierry and Severin, 1896, p. 152, cat.; Champion, 1898, p. 253, note; Kirkaldy, 1900a, p. 263, note; Fracker, 1913, p. 239, 240, key and list (subgenus <italic><tp:taxon-name><tp:taxon-name-part taxon-name-part-type="subgenus">Zelus</tp:taxon-name-part></tp:taxon-name></italic>); Cotton, 1917, p. 170-173, note; Barber, 1923, p. 27-28, note and syn.; Wygodzinsky, 1949a, p. 49, checklist; Wolcott, 1950 (1948), p. 212, list and note; Elkins, 1951, p. 410, list; Guagliumi, 1953, p. 16, note; Barber, 1954, p. 13-14, list; Elkins, 1954, p. 44, 45, note and fig.; Simmonds, 1956, p. 232, note; Alayo, 1967, p. 5, 36-37, list and note; Hart, 1986, p. 543-546, redescription, note, fig. and key; Hart, 1987, p. 304, note and key; Maldonado, 1990, p. 328, cat.</comment></tp:nomenclature-citation><tp:nomenclature-citation><tp:taxon-name><tp:taxon-name-part taxon-name-part-type="genus">Euagoras</tp:taxon-name-part> <tp:taxon-name-part taxon-name-part-type="species">longipes</tp:taxon-name-part></tp:taxon-name><comment>: Walker, 1873, p. 117-118, cat.</comment></tp:nomenclature-citation><tp:nomenclature-citation><tp:taxon-name><tp:taxon-name-part taxon-name-part-type="genus">Reduvius</tp:taxon-name-part> <tp:taxon-name-part taxon-name-part-type="species">rubidus</tp:taxon-name-part></tp:taxon-name><comment> Lepeletier and Serville, 1825, p. 278, orig. descr,; Guerin-Meneville, 1857, p. 411-412, descr. and list (subgenus <italic><tp:taxon-name><tp:taxon-name-part taxon-name-part-type="subgenus">Evagoras</tp:taxon-name-part></tp:taxon-name></italic>).</comment></tp:nomenclature-citation><tp:nomenclature-citation><tp:taxon-name><tp:taxon-name-part taxon-name-part-type="genus">Evagoras</tp:taxon-name-part> <tp:taxon-name-part taxon-name-part-type="species">rubidus</tp:taxon-name-part></tp:taxon-name><comment>: Amyot and Serville, 1843, p. 368-369, descr. and senior syn. of <italic><tp:taxon-name><tp:taxon-name-part taxon-name-part-type="genus">Evagoras</tp:taxon-name-part> <tp:taxon-name-part taxon-name-part-type="species">speciosus</tp:taxon-name-part></tp:taxon-name></italic> Burmeister. Stål, 1862, p. 449, junior syn. (in part) of <italic><tp:taxon-name><tp:taxon-name-part taxon-name-part-type="genus">Z.</tp:taxon-name-part> <tp:taxon-name-part taxon-name-part-type="species">longipes</tp:taxon-name-part></tp:taxon-name></italic>. Walker, 1873, p. 117, junior syn. of <italic><tp:taxon-name><tp:taxon-name-part taxon-name-part-type="genus">Euagoras</tp:taxon-name-part> <tp:taxon-name-part taxon-name-part-type="species">longipes</tp:taxon-name-part></tp:taxon-name></italic>.</comment></tp:nomenclature-citation><tp:nomenclature-citation><tp:taxon-name><tp:taxon-name-part taxon-name-part-type="genus">Euagoras</tp:taxon-name-part> <tp:taxon-name-part taxon-name-part-type="species">rubidus</tp:taxon-name-part></tp:taxon-name><comment>: Walker, 1873, p. 118, cat.</comment></tp:nomenclature-citation><tp:nomenclature-citation><tp:taxon-name><tp:taxon-name-part taxon-name-part-type="genus">Zelus</tp:taxon-name-part> <tp:taxon-name-part taxon-name-part-type="species">rubidus</tp:taxon-name-part></tp:taxon-name><comment>: Stål, 1872, p. 89, cat. and descr. (subgenus <italic><tp:taxon-name><tp:taxon-name-part taxon-name-part-type="subgenus">Zelus</tp:taxon-name-part></tp:taxon-name></italic>); Uhler, 1886, p. 24, checklist; Lethierry and Severin, 1896, p. 153, cat.; Champion, 1898, p. 252-253, cat. and note; Fracker, 1913, p. 238, 240, key and list (subgenus <italic><tp:taxon-name><tp:taxon-name-part taxon-name-part-type="subgenus">Zelus</tp:taxon-name-part></tp:taxon-name></italic>); Ballou, 1913, p. 65, note; Jones, 1914, p. 462, note; Osborne and Drake, 1915, p. 531, list; Cotton, 1917, p. 173, note; Ritchie, 1917, p. 94, note; Gibson, 1919, p. 276, list; Dash, 1920, p. 31, note; Barber, 1923, p. 27, junior syn. of <italic><tp:taxon-name><tp:taxon-name-part taxon-name-part-type="genus">Z.</tp:taxon-name-part> <tp:taxon-name-part taxon-name-part-type="species">longipes</tp:taxon-name-part></tp:taxon-name></italic>; Bruner, 1926, p. 78, descr.; Gowdey, 1927, p. 16-17, note; Martorell, 1939, p. 189, list; Wygodzinsky, 1949a, p. 49, checklist and junior syn. of <italic><tp:taxon-name><tp:taxon-name-part taxon-name-part-type="genus">Z.</tp:taxon-name-part> <tp:taxon-name-part taxon-name-part-type="species">longipes</tp:taxon-name-part></tp:taxon-name></italic>; Alayo, 1967, p. 36-37, note.</comment></tp:nomenclature-citation><tp:nomenclature-citation><tp:taxon-name><tp:taxon-name-part taxon-name-part-type="genus">Reduvius</tp:taxon-name-part> <tp:taxon-name-part taxon-name-part-type="species">phalangium</tp:taxon-name-part></tp:taxon-name><comment> Fabricius, 1794, p. 1966, orig. descr.; Zirnsen, 1964, p. 338, list; Hart, 1986, p. 543, junior syn. of <italic><tp:taxon-name><tp:taxon-name-part taxon-name-part-type="genus">Z.</tp:taxon-name-part> <tp:taxon-name-part taxon-name-part-type="species">longipes</tp:taxon-name-part></tp:taxon-name></italic>.</comment></tp:nomenclature-citation><tp:nomenclature-citation><tp:taxon-name><tp:taxon-name-part taxon-name-part-type="genus">Zelus</tp:taxon-name-part> <tp:taxon-name-part taxon-name-part-type="species">phalangium</tp:taxon-name-part></tp:taxon-name><comment>: Fabricius, 1803, p. 283, descr.; Stål, 1872, p. 92, cat.; Lethierry and Severin, 1896, p. 153, cat.; Fracker, 1913, p. 240, descr. and list; Wygodzinsky, 1949a, p. 50, checklist.</comment></tp:nomenclature-citation><tp:nomenclature-citation><tp:taxon-name><tp:taxon-name-part taxon-name-part-type="genus">Diplodus</tp:taxon-name-part> <tp:taxon-name-part taxon-name-part-type="species">phalangium</tp:taxon-name-part></tp:taxon-name><comment>: Uhler, 1886, p. 24, checklist.</comment></tp:nomenclature-citation><tp:nomenclature-citation><tp:taxon-name><tp:taxon-name-part taxon-name-part-type="genus">Zelus</tp:taxon-name-part> <tp:taxon-name-part taxon-name-part-type="species">bilobus</tp:taxon-name-part></tp:taxon-name><comment> Say, 1832, p. 12, orig. descr.; LeConte, 1859, p. 306, descr.; Stål, 1862, p. 449, list (as variety of <italic><tp:taxon-name><tp:taxon-name-part taxon-name-part-type="genus">Z.</tp:taxon-name-part> <tp:taxon-name-part taxon-name-part-type="species">longipes</tp:taxon-name-part></tp:taxon-name></italic>); Stål, 1872, p. 88, cat. (subgenus <italic><tp:taxon-name><tp:taxon-name-part taxon-name-part-type="subgenus">Zelus</tp:taxon-name-part></tp:taxon-name></italic>); Uhler,1876, p. 61, list; Uhler, 1886, p. 24, checklist; Lethierry and Severin, 1896, p. 151, cat.; Champion, 1898, p. 253, note; Van Duzee, 1909, p. 176, list; Torre-Bueno and Engelhardt, 1910, p. 150, list; Fracker, 1913, p. 239, 240, key and list (subgenus <italic><tp:taxon-name><tp:taxon-name-part taxon-name-part-type="subgenus">Zelus</tp:taxon-name-part></tp:taxon-name></italic>); Barber, 1914, p. 505, list; Van Duzee, 1916, p. 30, checklist (s .g. <italic><tp:taxon-name><tp:taxon-name-part taxon-name-part-type="genus">Zelus</tp:taxon-name-part></tp:taxon-name></italic>); Dozier, 1917, p. 542, note; Van Duzee, 1917, p. 259, cat. (subgenus <italic><tp:taxon-name><tp:taxon-name-part taxon-name-part-type="subgenus">Zelus</tp:taxon-name-part></tp:taxon-name></italic>); Dozier, 1920, p. 357, note; Blatchley, 1926, p. 568, 569, key and descr. (subgenus <italic><tp:taxon-name><tp:taxon-name-part taxon-name-part-type="subgenus">Zelus</tp:taxon-name-part></tp:taxon-name></italic>); Readio, 1927, p. 169-170, key, descr. and note; Miller, 1929, p. 462, note; Creighton 1936a p. 94, note; Creighton, 1936b, p. 382, note; Elliott , 1938, p. 39, key and list; Wygodzinsky, 1949a, p. 48, checklist; Elkins, 1951, p. 410, list; Sibley, 1951., p. 92, list ; Oliver, 1964, p. 316, note; Whitcomb and Bell , 1964, p. 22, list; Davis, 1969, p. 81, fig. and note (sic. <italic><tp:taxon-name><tp:taxon-name-part taxon-name-part-type="genus">Zellus</tp:taxon-name-part> <tp:taxon-name-part taxon-name-part-type="species">bilobatus</tp:taxon-name-part></tp:taxon-name></italic>); Hart, 1986, p. 543, junior syn. of <italic><tp:taxon-name><tp:taxon-name-part taxon-name-part-type="genus">Z.</tp:taxon-name-part> <tp:taxon-name-part taxon-name-part-type="species">longipes</tp:taxon-name-part></tp:taxon-name></italic>.</comment></tp:nomenclature-citation><tp:nomenclature-citation><tp:taxon-name><tp:taxon-name-part taxon-name-part-type="genus">Euagoras</tp:taxon-name-part> <tp:taxon-name-part taxon-name-part-type="species">speciosus</tp:taxon-name-part></tp:taxon-name><comment> Burmeister, 1835, p. 227, orig. descr.; Herrich-Schaeffer, 1848, p. 45, Tab. CCLXIV. fig. 817, descr. and fig; Hart, 1986, p. 543, junior syn. of <italic><tp:taxon-name><tp:taxon-name-part taxon-name-part-type="genus">Z.</tp:taxon-name-part> <tp:taxon-name-part taxon-name-part-type="species">longipes</tp:taxon-name-part></tp:taxon-name></italic>.</comment></tp:nomenclature-citation><tp:nomenclature-citation><tp:taxon-name><tp:taxon-name-part taxon-name-part-type="genus">Evagoras</tp:taxon-name-part> <tp:taxon-name-part taxon-name-part-type="species">speciosus</tp:taxon-name-part></tp:taxon-name><comment>: Amyot and Serville, 1843, p. 368, junior syn. of <italic><tp:taxon-name><tp:taxon-name-part taxon-name-part-type="genus">Evagoras</tp:taxon-name-part> <tp:taxon-name-part taxon-name-part-type="species">rubidus</tp:taxon-name-part></tp:taxon-name></italic> Le P. and Serv.</comment></tp:nomenclature-citation><tp:nomenclature-citation><tp:taxon-name><tp:taxon-name-part taxon-name-part-type="genus">Zelus</tp:taxon-name-part> <tp:taxon-name-part taxon-name-part-type="species">speciosus</tp:taxon-name-part></tp:taxon-name><comment>: Stål, 1862, p. 449, syn. (as variety of <italic><tp:taxon-name><tp:taxon-name-part taxon-name-part-type="genus">Z.</tp:taxon-name-part> <tp:taxon-name-part taxon-name-part-type="species">longipes</tp:taxon-name-part></tp:taxon-name></italic>) Stål, 1872, p. 89, cat. (subgenus <italic><tp:taxon-name><tp:taxon-name-part taxon-name-part-type="subgenus">Zelus</tp:taxon-name-part></tp:taxon-name>)</italic>; Berg, 1879, p. 151, note; Uhler, 1886, p. 24, checklist; Lethierry and Severin, 1896, p. 153, cat.;, Kirkaldy, 1909, p. 32, list and syn.; Wygodzinsky, 1949a, p. 50, checklist.</comment></tp:nomenclature-citation><tp:nomenclature-citation><tp:taxon-name><tp:taxon-name-part taxon-name-part-type="genus">Zelus</tp:taxon-name-part> <tp:taxon-name-part taxon-name-part-type="species">speciosus</tp:taxon-name-part></tp:taxon-name><comment> var. stolli Lethierry and Severin, 1896, p. 152, <italic>nomen nudum</italic>; Champion, 1898, p. 253, syn. (=<italic><tp:taxon-name><tp:taxon-name-part taxon-name-part-type="genus">Zelus</tp:taxon-name-part> <tp:taxon-name-part taxon-name-part-type="species">rubidus</tp:taxon-name-part></tp:taxon-name></italic>). <italic><tp:taxon-name><tp:taxon-name-part taxon-name-part-type="genus">Euagoras</tp:taxon-name-part> <tp:taxon-name-part taxon-name-part-type="species">tricolor</tp:taxon-name-part></tp:taxon-name></italic> Herrich-Schaeffer, 1848, p. 45-46, Tab. CCLXIV, fig. 818, orig. descr. and fig.; Stål, 1862, p. 450, syn. (as variety of <italic><tp:taxon-name><tp:taxon-name-part taxon-name-part-type="genus">Zelus</tp:taxon-name-part> <tp:taxon-name-part taxon-name-part-type="species">longipes</tp:taxon-name-part></tp:taxon-name></italic>); Stål, 1872, p. 89, syn. (as variety <italic>of <tp:taxon-name><tp:taxon-name-part taxon-name-part-type="genus">Zelus</tp:taxon-name-part> <tp:taxon-name-part taxon-name-part-type="species">speciosus</tp:taxon-name-part></tp:taxon-name></italic>); Champion, 1898, p. 253, junior syn. of <italic><tp:taxon-name><tp:taxon-name-part taxon-name-part-type="genus">Zelus</tp:taxon-name-part> <tp:taxon-name-part taxon-name-part-type="species">rubidus</tp:taxon-name-part></tp:taxon-name></italic>; Fracker and Bruner, 1924, p. 170, list; Bruner, 1926, p. 79, descr; Wygodzinsky, 1949a, p. 50, junior syn. of <italic><tp:taxon-name><tp:taxon-name-part taxon-name-part-type="genus">Zelus</tp:taxon-name-part> <tp:taxon-name-part taxon-name-part-type="species">speciosus</tp:taxon-name-part></tp:taxon-name></italic>.</comment></tp:nomenclature-citation><tp:nomenclature-citation><tp:taxon-name><tp:taxon-name-part taxon-name-part-type="genus">Zelus</tp:taxon-name-part> <tp:taxon-name-part taxon-name-part-type="species">mactans</tp:taxon-name-part></tp:taxon-name><comment> Stål, 1861, p. 148, orig. descr.; Stål, 1872, p. 88, cat. (subgenus <italic><tp:taxon-name><tp:taxon-name-part taxon-name-part-type="subgenus">Zelus</tp:taxon-name-part></tp:taxon-name></italic>); Uhler, 1886, p. 24, checklist; Lethierry and Severin, 1896, p. 152, cat.; Fracker, 1913, p. 239, 240, key and list (subgenus <italic><tp:taxon-name><tp:taxon-name-part taxon-name-part-type="subgenus">Zelus</tp:taxon-name-part></tp:taxon-name></italic>); Barber, 1923, p. 28, note; Wygodzinsky, 1949a, p. 49, checklist; Alayo, 1967, p. 36, key and note; Hart, 1986, p. 544, lectotype desig. and junior syn. of <italic><tp:taxon-name><tp:taxon-name-part taxon-name-part-type="genus">Z.</tp:taxon-name-part> <tp:taxon-name-part taxon-name-part-type="species">longipes</tp:taxon-name-part></tp:taxon-name></italic>.</comment></tp:nomenclature-citation><tp:nomenclature-citation><tp:taxon-name><tp:taxon-name-part taxon-name-part-type="genus">Diplodus</tp:taxon-name-part> <tp:taxon-name-part taxon-name-part-type="species">mactans</tp:taxon-name-part></tp:taxon-name><comment>: Walker, 1873, p. 125, cat.</comment></tp:nomenclature-citation><tp:nomenclature-citation><tp:taxon-name><tp:taxon-name-part taxon-name-part-type="genus">Velia</tp:taxon-name-part> <tp:taxon-name-part taxon-name-part-type="species">agavis</tp:taxon-name-part></tp:taxon-name><comment> Blasguez, 1870, p. 289, 290, fig. 14, orig. descr.; Champion, 1898, p. 253, junior syn. of <italic><tp:taxon-name><tp:taxon-name-part taxon-name-part-type="genus">Z.</tp:taxon-name-part> <tp:taxon-name-part taxon-name-part-type="species">rubidus</tp:taxon-name-part></tp:taxon-name></italic>; Kirkaldy, 1909, p. 32, junior syn. (as variety of <italic><tp:taxon-name><tp:taxon-name-part taxon-name-part-type="genus">Z.</tp:taxon-name-part> <tp:taxon-name-part taxon-name-part-type="species">speciosus</tp:taxon-name-part></tp:taxon-name></italic>); Fracker, 1913, p. 240, junior syn. of <italic><tp:taxon-name><tp:taxon-name-part taxon-name-part-type="genus">Z.</tp:taxon-name-part> <tp:taxon-name-part taxon-name-part-type="species">rubidus</tp:taxon-name-part></tp:taxon-name></italic>.</comment></tp:nomenclature-citation></tp:nomenclature-citation-list></tp:nomenclature><tp:treatment-sec sec-type="materials"><title>Materials</title><list list-type="alpha-lower" list-content="occurrences"><list-item><p><bold>Type status:</bold> <named-content xmlns:xlink="http://www.w3.org/1999/xlink" content-type="dwc:typeStatus" xlink:type="simple">Holotype</named-content>. <bold>Occurrence:</bold> occurrenceRemarks: <named-content xmlns:xlink="http://www.w3.org/1999/xlink" content-type="dwc:occurrenceRemarks" xlink:type="simple">Bears the following labels: longipes / 65</named-content>; sex: <named-content xmlns:xlink="http://www.w3.org/1999/xlink" content-type="dwc:sex" xlink:type="simple">Adult Female</named-content>; <bold>Taxon:</bold> scientificName: <named-content xmlns:xlink="http://www.w3.org/1999/xlink" content-type="dwc:scientificName" xlink:type="simple"><italic><tp:taxon-name><tp:taxon-name-part taxon-name-part-type="genus">Zelus</tp:taxon-name-part> <tp:taxon-name-part taxon-name-part-type="species">longipes</tp:taxon-name-part></tp:taxon-name></italic></named-content>; family: <named-content xmlns:xlink="http://www.w3.org/1999/xlink" content-type="dwc:family" xlink:type="simple"><tp:taxon-name><tp:taxon-name-part taxon-name-part-type="family">Reduviidae</tp:taxon-name-part></tp:taxon-name></named-content>; genus: <named-content xmlns:xlink="http://www.w3.org/1999/xlink" content-type="dwc:genus" xlink:type="simple"><tp:taxon-name><tp:taxon-name-part taxon-name-part-type="genus">Zelus</tp:taxon-name-part></tp:taxon-name></named-content>; scientificNameAuthorship: <named-content xmlns:xlink="http://www.w3.org/1999/xlink" content-type="dwc:scientificNameAuthorship" xlink:type="simple">(L., 1767)</named-content>; <bold>Location:</bold> country: <named-content xmlns:xlink="http://www.w3.org/1999/xlink" content-type="dwc:country" xlink:type="simple">St. Thomas</named-content>; <bold>Record Level:</bold> institutionCode: <named-content xmlns:xlink="http://www.w3.org/1999/xlink" content-type="dwc:institutionCode" xlink:type="simple">Linnaean Society, London</named-content></p></list-item><list-item><p><bold>Type status:</bold> <named-content xmlns:xlink="http://www.w3.org/1999/xlink" content-type="dwc:typeStatus" xlink:type="simple">Other material</named-content>. <bold>Occurrence:</bold> occurrenceRemarks: <named-content xmlns:xlink="http://www.w3.org/1999/xlink" content-type="dwc:occurrenceRemarks" xlink:type="simple"><bold>Lectotype</bold> of <italic><tp:taxon-name><tp:taxon-name-part taxon-name-part-type="genus">Zelus</tp:taxon-name-part> <tp:taxon-name-part taxon-name-part-type="species">mactans</tp:taxon-name-part></tp:taxon-name></italic> Stal, 1861 (designated by Hart, 1986), junior synonym of <italic><tp:taxon-name><tp:taxon-name-part taxon-name-part-type="genus">Zelus</tp:taxon-name-part> <tp:taxon-name-part taxon-name-part-type="species">longipes</tp:taxon-name-part></tp:taxon-name></italic> (Linnaeus, 1767). Bears the following labels: Cuba / Stal / mactans Stal / Typus.</named-content>; sex: <named-content xmlns:xlink="http://www.w3.org/1999/xlink" content-type="dwc:sex" xlink:type="simple">Adult Male</named-content>; <bold>Taxon:</bold> scientificName: <named-content xmlns:xlink="http://www.w3.org/1999/xlink" content-type="dwc:scientificName" xlink:type="simple"><italic><tp:taxon-name><tp:taxon-name-part taxon-name-part-type="genus">Zelus</tp:taxon-name-part> <tp:taxon-name-part taxon-name-part-type="species">longipes</tp:taxon-name-part></tp:taxon-name></italic></named-content>; family: <named-content xmlns:xlink="http://www.w3.org/1999/xlink" content-type="dwc:family" xlink:type="simple"><tp:taxon-name><tp:taxon-name-part taxon-name-part-type="family">Reduviidae</tp:taxon-name-part></tp:taxon-name></named-content>; genus: <named-content xmlns:xlink="http://www.w3.org/1999/xlink" content-type="dwc:genus" xlink:type="simple"><tp:taxon-name><tp:taxon-name-part taxon-name-part-type="genus">Zelus</tp:taxon-name-part></tp:taxon-name></named-content>; scientificNameAuthorship: <named-content xmlns:xlink="http://www.w3.org/1999/xlink" content-type="dwc:scientificNameAuthorship" xlink:type="simple">(L., 1767)</named-content>; <bold>Location:</bold> country: <named-content xmlns:xlink="http://www.w3.org/1999/xlink" content-type="dwc:country" xlink:type="simple">CUBA</named-content>; <bold>Record Level:</bold> institutionCode: <named-content xmlns:xlink="http://www.w3.org/1999/xlink" content-type="dwc:institutionCode" xlink:type="simple">NHRS</named-content></p></list-item><list-item><p><bold>Type status:</bold> <named-content xmlns:xlink="http://www.w3.org/1999/xlink" content-type="dwc:typeStatus" xlink:type="simple">Other material</named-content>. <bold>Occurrence:</bold> occurrenceRemarks: <named-content xmlns:xlink="http://www.w3.org/1999/xlink" content-type="dwc:occurrenceRemarks" xlink:type="simple"><bold>Allolectotype</bold> of <italic><tp:taxon-name><tp:taxon-name-part taxon-name-part-type="genus">Zelus</tp:taxon-name-part> <tp:taxon-name-part taxon-name-part-type="species">mactans</tp:taxon-name-part></tp:taxon-name></italic> Fabricius, 1803 (designated by Hart, 1986), junior synonym of <italic><tp:taxon-name><tp:taxon-name-part taxon-name-part-type="genus">Zelus</tp:taxon-name-part> <tp:taxon-name-part taxon-name-part-type="species">mactans</tp:taxon-name-part></tp:taxon-name></italic> Stal, 1861, junior synonym of <italic><tp:taxon-name><tp:taxon-name-part taxon-name-part-type="genus">Zelus</tp:taxon-name-part> <tp:taxon-name-part taxon-name-part-type="species">longipes</tp:taxon-name-part></tp:taxon-name></italic> (Linnaeus, 1767). Bears the following labels: Cuba / Stal / Stal / Paratypus.</named-content>; sex: <named-content xmlns:xlink="http://www.w3.org/1999/xlink" content-type="dwc:sex" xlink:type="simple">Adult Female</named-content>; <bold>Taxon:</bold> scientificName: <named-content xmlns:xlink="http://www.w3.org/1999/xlink" content-type="dwc:scientificName" xlink:type="simple"><italic><tp:taxon-name><tp:taxon-name-part taxon-name-part-type="genus">Zelus</tp:taxon-name-part> <tp:taxon-name-part taxon-name-part-type="species">longipes</tp:taxon-name-part></tp:taxon-name></italic></named-content>; family: <named-content xmlns:xlink="http://www.w3.org/1999/xlink" content-type="dwc:family" xlink:type="simple"><tp:taxon-name><tp:taxon-name-part taxon-name-part-type="family">Reduviidae</tp:taxon-name-part></tp:taxon-name></named-content>; genus: <named-content xmlns:xlink="http://www.w3.org/1999/xlink" content-type="dwc:genus" xlink:type="simple"><tp:taxon-name><tp:taxon-name-part taxon-name-part-type="genus">Zelus</tp:taxon-name-part></tp:taxon-name></named-content>; scientificNameAuthorship: <named-content xmlns:xlink="http://www.w3.org/1999/xlink" content-type="dwc:scientificNameAuthorship" xlink:type="simple">(L., 1767)</named-content>; <bold>Location:</bold> country: <named-content xmlns:xlink="http://www.w3.org/1999/xlink" content-type="dwc:country" xlink:type="simple">CUBA</named-content>; <bold>Record Level:</bold> institutionCode: <named-content xmlns:xlink="http://www.w3.org/1999/xlink" content-type="dwc:institutionCode" xlink:type="simple">NHRS</named-content></p></list-item></list></tp:treatment-sec><tp:treatment-sec sec-type="Description"><title>Description</title><p>Figs <xref ref-type="fig" rid="F2060061">127</xref>, <xref ref-type="fig" rid="F2060065">128</xref>, <xref ref-type="fig" rid="F2060069">129</xref></p><p><bold><italic>Male</italic></bold>: (Fig. <xref ref-type="fig" rid="F2060061">127</xref><xref ref-type="fig" rid="F2060072">a</xref>, <xref ref-type="fig" rid="F2060073">b</xref>, <xref ref-type="fig" rid="F2060074">c</xref>, <xref ref-type="fig" rid="F2060075">d</xref>) Medium-sized, total length 13.62–17.91 mm (15.77 mm, Suppl. material <xref ref-type="supplementary-material" rid="S606467">2</xref>); slender. <bold>COLORATION</bold>: Orangish red and brownish-black; pattern variable; most of dorsal surface brownish-black; orangish red usually on head, part or entire anterior pronotal lobe, lateral margins of posterior pronotal lobe, proximal and distal parts of corium; occasional specimens with nearly completely dark dorsum. Ventral and lateral surfaces usually orangish red; black stripe along anterior margin of abdominal segment, lacking in some specimens, sometimes also whitish exudation next to black stripe and on pleura and lateral surface of pronotum. Scape, pedicel and legs with or without bands. <bold>VESTITURE</bold>: Densely setose. Anteocular lobe with short to moderate, erect setae; postocular lobe with short to long, erect setae. Anterior pronotal lobe with short to long, erect setae, confined to setal tracts dorsally. Abdomen with short to moderately long, erect setae. <bold>STRUCTURE: Head</bold>: Cylindrical, L/W = 2.52. Postocular lobe moderately long; in dorsal view anteriorly gradually narrowing, posterior portion constant, slightly narrower. Eye smallish; lateral margin only slightly wider than postocular lobe; dorsal and ventral margins removed from surfaces of head. <italic>Labium</italic>: I: II: III = 1: 1.5: 0.3. Basiflagellomere diameter larger than that of pedicel. <bold>Thorax</bold>: Anterolateral angle rounded, without projection; medial longitudinal sulcus evident throughout, deepening posteriorly. Posterior pronotal lobe with finely rugulose surface; disc distinctly elevated above humeral angle; humeral angle rounded, without projection. Scutellum moderately long; apex blunt, not projected. <italic>Legs</italic>: Slender. <italic>Hemelytron</italic>: Surpassing apex of abdomen by about twice length of abdominal segment seven; quadrate cell large and broad; Cu and M of cubital cell subparallel. <bold>GENITALIA</bold>: (Fig. <xref ref-type="fig" rid="F2060065">128</xref>) <italic>Pygophore</italic>: Rounded; mid-lateral fold adjacent to paramere insertion; not expanded laterally in dorsal view. Medial process cylindrical; slender; moderately long; semi-erect; nearly straight; apex in posterior view rounded, slightly folded posteriad. <italic>Paramere</italic>: Cylindrical; long, surpassing medial process; directed posteriad; nearly straight; apical part not enlarged. <italic>Phallus</italic>: Dorsal phallothecal sclerite somewhat squarish; lateral expansion arising close to base; apical portion of phallothecal sclerite not distinctly tapered, slightly convex, laterally angulate; apex truncate, medially emarginate; posterior margin of foramen broadly concave. Struts attached to dorsal phallothecal sclerite; apically separate, not connected by bridge; basally separate throughout. Basal plate arm moderately robust; separate; diverging; in lateral view very slightly curved; bridge long; extension of basal plate small, laterally expanded onto arm.</p><p><bold><italic>Female</italic></bold>: (Fig. <xref ref-type="fig" rid="F2060061">127</xref><xref ref-type="fig" rid="F2060076">e</xref>, <xref ref-type="fig" rid="F2060077">f</xref>) Similar to male, except for the following. Larger than male, total length 15.19–18.36 mm (mean 17.39 mm, Suppl. material <xref ref-type="supplementary-material" rid="S606467">2</xref>).</p></tp:treatment-sec><tp:treatment-sec sec-type="Diagnosis"><title>Diagnosis</title><p>Although highly variable, the black and red coloration is distinctive of <italic><tp:taxon-name><tp:taxon-name-part taxon-name-part-type="genus">Z.</tp:taxon-name-part> <tp:taxon-name-part taxon-name-part-type="species">longipes</tp:taxon-name-part></tp:taxon-name></italic>. The combination of size, coloration, rounded humeral angle, and raised anterior pronotal lobe serves to separate this species from any others that may cause confusions. Males can also be recognized by the long and slender medial process, the apex slightly folded posteriad, and the long paramere, exceeding apex of medial process. Among the <italic><tp:taxon-name><tp:taxon-name-part taxon-name-part-type="genus">Zelus</tp:taxon-name-part> <tp:taxon-name-part taxon-name-part-type="species">longipes</tp:taxon-name-part></tp:taxon-name></italic> species group (Fig. <xref ref-type="fig" rid="F2056693">10</xref>), <italic><tp:taxon-name><tp:taxon-name-part taxon-name-part-type="genus">Z.</tp:taxon-name-part> <tp:taxon-name-part taxon-name-part-type="species">bahiaensis</tp:taxon-name-part></tp:taxon-name></italic> also has a long paramere clear exceedingly medial process, but the two species can be readily separated on the basis of coloration.</p></tp:treatment-sec><tp:treatment-sec sec-type="Distribution"><title>Distribution</title><p>Southern parts of US, Mexico, Central America, the Caribbean, Northern South America, Paraguay and Southern Brazil (Fig. <xref ref-type="fig" rid="F2060069">129</xref>). Countries with records: Antigua and Barbuda, Bahamas, Belize, Cayman Islands, Colombia, Cuba, Dominica, Dominican Republic, El Salvador, Guadeloupe, Guatemala, Haiti, Honduras, Jamaica, Mexico, Nicaragua, Panama, Paraguay, Puerto Rico, Saba, Saint Kitts and Nevis, Trinidad and Tobago, USA, Venezuela, Virgin Islands (British) and Virgin Islands (US).</p></tp:treatment-sec><tp:treatment-sec sec-type="Taxon discussion"><title>Taxon discussion</title><p><italic><tp:taxon-name><tp:taxon-name-part taxon-name-part-type="genus">Zelus</tp:taxon-name-part> <tp:taxon-name-part taxon-name-part-type="species">longipes</tp:taxon-name-part></tp:taxon-name></italic> is a highly variable species. In any given area there is a wide range of color and color pattern variations. The dorsal coloration can vary from nearly entirely orange brown, through various patterns of orange-brown and brownish-black, to almost completely black. The habitus images provided here only represent a subset of the range of variations. The most typical form is one with alternating orange and black areas on the dorsum, abdominal venter orange or reddish-brown, each segment black anteriorly, and legs black with two yellow rings medially. <xref ref-type="bibr" rid="B1972295">Hart (1986)</xref> discussed intraspecific variations and the history and uses of several synonyms.</p></tp:treatment-sec><tp:treatment-sec><!--Section generated to contain objects referenced in tp:taxon-treatment.--><fig-group id="F2060061" position="float" orientation="portrait"><caption><p><italic><tp:taxon-name><tp:taxon-name-part taxon-name-part-type="genus">Zelus</tp:taxon-name-part> <tp:taxon-name-part taxon-name-part-type="species">longipes</tp:taxon-name-part></tp:taxon-name></italic> (L., 1767), habitus</p></caption><fig id="F2060072" position="float" orientation="portrait"><label>Figure 127a.</label><caption><p><italic><tp:taxon-name><tp:taxon-name-part taxon-name-part-type="genus">Zelus</tp:taxon-name-part> <tp:taxon-name-part taxon-name-part-type="species">longipes</tp:taxon-name-part></tp:taxon-name></italic> (L., 1767), male, dorsal view (UCR_ENT 00046535, Chiapas, Mexico)</p></caption><graphic xmlns:xlink="http://www.w3.org/1999/xlink" xlink:href="biodiversity_data_journal-4-e8150-g127_a.jpg" xlink:type="simple" position="float" orientation="portrait" id="oo_62562.jpg"/></fig><fig id="F2060073" position="float" orientation="portrait"><label>Figure 127b.</label><caption><p><italic><tp:taxon-name><tp:taxon-name-part taxon-name-part-type="genus">Zelus</tp:taxon-name-part> <tp:taxon-name-part taxon-name-part-type="species">longipes</tp:taxon-name-part></tp:taxon-name></italic> (L., 1767), male, lateral view (UCR_ENT 00046535, Chiapas, Mexico)</p></caption><graphic xmlns:xlink="http://www.w3.org/1999/xlink" xlink:href="biodiversity_data_journal-4-e8150-g127_b.jpg" xlink:type="simple" position="float" orientation="portrait" id="oo_62563.jpg"/></fig><fig id="F2060074" position="float" orientation="portrait"><label>Figure 127c.</label><caption><p><italic><tp:taxon-name><tp:taxon-name-part taxon-name-part-type="genus">Zelus</tp:taxon-name-part> <tp:taxon-name-part taxon-name-part-type="species">longipes</tp:taxon-name-part></tp:taxon-name></italic> (L., 1767), male, dorsal view (UCR_ENT 00046536, Baja California Sur, Mexico)</p></caption><graphic xmlns:xlink="http://www.w3.org/1999/xlink" xlink:href="biodiversity_data_journal-4-e8150-g127_c.jpg" xlink:type="simple" position="float" orientation="portrait" id="oo_62564.jpg"/></fig><fig id="F2060075" position="float" orientation="portrait"><label>Figure 127d.</label><caption><p><italic><tp:taxon-name><tp:taxon-name-part taxon-name-part-type="genus">Zelus</tp:taxon-name-part> <tp:taxon-name-part taxon-name-part-type="species">longipes</tp:taxon-name-part></tp:taxon-name></italic> (L., 1767), male, dorsal view (UCR_ENT 00017919, Copan, Honduras)</p></caption><graphic xmlns:xlink="http://www.w3.org/1999/xlink" xlink:href="biodiversity_data_journal-4-e8150-g127_d.jpg" xlink:type="simple" position="float" orientation="portrait" id="oo_62565.jpg"/></fig><fig id="F2060076" position="float" orientation="portrait"><label>Figure 127e.</label><caption><p><italic><tp:taxon-name><tp:taxon-name-part taxon-name-part-type="genus">Zelus</tp:taxon-name-part> <tp:taxon-name-part taxon-name-part-type="species">longipes</tp:taxon-name-part></tp:taxon-name></italic> (L., 1767), female, dorsal view (UCR_ENT 00025021, Baja California, Mexico)</p></caption><graphic xmlns:xlink="http://www.w3.org/1999/xlink" xlink:href="biodiversity_data_journal-4-e8150-g127_e.jpg" xlink:type="simple" position="float" orientation="portrait" id="oo_62566.jpg"/></fig><fig id="F2060077" position="float" orientation="portrait"><label>Figure 127f.</label><caption><p><italic><tp:taxon-name><tp:taxon-name-part taxon-name-part-type="genus">Zelus</tp:taxon-name-part> <tp:taxon-name-part taxon-name-part-type="species">longipes</tp:taxon-name-part></tp:taxon-name></italic> (L., 1767), female, lateral view (UCR_ENT 00025021, Baja California, Mexico)</p></caption><graphic xmlns:xlink="http://www.w3.org/1999/xlink" xlink:href="biodiversity_data_journal-4-e8150-g127_f.jpg" xlink:type="simple" position="float" orientation="portrait" id="oo_62567.jpg"/></fig></fig-group><fig-group id="F2060065" position="float" orientation="portrait"><caption><p><italic><tp:taxon-name><tp:taxon-name-part taxon-name-part-type="genus">Zelus</tp:taxon-name-part> <tp:taxon-name-part taxon-name-part-type="species">longipes</tp:taxon-name-part></tp:taxon-name></italic> (L., 1767), male genitalic structures</p></caption><fig id="F2060079" position="float" orientation="portrait"><label>Figure 128a.</label><caption><p><italic><tp:taxon-name><tp:taxon-name-part taxon-name-part-type="genus">Zelus</tp:taxon-name-part> <tp:taxon-name-part taxon-name-part-type="species">longipes</tp:taxon-name-part></tp:taxon-name></italic> (L., 1767), pygophore, lateral and posterior views</p></caption><graphic xmlns:xlink="http://www.w3.org/1999/xlink" xlink:href="biodiversity_data_journal-4-e8150-g128_a.png" xlink:type="simple" position="float" orientation="portrait" id="oo_62568.png"/></fig><fig id="F2060080" position="float" orientation="portrait"><label>Figure 128b.</label><caption><p><italic><tp:taxon-name><tp:taxon-name-part taxon-name-part-type="genus">Zelus</tp:taxon-name-part> <tp:taxon-name-part taxon-name-part-type="species">longipes</tp:taxon-name-part></tp:taxon-name></italic> (L., 1767), phallus, dorsal view</p></caption><graphic xmlns:xlink="http://www.w3.org/1999/xlink" xlink:href="biodiversity_data_journal-4-e8150-g128_b.png" xlink:type="simple" position="float" orientation="portrait" id="oo_62569.png"/></fig></fig-group><fig id="F2060069" position="float" orientation="portrait"><label>Figure 129.</label><caption><p><italic><tp:taxon-name><tp:taxon-name-part taxon-name-part-type="genus">Zelus</tp:taxon-name-part> <tp:taxon-name-part taxon-name-part-type="species">longipes</tp:taxon-name-part></tp:taxon-name></italic> (L., 1767), specimen record map</p></caption><graphic xmlns:xlink="http://www.w3.org/1999/xlink" xlink:href="biodiversity_data_journal-4-e8150-g129.png" position="float" id="oo_62570.png" orientation="portrait" xlink:type="simple"/></fig><fig id="F2060072" position="float" orientation="portrait"><label>Figure 127a.</label><caption><p><italic><tp:taxon-name><tp:taxon-name-part taxon-name-part-type="genus">Zelus</tp:taxon-name-part> <tp:taxon-name-part taxon-name-part-type="species">longipes</tp:taxon-name-part></tp:taxon-name></italic> (L., 1767), male, dorsal view (UCR_ENT 00046535, Chiapas, Mexico)</p></caption><graphic xmlns:xlink="http://www.w3.org/1999/xlink" xlink:href="biodiversity_data_journal-4-e8150-g127_a.jpg" xlink:type="simple" position="float" orientation="portrait" id="oo_62562.jpg"/></fig><fig id="F2060073" position="float" orientation="portrait"><label>Figure 127b.</label><caption><p><italic><tp:taxon-name><tp:taxon-name-part taxon-name-part-type="genus">Zelus</tp:taxon-name-part> <tp:taxon-name-part taxon-name-part-type="species">longipes</tp:taxon-name-part></tp:taxon-name></italic> (L., 1767), male, lateral view (UCR_ENT 00046535, Chiapas, Mexico)</p></caption><graphic xmlns:xlink="http://www.w3.org/1999/xlink" xlink:href="biodiversity_data_journal-4-e8150-g127_b.jpg" xlink:type="simple" position="float" orientation="portrait" id="oo_62563.jpg"/></fig><fig id="F2060074" position="float" orientation="portrait"><label>Figure 127c.</label><caption><p><italic><tp:taxon-name><tp:taxon-name-part taxon-name-part-type="genus">Zelus</tp:taxon-name-part> <tp:taxon-name-part taxon-name-part-type="species">longipes</tp:taxon-name-part></tp:taxon-name></italic> (L., 1767), male, dorsal view (UCR_ENT 00046536, Baja California Sur, Mexico)</p></caption><graphic xmlns:xlink="http://www.w3.org/1999/xlink" xlink:href="biodiversity_data_journal-4-e8150-g127_c.jpg" xlink:type="simple" position="float" orientation="portrait" id="oo_62564.jpg"/></fig><fig id="F2060075" position="float" orientation="portrait"><label>Figure 127d.</label><caption><p><italic><tp:taxon-name><tp:taxon-name-part taxon-name-part-type="genus">Zelus</tp:taxon-name-part> <tp:taxon-name-part taxon-name-part-type="species">longipes</tp:taxon-name-part></tp:taxon-name></italic> (L., 1767), male, dorsal view (UCR_ENT 00017919, Copan, Honduras)</p></caption><graphic xmlns:xlink="http://www.w3.org/1999/xlink" xlink:href="biodiversity_data_journal-4-e8150-g127_d.jpg" xlink:type="simple" position="float" orientation="portrait" id="oo_62565.jpg"/></fig><supplementary-material xmlns:xlink="http://www.w3.org/1999/xlink" id="S606467" orientation="portrait" position="float" xlink:type="simple"><label>Supplementary material 2</label><caption><p>Measurements of species of <tp:taxon-name><tp:taxon-name-part taxon-name-part-type="genus">Zelus</tp:taxon-name-part></tp:taxon-name> Fabricius, 1803</p></caption><p>Data type: morphological, morphological measurements</p><p>Brief description: Measurements of species of <italic><tp:taxon-name><tp:taxon-name-part taxon-name-part-type="genus">Zelus</tp:taxon-name-part></tp:taxon-name></italic> Fabricius, 1803.</p><p>File: oo_91807.xlsx</p><media xlink:href="biodiversity_data_journal-4-e8150-s002.xlsx" mimetype="Microsoft Excel Document" mime-subtype="xlsx" position="float" orientation="portrait" xlink:type="simple"/><attrib specific-use="authors">Guanyang Zhang, Elwood Hart, Christiane Weirauch</attrib></supplementary-material><fig id="F2060076" position="float" orientation="portrait"><label>Figure 127e.</label><caption><p><italic><tp:taxon-name><tp:taxon-name-part taxon-name-part-type="genus">Zelus</tp:taxon-name-part> <tp:taxon-name-part taxon-name-part-type="species">longipes</tp:taxon-name-part></tp:taxon-name></italic> (L., 1767), female, dorsal view (UCR_ENT 00025021, Baja California, Mexico)</p></caption><graphic xmlns:xlink="http://www.w3.org/1999/xlink" xlink:href="biodiversity_data_journal-4-e8150-g127_e.jpg" xlink:type="simple" position="float" orientation="portrait" id="oo_62566.jpg"/></fig><fig id="F2060077" position="float" orientation="portrait"><label>Figure 127f.</label><caption><p><italic><tp:taxon-name><tp:taxon-name-part taxon-name-part-type="genus">Zelus</tp:taxon-name-part> <tp:taxon-name-part taxon-name-part-type="species">longipes</tp:taxon-name-part></tp:taxon-name></italic> (L., 1767), female, lateral view (UCR_ENT 00025021, Baja California, Mexico)</p></caption><graphic xmlns:xlink="http://www.w3.org/1999/xlink" xlink:href="biodiversity_data_journal-4-e8150-g127_f.jpg" xlink:type="simple" position="float" orientation="portrait" id="oo_62567.jpg"/></fig><fig id="F2056693" position="float" orientation="portrait"><label>Figure 10.</label><caption><p><italic><tp:taxon-name><tp:taxon-name-part taxon-name-part-type="genus">Zelus</tp:taxon-name-part> <tp:taxon-name-part taxon-name-part-type="species">longipes</tp:taxon-name-part></tp:taxon-name></italic> species group, male genitalic structures</p></caption><graphic xmlns:xlink="http://www.w3.org/1999/xlink" xlink:href="biodiversity_data_journal-4-e8150-g010.png" position="float" id="oo_75271.png" orientation="portrait" xlink:type="simple"/></fig></tp:treatment-sec><ref-list><ref id="B1972295"><element-citation xmlns:xlink="http://www.w3.org/1999/xlink" publication-type="article" xlink:type="simple"><person-group person-group-type="author"><name name-style="western"><surname>Hart</surname><given-names>E. R.</given-names></name></person-group><year>1986</year><article-title>Genus <italic><tp:taxon-name><tp:taxon-name-part taxon-name-part-type="genus">Zelus</tp:taxon-name-part></tp:taxon-name></italic> Fabricius in the United States, Canada, and Northern Mexico (<tp:taxon-name><tp:taxon-name-part taxon-name-part-type="order">Hemiptera</tp:taxon-name-part></tp:taxon-name>: <tp:taxon-name><tp:taxon-name-part taxon-name-part-type="family">Reduviidae</tp:taxon-name-part></tp:taxon-name>)</article-title><source>Annals of the Entomological Society of America</source><volume>79</volume><issue>3</issue><fpage>535</fpage><lpage>548</lpage><uri xlink:type="simple">http://dx.doi.org/10.1093/aesa/79.3.535</uri><pub-id pub-id-type="doi">10.1093/aesa/79.3.535</pub-id></element-citation></ref></ref-list></tp:taxon-treatment>
