# Supplementary material for: A taxonomic monograph of the assassin bug genus Zelus Fabricius (Hemiptera: Reduviidae): 71 species based on 10,000 specimens
Source: Biodivers Data J. 2016 Jul 8;(4):e8150. doi: 10.3897/BDJ.4.e8150 (PMC5019016; doi:10.3897/BDJ.4.e8150)
Supplement: XML Treatment for Zelus luridus [file BDJ.4.e8150-treatment42.xml]

<!DOCTYPE tp:taxon-treatment
  PUBLIC "-//TaxonX//DTD Taxonomic Treatment Publishing DTD v0 20100105//EN" "tax-treatment-NSO.dtd">
<tp:taxon-treatment xmlns:tp="http://www.plazi.org/taxpub"><tp:treatment-meta><mixed-citation publication-type="journal"><person-group><name><surname>Zhang</surname><given-names>Guanyang</given-names></name><name><surname>Hart</surname><given-names>Elwood R</given-names></name><name><surname>Weirauch</surname><given-names>Christiane</given-names></name></person-group><article-title>A taxonomic monograph of the assassin bug genus <italic><tp:taxon-name><tp:taxon-name-part taxon-name-part-type="genus">Zelus</tp:taxon-name-part></tp:taxon-name></italic> Fabricius (<tp:taxon-name><tp:taxon-name-part taxon-name-part-type="order">Hemiptera</tp:taxon-name-part></tp:taxon-name>: <tp:taxon-name><tp:taxon-name-part taxon-name-part-type="family">Reduviidae</tp:taxon-name-part></tp:taxon-name>): 71 species based on 10,000 specimens</article-title><source>Biodivers Data J</source><day>08</day><month>7</month><year>2016</year><volume>2016</volume><issue>4</issue><pub-id pub-id-type="doi">10.3897/BDJ.4.e8150</pub-id></mixed-citation></tp:treatment-meta><tp:nomenclature><tp:taxon-name><tp:taxon-name-part taxon-name-part-type="genus">Zelus</tp:taxon-name-part> <tp:taxon-name-part taxon-name-part-type="species">luridus</tp:taxon-name-part></tp:taxon-name><tp:taxon-authority>Stål, 1862</tp:taxon-authority><tp:nomenclature-citation-list><tp:nomenclature-citation><tp:taxon-name><tp:taxon-name-part taxon-name-part-type="genus">Zelus</tp:taxon-name-part> <tp:taxon-name-part taxon-name-part-type="species">luridus</tp:taxon-name-part></tp:taxon-name><comment> Stål, 1862, p. 452, orig. descr.; Stål, 1872, p. 91, cat. (subgenus <italic><tp:taxon-name><tp:taxon-name-part taxon-name-part-type="subgenus">Diplodus</tp:taxon-name-part></tp:taxon-name></italic>) Lethierry and Severin, 1896, p. 152, cat.; Champion, 1898, p. 259–260, junior syn. of <italic><tp:taxon-name><tp:taxon-name-part taxon-name-part-type="genus">Z.</tp:taxon-name-part> <tp:taxon-name-part taxon-name-part-type="species">exsanguis</tp:taxon-name-part></tp:taxon-name></italic>; Uhler, 1904, p. 364, list; Wirtner, 1904, p. 206, list; Torre-Bueno and Brimley, 1907, p. 437, list; Torre-Bueno, 1910, p. 32, note; Torre-Bueno and Engelhardt, 1910, p. 150, note; Torre-Bueno, 1913, p. 60, note (subgenus <italic><tp:taxon-name><tp:taxon-name-part taxon-name-part-type="subgenus">Diplodus</tp:taxon-name-part></tp:taxon-name></italic>); Barger, 1914, p. 506, list; Van Duzee, 1916, p. 30, junior syn. of <italic><tp:taxon-name><tp:taxon-name-part taxon-name-part-type="genus">Z.</tp:taxon-name-part> <tp:taxon-name-part taxon-name-part-type="species">exsanguis</tp:taxon-name-part></tp:taxon-name></italic>; Hart, 1986, p. 537, redescription, lectotype desig, note, key, fig. and stat. rev.; Maldonado, 1990, p. 329, cat.</comment></tp:nomenclature-citation><tp:nomenclature-citation><tp:taxon-name><tp:taxon-name-part taxon-name-part-type="genus">Diplodus</tp:taxon-name-part> <tp:taxon-name-part taxon-name-part-type="species">luridus</tp:taxon-name-part></tp:taxon-name><comment>: Uhler, 1872a, p. 471, checklist; Uhler, 187213, p. 420, note; Walker, 1873, p. 124, cat.; Uhler, 1876, p. 61, note; Uhler, 1877, p. 429, note; Uhler, 1878, p. 427, note; Uhler, 1886, p. 24, checklist; Provancher, 1887, p. 181, note; Van Duzee, 1894, p. 183, list; Gillette and Baker, 1895, p. 60, list.</comment></tp:nomenclature-citation><tp:nomenclature-citation><tp:taxon-name><tp:taxon-name-part taxon-name-part-type="genus">Diplocodus</tp:taxon-name-part> <tp:taxon-name-part taxon-name-part-type="species">luridus</tp:taxon-name-part></tp:taxon-name><comment>: Van Duzee, 1912, p. 324, note.</comment></tp:nomenclature-citation><tp:nomenclature-citation><tp:taxon-name><tp:taxon-name-part taxon-name-part-type="genus">Darbanus</tp:taxon-name-part> <tp:taxon-name-part taxon-name-part-type="species">georgiae</tp:taxon-name-part></tp:taxon-name><comment> Provancher, 1872, p. 106, orig. descr.; Uhler, 1886, p. 24, checklist; Provancher, 1887, p. 181, note; Kelton, 1968, p. 1070, note; Hart, 1986, p. 53, junior syn. of <italic><tp:taxon-name><tp:taxon-name-part taxon-name-part-type="genus">Z.</tp:taxon-name-part> <tp:taxon-name-part taxon-name-part-type="species">luridus</tp:taxon-name-part></tp:taxon-name></italic>.</comment></tp:nomenclature-citation><tp:nomenclature-citation><tp:taxon-name><tp:taxon-name-part taxon-name-part-type="genus">Zelus</tp:taxon-name-part> <tp:taxon-name-part taxon-name-part-type="species">georgiae</tp:taxon-name-part></tp:taxon-name><comment>: Lethierry and Severin, 1896, p. 152, cat.; Banks, 1910, p. 16, cat.; Van Duzee, 1916, p. 30, junior syn. of <italic><tp:taxon-name><tp:taxon-name-part taxon-name-part-type="genus">Z.</tp:taxon-name-part> <tp:taxon-name-part taxon-name-part-type="species">exsanguis</tp:taxon-name-part></tp:taxon-name></italic>.</comment></tp:nomenclature-citation><tp:nomenclature-citation><tp:taxon-name><tp:taxon-name-part taxon-name-part-type="genus">Zelus</tp:taxon-name-part> <tp:taxon-name-part taxon-name-part-type="species">acanthogonius</tp:taxon-name-part></tp:taxon-name><comment> Say &amp; Uhler, 1878, p. 427, manuscript name.</comment></tp:nomenclature-citation><tp:nomenclature-citation><tp:taxon-name><tp:taxon-name-part taxon-name-part-type="genus">Evagoras</tp:taxon-name-part> <tp:taxon-name-part taxon-name-part-type="species">viridis</tp:taxon-name-part></tp:taxon-name><comment> Uhler, 1878, p. 427, manuscript name</comment></tp:nomenclature-citation><tp:nomenclature-citation><tp:taxon-name><tp:taxon-name-part taxon-name-part-type="genus">Darbanus</tp:taxon-name-part> <tp:taxon-name-part taxon-name-part-type="species">palliatus</tp:taxon-name-part></tp:taxon-name><comment> Provancher, 1887, p. 182, orig. descr.; Kelton, 1968, 1070, note; Hart, 1986, p. 53, junior syn. of <italic><tp:taxon-name><tp:taxon-name-part taxon-name-part-type="genus">Z.</tp:taxon-name-part> <tp:taxon-name-part taxon-name-part-type="species">luridus</tp:taxon-name-part></tp:taxon-name></italic>.</comment></tp:nomenclature-citation><tp:nomenclature-citation><tp:taxon-name><tp:taxon-name-part taxon-name-part-type="genus">Zelus</tp:taxon-name-part> <tp:taxon-name-part taxon-name-part-type="species">palliatus</tp:taxon-name-part></tp:taxon-name><comment>: Lethierry and Severin, 1896, p. 153, cat.; Banks, 1910, p. 16, cat.; Van Duzee, 1916, p. 30, junior syn. of <italic><tp:taxon-name><tp:taxon-name-part taxon-name-part-type="genus">Z.</tp:taxon-name-part> <tp:taxon-name-part taxon-name-part-type="species">exsanguis</tp:taxon-name-part></tp:taxon-name></italic>.</comment></tp:nomenclature-citation><tp:nomenclature-citation><tp:taxon-name>
                <tp:taxon-name-part taxon-name-part-type="genus">Reduvius</tp:taxon-name-part>
              </tp:taxon-name><comment> sp. Emmons, 1854, p. 168, P1. 7, fig. 3, note and fig.</comment></tp:nomenclature-citation><tp:nomenclature-citation><tp:taxon-name><tp:taxon-name-part taxon-name-part-type="genus">Zelus</tp:taxon-name-part> <tp:taxon-name-part taxon-name-part-type="species">exsanguis</tp:taxon-name-part></tp:taxon-name><comment> [misapplication of name due to Champion's synonymy of <italic><tp:taxon-name><tp:taxon-name-part taxon-name-part-type="genus">Z.</tp:taxon-name-part> <tp:taxon-name-part taxon-name-part-type="species">luridus</tp:taxon-name-part></tp:taxon-name></italic> under <italic><tp:taxon-name><tp:taxon-name-part taxon-name-part-type="genus">Z.</tp:taxon-name-part> <tp:taxon-name-part taxon-name-part-type="species">exsanguis</tp:taxon-name-part></tp:taxon-name></italic>]: Wirtner, 1904, p. 206, list; Barber, 1906, p. 285, list; Snow, 1907, p. 159, list; Parshley, 1914, p. 144, list; Hussey, 1922, p. 24, list; Britton, 1923, p. 687, list; Blatchley, 1926, p. 570–571, descr. and note (<italic><tp:taxon-name><tp:taxon-name-part taxon-name-part-type="genus">Diplodus</tp:taxon-name-part></tp:taxon-name></italic>); Readio, 1926, 167, P1. X, fig. 5, 6 and 7, note and fig.; Readio, 1927, p. 169, 171–177, P1. XIII, descr., notes and fig.; Leonard, 1928, p. 105, list; Brimley, 1938, p. 73, list; Harris, 1943, p. 151, list; Procter, 1946, p. 319, list; Elkins, 1951, p. 410, list; Sibley, 1951, p. 92, list; Hall, Downe, MacLellan and West, 1953; p. 199–204, note; Dome and West, 1954, p. 181–184, behavior; West and De Long, 1955, p. 97–101, biology; Davis, 1961, p. 351, note; Drew and Schaeffer, 1962, p. 106, list; Whitcomb and Bell, 1964, p. 22, list; Kelton, 1968, p. 1070– 1071, note; Yonke and Medler, 1970, p. 441–443, biology.</comment></tp:nomenclature-citation></tp:nomenclature-citation-list></tp:nomenclature><tp:treatment-sec sec-type="materials"><title>Materials</title><list list-type="alpha-lower" list-content="occurrences"><list-item><p><bold>Type status:</bold> <named-content xmlns:xlink="http://www.w3.org/1999/xlink" content-type="dwc:typeStatus" xlink:type="simple">Lectotype</named-content>. <bold>Occurrence:</bold> catalogNumber: <named-content xmlns:xlink="http://www.w3.org/1999/xlink" content-type="dwc:catalogNumber" xlink:type="simple">UCR_ENT 00041007</named-content>; occurrenceRemarks: <named-content xmlns:xlink="http://www.w3.org/1999/xlink" content-type="dwc:occurrenceRemarks" xlink:type="simple">Lectotype of <italic><tp:taxon-name><tp:taxon-name-part taxon-name-part-type="genus">Zelus</tp:taxon-name-part> <tp:taxon-name-part taxon-name-part-type="species">luridus</tp:taxon-name-part></tp:taxon-name></italic> Stål, 1862 (designated by Hart, 1986). Verbatim label info: Germar / Carolina / luridus Stal / Lectotype <italic><tp:taxon-name><tp:taxon-name-part taxon-name-part-type="genus">Zelus</tp:taxon-name-part> <tp:taxon-name-part taxon-name-part-type="species">luridus</tp:taxon-name-part></tp:taxon-name></italic> Stal / designated by E.R.Hart / Typus / NHRS-GULI 000000333</named-content>; recordedBy: <named-content xmlns:xlink="http://www.w3.org/1999/xlink" content-type="dwc:recordedBy" xlink:type="simple">Stal</named-content>; sex: <named-content xmlns:xlink="http://www.w3.org/1999/xlink" content-type="dwc:sex" xlink:type="simple">Adult Female</named-content>; otherCatalogNumbers: <named-content xmlns:xlink="http://www.w3.org/1999/xlink" content-type="dwc:otherCatalogNumbers" xlink:type="simple">NHRS-GULI 000000333</named-content>; <bold>Taxon:</bold> scientificName: <named-content xmlns:xlink="http://www.w3.org/1999/xlink" content-type="dwc:scientificName" xlink:type="simple"><italic><tp:taxon-name><tp:taxon-name-part taxon-name-part-type="genus">Zelus</tp:taxon-name-part> <tp:taxon-name-part taxon-name-part-type="species">luridus</tp:taxon-name-part></tp:taxon-name></italic></named-content>; family: <named-content xmlns:xlink="http://www.w3.org/1999/xlink" content-type="dwc:family" xlink:type="simple"><tp:taxon-name><tp:taxon-name-part taxon-name-part-type="family">Reduviidae</tp:taxon-name-part></tp:taxon-name></named-content>; genus: <named-content xmlns:xlink="http://www.w3.org/1999/xlink" content-type="dwc:genus" xlink:type="simple"><tp:taxon-name><tp:taxon-name-part taxon-name-part-type="genus">Zelus</tp:taxon-name-part></tp:taxon-name></named-content>; scientificNameAuthorship: <named-content xmlns:xlink="http://www.w3.org/1999/xlink" content-type="dwc:scientificNameAuthorship" xlink:type="simple">Stål, 1862</named-content>; <bold>Location:</bold> country: <named-content xmlns:xlink="http://www.w3.org/1999/xlink" content-type="dwc:country" xlink:type="simple">USA</named-content>; stateProvince: <named-content xmlns:xlink="http://www.w3.org/1999/xlink" content-type="dwc:stateProvince" xlink:type="simple">North Carolina</named-content>; county: <named-content xmlns:xlink="http://www.w3.org/1999/xlink" content-type="dwc:county" xlink:type="simple">unknown</named-content>; locality: <named-content xmlns:xlink="http://www.w3.org/1999/xlink" content-type="dwc:locality" xlink:type="simple">unknown</named-content>; <bold>Identification:</bold> identifiedBy: <named-content xmlns:xlink="http://www.w3.org/1999/xlink" content-type="dwc:identifiedBy" xlink:type="simple">G. Zhang</named-content>; dateIdentified: <named-content xmlns:xlink="http://www.w3.org/1999/xlink" content-type="dwc:dateIdentified" xlink:type="simple">2012</named-content>; <bold>Event:</bold> eventDate: <named-content xmlns:xlink="http://www.w3.org/1999/xlink" content-type="dwc:eventDate" xlink:type="simple">No date provided</named-content>; <bold>Record Level:</bold> institutionCode: <named-content xmlns:xlink="http://www.w3.org/1999/xlink" content-type="dwc:institutionCode" xlink:type="simple">NHRS</named-content></p></list-item><list-item><p><bold>Type status:</bold> <named-content xmlns:xlink="http://www.w3.org/1999/xlink" content-type="dwc:typeStatus" xlink:type="simple">Paralectotype</named-content>. <bold>Occurrence:</bold> catalogNumber: <named-content xmlns:xlink="http://www.w3.org/1999/xlink" content-type="dwc:catalogNumber" xlink:type="simple">UCR_ENT 00041007</named-content>; occurrenceRemarks: <named-content xmlns:xlink="http://www.w3.org/1999/xlink" content-type="dwc:occurrenceRemarks" xlink:type="simple">Paralectotype of <italic><tp:taxon-name><tp:taxon-name-part taxon-name-part-type="genus">Zelus</tp:taxon-name-part> <tp:taxon-name-part taxon-name-part-type="species">luridus</tp:taxon-name-part></tp:taxon-name></italic> Stål, 1862 (Designated by Hart, 1986)</named-content>; recordedBy: <named-content xmlns:xlink="http://www.w3.org/1999/xlink" content-type="dwc:recordedBy" xlink:type="simple">Stal</named-content>; sex: <named-content xmlns:xlink="http://www.w3.org/1999/xlink" content-type="dwc:sex" xlink:type="simple">Adult Female</named-content>; <bold>Taxon:</bold> scientificName: <named-content xmlns:xlink="http://www.w3.org/1999/xlink" content-type="dwc:scientificName" xlink:type="simple"><italic><tp:taxon-name><tp:taxon-name-part taxon-name-part-type="genus">Zelus</tp:taxon-name-part> <tp:taxon-name-part taxon-name-part-type="species">luridus</tp:taxon-name-part></tp:taxon-name></italic></named-content>; family: <named-content xmlns:xlink="http://www.w3.org/1999/xlink" content-type="dwc:family" xlink:type="simple"><tp:taxon-name><tp:taxon-name-part taxon-name-part-type="family">Reduviidae</tp:taxon-name-part></tp:taxon-name></named-content>; genus: <named-content xmlns:xlink="http://www.w3.org/1999/xlink" content-type="dwc:genus" xlink:type="simple"><tp:taxon-name><tp:taxon-name-part taxon-name-part-type="genus">Zelus</tp:taxon-name-part></tp:taxon-name></named-content>; scientificNameAuthorship: <named-content xmlns:xlink="http://www.w3.org/1999/xlink" content-type="dwc:scientificNameAuthorship" xlink:type="simple">Stål, 1862</named-content>; <bold>Location:</bold> country: <named-content xmlns:xlink="http://www.w3.org/1999/xlink" content-type="dwc:country" xlink:type="simple">USA</named-content>; stateProvince: <named-content xmlns:xlink="http://www.w3.org/1999/xlink" content-type="dwc:stateProvince" xlink:type="simple">North Carolina</named-content>; county: <named-content xmlns:xlink="http://www.w3.org/1999/xlink" content-type="dwc:county" xlink:type="simple">unknown</named-content>; locality: <named-content xmlns:xlink="http://www.w3.org/1999/xlink" content-type="dwc:locality" xlink:type="simple">unknown</named-content>; <bold>Identification:</bold> identifiedBy: <named-content xmlns:xlink="http://www.w3.org/1999/xlink" content-type="dwc:identifiedBy" xlink:type="simple">G. Zhang</named-content>; dateIdentified: <named-content xmlns:xlink="http://www.w3.org/1999/xlink" content-type="dwc:dateIdentified" xlink:type="simple">2012</named-content>; <bold>Event:</bold> eventDate: <named-content xmlns:xlink="http://www.w3.org/1999/xlink" content-type="dwc:eventDate" xlink:type="simple">No date provided</named-content>; <bold>Record Level:</bold> institutionCode: <named-content xmlns:xlink="http://www.w3.org/1999/xlink" content-type="dwc:institutionCode" xlink:type="simple">NHRS</named-content></p></list-item><list-item><p><bold>Type status:</bold> <named-content xmlns:xlink="http://www.w3.org/1999/xlink" content-type="dwc:typeStatus" xlink:type="simple">Other material</named-content>. <bold>Occurrence:</bold> occurrenceRemarks: <named-content xmlns:xlink="http://www.w3.org/1999/xlink" content-type="dwc:occurrenceRemarks" xlink:type="simple"><bold>Holotype</bold> of <italic><tp:taxon-name><tp:taxon-name-part taxon-name-part-type="genus">Darbanus</tp:taxon-name-part> <tp:taxon-name-part taxon-name-part-type="species">georgiae</tp:taxon-name-part></tp:taxon-name></italic> Provancher, 1872, junior synonym of <italic><tp:taxon-name><tp:taxon-name-part taxon-name-part-type="genus">Zelus</tp:taxon-name-part> <tp:taxon-name-part taxon-name-part-type="species">luridus</tp:taxon-name-part></tp:taxon-name></italic> Stål, 1862. Bears the following label: No. 114 <italic><tp:taxon-name><tp:taxon-name-part taxon-name-part-type="genus">Darbanus</tp:taxon-name-part> <tp:taxon-name-part taxon-name-part-type="species">georgiae</tp:taxon-name-part></tp:taxon-name></italic> Prov. <italic><tp:taxon-name><tp:taxon-name-part taxon-name-part-type="genus">Zelus</tp:taxon-name-part> <tp:taxon-name-part taxon-name-part-type="species">exsanguis</tp:taxon-name-part></tp:taxon-name></italic> (Stal).</named-content>; sex: <named-content xmlns:xlink="http://www.w3.org/1999/xlink" content-type="dwc:sex" xlink:type="simple">Adult Male</named-content>; <bold>Taxon:</bold> scientificName: <named-content xmlns:xlink="http://www.w3.org/1999/xlink" content-type="dwc:scientificName" xlink:type="simple"><italic><tp:taxon-name><tp:taxon-name-part taxon-name-part-type="genus">Zelus</tp:taxon-name-part> <tp:taxon-name-part taxon-name-part-type="species">luridus</tp:taxon-name-part></tp:taxon-name></italic></named-content>; family: <named-content xmlns:xlink="http://www.w3.org/1999/xlink" content-type="dwc:family" xlink:type="simple"><tp:taxon-name><tp:taxon-name-part taxon-name-part-type="family">Reduviidae</tp:taxon-name-part></tp:taxon-name></named-content>; genus: <named-content xmlns:xlink="http://www.w3.org/1999/xlink" content-type="dwc:genus" xlink:type="simple"><tp:taxon-name><tp:taxon-name-part taxon-name-part-type="genus">Zelus</tp:taxon-name-part></tp:taxon-name></named-content>; scientificNameAuthorship: <named-content xmlns:xlink="http://www.w3.org/1999/xlink" content-type="dwc:scientificNameAuthorship" xlink:type="simple">Stål, 1862</named-content>; <bold>Location:</bold> country: <named-content xmlns:xlink="http://www.w3.org/1999/xlink" content-type="dwc:country" xlink:type="simple">USA</named-content>; stateProvince: <named-content xmlns:xlink="http://www.w3.org/1999/xlink" content-type="dwc:stateProvince" xlink:type="simple">Georgia</named-content>; locality: <named-content xmlns:xlink="http://www.w3.org/1999/xlink" content-type="dwc:locality" xlink:type="simple">unknown</named-content>; <bold>Event:</bold> eventDate: <named-content xmlns:xlink="http://www.w3.org/1999/xlink" content-type="dwc:eventDate" xlink:type="simple">Macon</named-content></p></list-item><list-item><p><bold>Type status:</bold> <named-content xmlns:xlink="http://www.w3.org/1999/xlink" content-type="dwc:typeStatus" xlink:type="simple">Other material</named-content>. <bold>Occurrence:</bold> occurrenceRemarks: <named-content xmlns:xlink="http://www.w3.org/1999/xlink" content-type="dwc:occurrenceRemarks" xlink:type="simple"><bold>Holotype</bold> of <italic><tp:taxon-name><tp:taxon-name-part taxon-name-part-type="genus">Darbanus</tp:taxon-name-part> <tp:taxon-name-part taxon-name-part-type="species">palliatus</tp:taxon-name-part></tp:taxon-name></italic> Provancher, junior synonym of <italic><tp:taxon-name><tp:taxon-name-part taxon-name-part-type="genus">Zelus</tp:taxon-name-part> <tp:taxon-name-part taxon-name-part-type="species">luridus</tp:taxon-name-part></tp:taxon-name></italic> Stål, 1862. Bears the following labels: No. 247, <italic><tp:taxon-name><tp:taxon-name-part taxon-name-part-type="genus">Darbanus</tp:taxon-name-part> <tp:taxon-name-part taxon-name-part-type="species">palliatus</tp:taxon-name-part></tp:taxon-name></italic> Prov. <italic><tp:taxon-name><tp:taxon-name-part taxon-name-part-type="genus">Zelus</tp:taxon-name-part> <tp:taxon-name-part taxon-name-part-type="species">exsanguis</tp:taxon-name-part></tp:taxon-name></italic> (Stal)</named-content>; sex: <named-content xmlns:xlink="http://www.w3.org/1999/xlink" content-type="dwc:sex" xlink:type="simple">Adult Male</named-content>; <bold>Taxon:</bold> scientificName: <named-content xmlns:xlink="http://www.w3.org/1999/xlink" content-type="dwc:scientificName" xlink:type="simple"><italic><tp:taxon-name><tp:taxon-name-part taxon-name-part-type="genus">Zelus</tp:taxon-name-part> <tp:taxon-name-part taxon-name-part-type="species">luridus</tp:taxon-name-part></tp:taxon-name></italic></named-content>; family: <named-content xmlns:xlink="http://www.w3.org/1999/xlink" content-type="dwc:family" xlink:type="simple"><tp:taxon-name><tp:taxon-name-part taxon-name-part-type="family">Reduviidae</tp:taxon-name-part></tp:taxon-name></named-content>; genus: <named-content xmlns:xlink="http://www.w3.org/1999/xlink" content-type="dwc:genus" xlink:type="simple"><tp:taxon-name><tp:taxon-name-part taxon-name-part-type="genus">Zelus</tp:taxon-name-part></tp:taxon-name></named-content>; scientificNameAuthorship: <named-content xmlns:xlink="http://www.w3.org/1999/xlink" content-type="dwc:scientificNameAuthorship" xlink:type="simple">Stål, 1862</named-content>; <bold>Location:</bold> country: <named-content xmlns:xlink="http://www.w3.org/1999/xlink" content-type="dwc:country" xlink:type="simple">CANADA</named-content>; stateProvince: <named-content xmlns:xlink="http://www.w3.org/1999/xlink" content-type="dwc:stateProvince" xlink:type="simple">Ontario</named-content>; <bold>Event:</bold> eventDate: <named-content xmlns:xlink="http://www.w3.org/1999/xlink" content-type="dwc:eventDate" xlink:type="simple">Ottawa</named-content></p></list-item></list></tp:treatment-sec><tp:treatment-sec sec-type="Description"><title>Description</title><p>Figs <xref ref-type="fig" rid="F2060081">130</xref>, <xref ref-type="fig" rid="F2060085">131</xref>, <xref ref-type="fig" rid="F2060089">132</xref></p><p><bold><italic>Male</italic></bold>: (Fig. <xref ref-type="fig" rid="F2060081">130</xref><xref ref-type="fig" rid="F2060092">a</xref>, <xref ref-type="fig" rid="F2060093">b</xref>) Medium-sized, total length 13.21–15.27 mm (mean 13.89 mm, Suppl. material <xref ref-type="supplementary-material" rid="S606467">2</xref>), slender. <bold>COLORATION</bold>: Yellowish-brown through reddish-brown to brownish-black, colors more vibrant in live individuals. Anteocular lobe uniformly yellowish-brown to reddish-brown or with dorsum variably reddish-brown to brownish-black with lighter lateral and ventral surfaces. Postocular lobe reddish-brown to brownish-black dorsally and laterally with mid-dorsal and occasionally circumocellar areas yellowish-brown, ventral surface yellowish-brown. Rostrum uniformly yellowish-brown to light reddish-brown. Antennae light reddish-brown, base and apex of scape and pedicel sometimes slightly darker than shaft. Anterior pronotal lobe yellowish-brown to brownish-black, light specimens usually with darker coloration on anterior portion of medial longitudinal sulcus and/or with setal tracts darker, many darker specimens with lateral margins and/or collar yellowish-brown, remainder of surface yellowish-brown. Dorsum of posterior lobe reddish-brown to brownish-black, lateral margins and usually posterior margins yellowish-brown, lateral processes of lighter specimens usually brownish-black, remainder of surface yellowish-brown. Scutellum reddish-brown to brownish-black with apex and sometimes posterior mid-dorsal surface yellowish-brown. Femora yellowish-brown to light reddish-brown, usually with dark bands or dorsal markings near apices, tibiae yellowish-brown to dark reddish-brown, usually slightly darker than femora. Hemelytron yellowish-brown to reddish-brown, some darker specimens with lighter veins in clavus and corium and/or lighter area along costal margin. Dorsum of abdomen reddish-brown, lateral and ventral surfaces yellowish-brown to light reddish-brown. <bold>VESTITURE</bold>: Moderately setose. Anteocular lobe with short, recumbent and erect setae dorsally, erect setae predominating on vertex, sparse short erect and semi-erect setae on ventral half. Postocular lobe with mostly recumbent, some erect setae dorsally; lateroventral and ventral surfaces with moderate to long erect and scattered recumbent setae. Anterior pronotal lobe with short erect and recumbent setae over surface, confined to setal tracts dorsally, long erect setae laterally. Dorsum of posterior lobe with short recumbent setae, some short recumbent setae laterally, long erect setae lateroventrally. Lateral surface of scutellum with moderate to long erect setae, elevated dorsal surface nearly bare. Clavus and corium with inconspicuous short erect and recumbent setae. Abdomen dorsally with short, sparse, erect setae, remainder of surface with short erect and recumbent setae and some scattered longer erect setae. Exposed area of pygophore with short recument and short to long erect setae. <bold>STRUCTURE: Head</bold>: Cylindrical, L/W = 2.44. Postocular lobe moderately long; in dorsal view anteriorly gradually narrowing, posterior portion somewhat constricted. Eye moderately sized; lateral margin only slightly wider than postocular lobe; in lateral view removed from both dorsal and ventral surfaces of head. <italic>Labium</italic>: I: II: III = 1: 1.8: 0.4. <bold>Thorax</bold>: Anterolateral angle bearing small protuberance; medial longitudinal sulcus shallow near collar, deepening anterior to transverse sulcus of pronotum. Posterior pronotal lobe with rugulose surface; disc elevated above humeral angle; humeral angle armed, with tuberculate to long spinous lateral processes. Scutellum moderately long; apex angulate, slightly projected upward. <italic>Legs</italic>: Slender. Profemoral diameter slightly larger than mesofemoral diameter, metafemoral diameter slightly less than that of mesofemur. <italic>Hemelytron</italic>: Surpassing apex of abdomen by about length of abdominal segment seven; quadrate cell small, elongate; Cu and M of cubital cell converging towards R. <bold>GENITALIA</bold>: (Fig. <xref ref-type="fig" rid="F2060085">131</xref>) <italic>Pygophore</italic>: Elongate ovoid; not expanded laterally in dorsal view. Medial process triangular; broad; short; erect; nearly straight; apex in posterior view blunt, without modification. <italic>Paramere</italic>: Cylindrical; moderately long, slightly exceeding medial process; nearly straight; apical part slightly enlarged. <italic>Phallus</italic>: Dorsal phallothecal sclerite somewhat squarish; apical portion of phallothecal sclerite not distinctly tapered, surface flat; apex truncate, medially emarginate; posterior margin of foramen broadly inversely V-shaped. Struts attached to dorsal phallothecal sclerite; apically separate, connected by bridge; basally fused. Basal plate arm slender; separate; subparallel; in lateral view nearly straight, very slightly curved; bridge moderately long; extension of basal plate small and confined to apex of basal plate arm.</p><p><bold><italic>Female</italic></bold>: (Fig. <xref ref-type="fig" rid="F2060081">130</xref><xref ref-type="fig" rid="F2060094">c</xref>, <xref ref-type="fig" rid="F2060095">d</xref>) Similar to male, except for the following. Larger than male, total length 13.26–18.48 mm (mean 15.48 mm, Suppl. material <xref ref-type="supplementary-material" rid="S606467">2</xref>). Coloration rather similar to that in male; lateral process on humeral angle dark brown, often longer; apices of femora reddish. Hemelytron slightly surpassing apex of abdomen.</p></tp:treatment-sec><tp:treatment-sec sec-type="Diagnosis"><title>Diagnosis</title><p>Recognized by the following combination of characters: Yellow-green to green-black; apices of femora with reddish or brown bands; disc elevated above humeral angle. As with other members of the <italic><tp:taxon-name><tp:taxon-name-part taxon-name-part-type="genus">Zelus</tp:taxon-name-part> <tp:taxon-name-part taxon-name-part-type="species">luridus</tp:taxon-name-part></tp:taxon-name></italic> species group, the medial process is triangular, its base distinct from rest of the ventral rim of pygophore and apex without modification (Fig. <xref ref-type="fig" rid="F2060085">131</xref><xref ref-type="fig" rid="F2060097">a</xref>, <xref ref-type="fig" rid="F2060098">b</xref>). <italic><tp:taxon-name><tp:taxon-name-part taxon-name-part-type="genus">Zelus</tp:taxon-name-part> <tp:taxon-name-part taxon-name-part-type="species">luridus</tp:taxon-name-part></tp:taxon-name></italic> has the pronotal disc noticeably elevated above and not continuous with the humeral angle, thus distinguishing it from both <italic><tp:taxon-name><tp:taxon-name-part taxon-name-part-type="genus">Z.</tp:taxon-name-part> <tp:taxon-name-part taxon-name-part-type="species">exsanguis</tp:taxon-name-part></tp:taxon-name></italic> and <italic><tp:taxon-name><tp:taxon-name-part taxon-name-part-type="genus">Z.</tp:taxon-name-part> <tp:taxon-name-part taxon-name-part-type="species">ambulans</tp:taxon-name-part></tp:taxon-name></italic>. Males of the two differ in significant ways in paramere and medial process (Fig. <xref ref-type="fig" rid="F2056677">3</xref>). Among males of the <italic><tp:taxon-name><tp:taxon-name-part taxon-name-part-type="genus">Zelus</tp:taxon-name-part> <tp:taxon-name-part taxon-name-part-type="species">luridus</tp:taxon-name-part></tp:taxon-name></italic> species group, <italic><tp:taxon-name><tp:taxon-name-part taxon-name-part-type="genus">Z.</tp:taxon-name-part> <tp:taxon-name-part taxon-name-part-type="species">luridus</tp:taxon-name-part></tp:taxon-name></italic> is similar to <italic><tp:taxon-name><tp:taxon-name-part taxon-name-part-type="genus">Z.</tp:taxon-name-part> <tp:taxon-name-part taxon-name-part-type="species">antiguensis</tp:taxon-name-part></tp:taxon-name></italic>, and <italic><tp:taxon-name><tp:taxon-name-part taxon-name-part-type="genus">Z.</tp:taxon-name-part> <tp:taxon-name-part taxon-name-part-type="species">grandoculus</tp:taxon-name-part></tp:taxon-name></italic> in having the paramere apex not greatly expanded. The medial process is narrower than that in <italic><tp:taxon-name><tp:taxon-name-part taxon-name-part-type="genus">Z.</tp:taxon-name-part> <tp:taxon-name-part taxon-name-part-type="species">antiguensis</tp:taxon-name-part></tp:taxon-name></italic>. The eyes are not as prominent as those of <italic><tp:taxon-name><tp:taxon-name-part taxon-name-part-type="genus">Z.</tp:taxon-name-part> <tp:taxon-name-part taxon-name-part-type="species">grandoculus</tp:taxon-name-part></tp:taxon-name></italic>. Among species with overlapping distributions, <italic><tp:taxon-name><tp:taxon-name-part taxon-name-part-type="genus">Z.</tp:taxon-name-part> <tp:taxon-name-part taxon-name-part-type="species">luridus</tp:taxon-name-part></tp:taxon-name></italic> may be confused with <italic><tp:taxon-name><tp:taxon-name-part taxon-name-part-type="genus">Z.</tp:taxon-name-part> <tp:taxon-name-part taxon-name-part-type="species">renardii</tp:taxon-name-part></tp:taxon-name></italic>. However, <italic><tp:taxon-name><tp:taxon-name-part taxon-name-part-type="genus">Z.</tp:taxon-name-part> <tp:taxon-name-part taxon-name-part-type="species">renardii</tp:taxon-name-part></tp:taxon-name></italic> usually has the corium reddish, whereas it is greenish or dark brown in <italic><tp:taxon-name><tp:taxon-name-part taxon-name-part-type="genus">Z.</tp:taxon-name-part> <tp:taxon-name-part taxon-name-part-type="species">luridus</tp:taxon-name-part></tp:taxon-name></italic>.</p></tp:treatment-sec><tp:treatment-sec sec-type="Distribution"><title>Distribution</title><p>North America (Fig. <xref ref-type="fig" rid="F2060089">132</xref>). Countries with records: Canada, Mexico and USA.</p></tp:treatment-sec><tp:treatment-sec sec-type="Taxon discussion"><title>Taxon discussion</title><p>This is one of the most commonly collected species in this genus. <xref ref-type="bibr" rid="B1972295">Hart (1986)</xref> discussed intraspecific variations and species identity confusions, which we briefly summarize here. Individuals in the western population (i.e., Southeastern Arizona) are larger than those from the eastern population. Eastern males have parameres somewhat more enlarged apically (Fig. <xref ref-type="fig" rid="F2060085">131</xref><xref ref-type="fig" rid="F2060097">a</xref>), and the apical half of the dorsal phallothecal sclerite is less expanded laterally (Fig. <xref ref-type="fig" rid="F2060085">131</xref><xref ref-type="fig" rid="F2060099">c</xref>). Since <xref ref-type="bibr" rid="B1972147">Champion (1898)</xref> synonymized <italic><tp:taxon-name><tp:taxon-name-part taxon-name-part-type="genus">Z.</tp:taxon-name-part> <tp:taxon-name-part taxon-name-part-type="species">luridus</tp:taxon-name-part></tp:taxon-name></italic> and <italic><tp:taxon-name><tp:taxon-name-part taxon-name-part-type="genus">Z.</tp:taxon-name-part> <tp:taxon-name-part taxon-name-part-type="species">ambulans</tp:taxon-name-part></tp:taxon-name></italic> under <italic><tp:taxon-name><tp:taxon-name-part taxon-name-part-type="genus">Z.</tp:taxon-name-part> <tp:taxon-name-part taxon-name-part-type="species">exsanguis</tp:taxon-name-part></tp:taxon-name></italic>, almost all specimens collected from the US were labeled as <italic><tp:taxon-name><tp:taxon-name-part taxon-name-part-type="genus">Z.</tp:taxon-name-part> <tp:taxon-name-part taxon-name-part-type="species">exsanguis</tp:taxon-name-part></tp:taxon-name></italic>. <italic><tp:taxon-name><tp:taxon-name-part taxon-name-part-type="genus">Zelus</tp:taxon-name-part> <tp:taxon-name-part taxon-name-part-type="species">luridus</tp:taxon-name-part></tp:taxon-name></italic> has the disc clearly elevated above, and not continuous with, the humeral angle which distinguishes it from <italic><tp:taxon-name><tp:taxon-name-part taxon-name-part-type="genus">Z.</tp:taxon-name-part> <tp:taxon-name-part taxon-name-part-type="species">exsanguis</tp:taxon-name-part></tp:taxon-name></italic>.</p></tp:treatment-sec><tp:treatment-sec><!--Section generated to contain objects referenced in tp:taxon-treatment.--><fig-group id="F2060081" position="float" orientation="portrait"><caption><p><italic><tp:taxon-name><tp:taxon-name-part taxon-name-part-type="genus">Zelus</tp:taxon-name-part> <tp:taxon-name-part taxon-name-part-type="species">luridus</tp:taxon-name-part></tp:taxon-name></italic> Stål, 1862, habitus</p></caption><fig id="F2060092" position="float" orientation="portrait"><label>Figure 130a.</label><caption><p><italic><tp:taxon-name><tp:taxon-name-part taxon-name-part-type="genus">Zelus</tp:taxon-name-part> <tp:taxon-name-part taxon-name-part-type="species">luridus</tp:taxon-name-part></tp:taxon-name></italic> Stål, 1862, male, dorsal view (UCR_ENT 00047124, Iowa, USA)</p></caption><graphic xmlns:xlink="http://www.w3.org/1999/xlink" xlink:href="biodiversity_data_journal-4-e8150-g130_a.jpg" xlink:type="simple" position="float" orientation="portrait" id="oo_62573.jpg"/></fig><fig id="F2060093" position="float" orientation="portrait"><label>Figure 130b.</label><caption><p><italic><tp:taxon-name><tp:taxon-name-part taxon-name-part-type="genus">Zelus</tp:taxon-name-part> <tp:taxon-name-part taxon-name-part-type="species">luridus</tp:taxon-name-part></tp:taxon-name></italic> Stål, 1862, male, lateral view (UCR_ENT 00047124, Iowa, USA)</p></caption><graphic xmlns:xlink="http://www.w3.org/1999/xlink" xlink:href="biodiversity_data_journal-4-e8150-g130_b.jpg" xlink:type="simple" position="float" orientation="portrait" id="oo_62572.jpg"/></fig><fig id="F2060094" position="float" orientation="portrait"><label>Figure 130c.</label><caption><p><italic><tp:taxon-name><tp:taxon-name-part taxon-name-part-type="genus">Zelus</tp:taxon-name-part> <tp:taxon-name-part taxon-name-part-type="species">luridus</tp:taxon-name-part></tp:taxon-name></italic> Stål, 1862, female, dorsal view (UCR_ENT 00039855, Texas, USA)</p></caption><graphic xmlns:xlink="http://www.w3.org/1999/xlink" xlink:href="biodiversity_data_journal-4-e8150-g130_c.jpg" xlink:type="simple" position="float" orientation="portrait" id="oo_62574.jpg"/></fig><fig id="F2060095" position="float" orientation="portrait"><label>Figure 130d.</label><caption><p><italic><tp:taxon-name><tp:taxon-name-part taxon-name-part-type="genus">Zelus</tp:taxon-name-part> <tp:taxon-name-part taxon-name-part-type="species">luridus</tp:taxon-name-part></tp:taxon-name></italic> Stål, 1862, female, lateral view (UCR_ENT 00039855, Texas, USA)</p></caption><graphic xmlns:xlink="http://www.w3.org/1999/xlink" xlink:href="biodiversity_data_journal-4-e8150-g130_d.jpg" xlink:type="simple" position="float" orientation="portrait" id="oo_62575.jpg"/></fig></fig-group><fig-group id="F2060085" position="float" orientation="portrait"><caption><p><italic><tp:taxon-name><tp:taxon-name-part taxon-name-part-type="genus">Zelus</tp:taxon-name-part> <tp:taxon-name-part taxon-name-part-type="species">luridus</tp:taxon-name-part></tp:taxon-name></italic> Stål, 1862, male genitalic structures</p></caption><fig id="F2060097" position="float" orientation="portrait"><label>Figure 131a.</label><caption><p><italic><tp:taxon-name><tp:taxon-name-part taxon-name-part-type="genus">Zelus</tp:taxon-name-part> <tp:taxon-name-part taxon-name-part-type="species">luridus</tp:taxon-name-part></tp:taxon-name></italic> Stål, 1862, eastern population, pygophore, lateral and posterior views</p></caption><graphic xmlns:xlink="http://www.w3.org/1999/xlink" xlink:href="biodiversity_data_journal-4-e8150-g131_a.png" xlink:type="simple" position="float" orientation="portrait" id="oo_62576.png"/></fig><fig id="F2060098" position="float" orientation="portrait"><label>Figure 131b.</label><caption><p><italic><tp:taxon-name><tp:taxon-name-part taxon-name-part-type="genus">Zelus</tp:taxon-name-part> <tp:taxon-name-part taxon-name-part-type="species">luridus</tp:taxon-name-part></tp:taxon-name></italic> Stål, 1862, western population, pygophore, lateral and posterior views</p></caption><graphic xmlns:xlink="http://www.w3.org/1999/xlink" xlink:href="biodiversity_data_journal-4-e8150-g131_b.png" xlink:type="simple" position="float" orientation="portrait" id="oo_62577.png"/></fig><fig id="F2060099" position="float" orientation="portrait"><label>Figure 131c.</label><caption><p><italic><tp:taxon-name><tp:taxon-name-part taxon-name-part-type="genus">Zelus</tp:taxon-name-part> <tp:taxon-name-part taxon-name-part-type="species">luridus</tp:taxon-name-part></tp:taxon-name></italic> Stål, 1862, eastern population, phallus, dorsal view</p></caption><graphic xmlns:xlink="http://www.w3.org/1999/xlink" xlink:href="biodiversity_data_journal-4-e8150-g131_c.png" xlink:type="simple" position="float" orientation="portrait" id="oo_62578.png"/></fig><fig id="F2060100" position="float" orientation="portrait"><label>Figure 131d.</label><caption><p><italic><tp:taxon-name><tp:taxon-name-part taxon-name-part-type="genus">Zelus</tp:taxon-name-part> <tp:taxon-name-part taxon-name-part-type="species">luridus</tp:taxon-name-part></tp:taxon-name></italic> Stål, 1862, western population, phallus, dorsal view</p></caption><graphic xmlns:xlink="http://www.w3.org/1999/xlink" xlink:href="biodiversity_data_journal-4-e8150-g131_d.png" xlink:type="simple" position="float" orientation="portrait" id="oo_62579.png"/></fig></fig-group><fig id="F2060089" position="float" orientation="portrait"><label>Figure 132.</label><caption><p><italic><tp:taxon-name><tp:taxon-name-part taxon-name-part-type="genus">Zelus</tp:taxon-name-part> <tp:taxon-name-part taxon-name-part-type="species">luridus</tp:taxon-name-part></tp:taxon-name></italic> Stål, 1862, specimen record map.</p></caption><graphic xmlns:xlink="http://www.w3.org/1999/xlink" xlink:href="biodiversity_data_journal-4-e8150-g132.png" position="float" id="oo_62580.png" orientation="portrait" xlink:type="simple"/></fig><fig id="F2060092" position="float" orientation="portrait"><label>Figure 130a.</label><caption><p><italic><tp:taxon-name><tp:taxon-name-part taxon-name-part-type="genus">Zelus</tp:taxon-name-part> <tp:taxon-name-part taxon-name-part-type="species">luridus</tp:taxon-name-part></tp:taxon-name></italic> Stål, 1862, male, dorsal view (UCR_ENT 00047124, Iowa, USA)</p></caption><graphic xmlns:xlink="http://www.w3.org/1999/xlink" xlink:href="biodiversity_data_journal-4-e8150-g130_a.jpg" xlink:type="simple" position="float" orientation="portrait" id="oo_62573.jpg"/></fig><fig id="F2060093" position="float" orientation="portrait"><label>Figure 130b.</label><caption><p><italic><tp:taxon-name><tp:taxon-name-part taxon-name-part-type="genus">Zelus</tp:taxon-name-part> <tp:taxon-name-part taxon-name-part-type="species">luridus</tp:taxon-name-part></tp:taxon-name></italic> Stål, 1862, male, lateral view (UCR_ENT 00047124, Iowa, USA)</p></caption><graphic xmlns:xlink="http://www.w3.org/1999/xlink" xlink:href="biodiversity_data_journal-4-e8150-g130_b.jpg" xlink:type="simple" position="float" orientation="portrait" id="oo_62572.jpg"/></fig><supplementary-material xmlns:xlink="http://www.w3.org/1999/xlink" id="S606467" orientation="portrait" position="float" xlink:type="simple"><label>Supplementary material 2</label><caption><p>Measurements of species of <tp:taxon-name><tp:taxon-name-part taxon-name-part-type="genus">Zelus</tp:taxon-name-part></tp:taxon-name> Fabricius, 1803</p></caption><p>Data type: morphological, morphological measurements</p><p>Brief description: Measurements of species of <italic><tp:taxon-name><tp:taxon-name-part taxon-name-part-type="genus">Zelus</tp:taxon-name-part></tp:taxon-name></italic> Fabricius, 1803.</p><p>File: oo_91807.xlsx</p><media xlink:href="biodiversity_data_journal-4-e8150-s002.xlsx" mimetype="Microsoft Excel Document" mime-subtype="xlsx" position="float" orientation="portrait" xlink:type="simple"/><attrib specific-use="authors">Guanyang Zhang, Elwood Hart, Christiane Weirauch</attrib></supplementary-material><fig id="F2060094" position="float" orientation="portrait"><label>Figure 130c.</label><caption><p><italic><tp:taxon-name><tp:taxon-name-part taxon-name-part-type="genus">Zelus</tp:taxon-name-part> <tp:taxon-name-part taxon-name-part-type="species">luridus</tp:taxon-name-part></tp:taxon-name></italic> Stål, 1862, female, dorsal view (UCR_ENT 00039855, Texas, USA)</p></caption><graphic xmlns:xlink="http://www.w3.org/1999/xlink" xlink:href="biodiversity_data_journal-4-e8150-g130_c.jpg" xlink:type="simple" position="float" orientation="portrait" id="oo_62574.jpg"/></fig><fig id="F2060095" position="float" orientation="portrait"><label>Figure 130d.</label><caption><p><italic><tp:taxon-name><tp:taxon-name-part taxon-name-part-type="genus">Zelus</tp:taxon-name-part> <tp:taxon-name-part taxon-name-part-type="species">luridus</tp:taxon-name-part></tp:taxon-name></italic> Stål, 1862, female, lateral view (UCR_ENT 00039855, Texas, USA)</p></caption><graphic xmlns:xlink="http://www.w3.org/1999/xlink" xlink:href="biodiversity_data_journal-4-e8150-g130_d.jpg" xlink:type="simple" position="float" orientation="portrait" id="oo_62575.jpg"/></fig><fig id="F2060097" position="float" orientation="portrait"><label>Figure 131a.</label><caption><p><italic><tp:taxon-name><tp:taxon-name-part taxon-name-part-type="genus">Zelus</tp:taxon-name-part> <tp:taxon-name-part taxon-name-part-type="species">luridus</tp:taxon-name-part></tp:taxon-name></italic> Stål, 1862, eastern population, pygophore, lateral and posterior views</p></caption><graphic xmlns:xlink="http://www.w3.org/1999/xlink" xlink:href="biodiversity_data_journal-4-e8150-g131_a.png" xlink:type="simple" position="float" orientation="portrait" id="oo_62576.png"/></fig><fig id="F2060098" position="float" orientation="portrait"><label>Figure 131b.</label><caption><p><italic><tp:taxon-name><tp:taxon-name-part taxon-name-part-type="genus">Zelus</tp:taxon-name-part> <tp:taxon-name-part taxon-name-part-type="species">luridus</tp:taxon-name-part></tp:taxon-name></italic> Stål, 1862, western population, pygophore, lateral and posterior views</p></caption><graphic xmlns:xlink="http://www.w3.org/1999/xlink" xlink:href="biodiversity_data_journal-4-e8150-g131_b.png" xlink:type="simple" position="float" orientation="portrait" id="oo_62577.png"/></fig><fig id="F2056677" position="float" orientation="portrait"><label>Figure 3.</label><caption><p><italic><tp:taxon-name><tp:taxon-name-part taxon-name-part-type="genus">Zelus</tp:taxon-name-part> <tp:taxon-name-part taxon-name-part-type="species">luridus</tp:taxon-name-part></tp:taxon-name></italic> species group, male genitalic characters</p></caption><graphic xmlns:xlink="http://www.w3.org/1999/xlink" xlink:href="biodiversity_data_journal-4-e8150-g003.png" position="float" id="oo_75054.png" orientation="portrait" xlink:type="simple"/></fig><fig id="F2060099" position="float" orientation="portrait"><label>Figure 131c.</label><caption><p><italic><tp:taxon-name><tp:taxon-name-part taxon-name-part-type="genus">Zelus</tp:taxon-name-part> <tp:taxon-name-part taxon-name-part-type="species">luridus</tp:taxon-name-part></tp:taxon-name></italic> Stål, 1862, eastern population, phallus, dorsal view</p></caption><graphic xmlns:xlink="http://www.w3.org/1999/xlink" xlink:href="biodiversity_data_journal-4-e8150-g131_c.png" xlink:type="simple" position="float" orientation="portrait" id="oo_62578.png"/></fig></tp:treatment-sec><ref-list><ref id="B1972295"><element-citation xmlns:xlink="http://www.w3.org/1999/xlink" publication-type="article" xlink:type="simple"><person-group person-group-type="author"><name name-style="western"><surname>Hart</surname><given-names>E. R.</given-names></name></person-group><year>1986</year><article-title>Genus <italic><tp:taxon-name><tp:taxon-name-part taxon-name-part-type="genus">Zelus</tp:taxon-name-part></tp:taxon-name></italic> Fabricius in the United States, Canada, and Northern Mexico (<tp:taxon-name><tp:taxon-name-part taxon-name-part-type="order">Hemiptera</tp:taxon-name-part></tp:taxon-name>: <tp:taxon-name><tp:taxon-name-part taxon-name-part-type="family">Reduviidae</tp:taxon-name-part></tp:taxon-name>)</article-title><source>Annals of the Entomological Society of America</source><volume>79</volume><issue>3</issue><fpage>535</fpage><lpage>548</lpage><uri xlink:type="simple">http://dx.doi.org/10.1093/aesa/79.3.535</uri><pub-id pub-id-type="doi">10.1093/aesa/79.3.535</pub-id></element-citation></ref><ref id="B1972147"><element-citation xmlns:xlink="http://www.w3.org/1999/xlink" publication-type="book" xlink:type="simple"><person-group person-group-type="author"><name name-style="western"><surname>Champion</surname><given-names>G. C.</given-names></name></person-group><year>1898</year><source><tp:taxon-name><tp:taxon-name-part taxon-name-part-type="class">Insecta</tp:taxon-name-part></tp:taxon-name>. <tp:taxon-name><tp:taxon-name-part taxon-name-part-type="order">Rhynchota</tp:taxon-name-part></tp:taxon-name>. <tp:taxon-name><tp:taxon-name-part taxon-name-part-type="order">Hemiptera</tp:taxon-name-part></tp:taxon-name>-<tp:taxon-name><tp:taxon-name-part taxon-name-part-type="suborder">Heteroptera</tp:taxon-name-part></tp:taxon-name>. Biologia Centrali Americana. Vol. 2</source><publisher-name>Taylor and Francis</publisher-name><publisher-loc>London</publisher-loc><size units="page">466</size><pub-id pub-id-type="doi">10.5962/bhl.title.730</pub-id></element-citation></ref></ref-list></tp:taxon-treatment>
