# Supplementary material for: A taxonomic monograph of the assassin bug genus Zelus Fabricius (Hemiptera: Reduviidae): 71 species based on 10,000 specimens
Source: Biodivers Data J. 2016 Jul 8;(4):e8150. doi: 10.3897/BDJ.4.e8150 (PMC5019016; doi:10.3897/BDJ.4.e8150)
Supplement: XML Treatment for Zelus mattogrossensis [file BDJ.4.e8150-treatment43.xml]

<!DOCTYPE tp:taxon-treatment
  PUBLIC "-//TaxonX//DTD Taxonomic Treatment Publishing DTD v0 20100105//EN" "tax-treatment-NSO.dtd">
<tp:taxon-treatment xmlns:tp="http://www.plazi.org/taxpub"><tp:treatment-meta><mixed-citation publication-type="journal"><person-group><name><surname>Zhang</surname><given-names>Guanyang</given-names></name><name><surname>Hart</surname><given-names>Elwood R</given-names></name><name><surname>Weirauch</surname><given-names>Christiane</given-names></name></person-group><article-title>A taxonomic monograph of the assassin bug genus <italic><tp:taxon-name><tp:taxon-name-part taxon-name-part-type="genus">Zelus</tp:taxon-name-part></tp:taxon-name></italic> Fabricius (<tp:taxon-name><tp:taxon-name-part taxon-name-part-type="order">Hemiptera</tp:taxon-name-part></tp:taxon-name>: <tp:taxon-name><tp:taxon-name-part taxon-name-part-type="family">Reduviidae</tp:taxon-name-part></tp:taxon-name>): 71 species based on 10,000 specimens</article-title><source>Biodivers Data J</source><day>08</day><month>7</month><year>2016</year><volume>2016</volume><issue>4</issue><pub-id pub-id-type="doi">10.3897/BDJ.4.e8150</pub-id></mixed-citation></tp:treatment-meta><tp:nomenclature><tp:taxon-name><tp:taxon-name-part taxon-name-part-type="genus">Zelus</tp:taxon-name-part> <tp:taxon-name-part taxon-name-part-type="species">mattogrossensis</tp:taxon-name-part></tp:taxon-name><tp:taxon-authority>Wygodzinsky, 1947</tp:taxon-authority><tp:nomenclature-citation-list><tp:nomenclature-citation><tp:taxon-name><tp:taxon-name-part taxon-name-part-type="genus">Zelus</tp:taxon-name-part> <tp:taxon-name-part taxon-name-part-type="species">mattogrossensis</tp:taxon-name-part></tp:taxon-name><comment> Wygodzinsky, 1947, p. 431–434, orig. descr. and fig.; Wygodzinsky, 1948, p. 17, cat.; Wygodzinsky, 1949a, p. 49, checklist; Wygodzinsky, 1960, p. 308, note; Maldonado, 1990, p. 329, cat.</comment></tp:nomenclature-citation></tp:nomenclature-citation-list></tp:nomenclature><tp:treatment-sec sec-type="materials"><title>Materials</title><list list-type="alpha-lower" list-content="occurrences"><list-item><p><bold>Type status:</bold> <named-content xmlns:xlink="http://www.w3.org/1999/xlink" content-type="dwc:typeStatus" xlink:type="simple">Holotype</named-content>. <bold>Occurrence:</bold> recordedBy: <named-content xmlns:xlink="http://www.w3.org/1999/xlink" content-type="dwc:recordedBy" xlink:type="simple">J.C.M. Carvalho</named-content>; <bold>Taxon:</bold> scientificName: <named-content xmlns:xlink="http://www.w3.org/1999/xlink" content-type="dwc:scientificName" xlink:type="simple"><italic><tp:taxon-name><tp:taxon-name-part taxon-name-part-type="genus">Zelus</tp:taxon-name-part> <tp:taxon-name-part taxon-name-part-type="species">mattogrossensis</tp:taxon-name-part></tp:taxon-name></italic></named-content>; family: <named-content xmlns:xlink="http://www.w3.org/1999/xlink" content-type="dwc:family" xlink:type="simple"><tp:taxon-name><tp:taxon-name-part taxon-name-part-type="family">Reduviidae</tp:taxon-name-part></tp:taxon-name></named-content>; genus: <named-content xmlns:xlink="http://www.w3.org/1999/xlink" content-type="dwc:genus" xlink:type="simple"><tp:taxon-name><tp:taxon-name-part taxon-name-part-type="genus">Zelus</tp:taxon-name-part></tp:taxon-name></named-content>; scientificNameAuthorship: <named-content xmlns:xlink="http://www.w3.org/1999/xlink" content-type="dwc:scientificNameAuthorship" xlink:type="simple">Wygodzinsky, 1947</named-content>; <bold>Location:</bold> country: <named-content xmlns:xlink="http://www.w3.org/1999/xlink" content-type="dwc:country" xlink:type="simple">BRAZIL</named-content>; stateProvince: <named-content xmlns:xlink="http://www.w3.org/1999/xlink" content-type="dwc:stateProvince" xlink:type="simple">Mato Grosso</named-content>; locality: <named-content xmlns:xlink="http://www.w3.org/1999/xlink" content-type="dwc:locality" xlink:type="simple">Chavantina</named-content>; decimalLatitude: <named-content xmlns:xlink="http://www.w3.org/1999/xlink" content-type="dwc:decimalLatitude" xlink:type="simple">-14.66667</named-content>; decimalLongitude: <named-content xmlns:xlink="http://www.w3.org/1999/xlink" content-type="dwc:decimalLongitude" xlink:type="simple">-52.35</named-content>; <bold>Event:</bold> eventDate: <named-content xmlns:xlink="http://www.w3.org/1999/xlink" content-type="dwc:eventDate" xlink:type="simple">1947-06</named-content>; <bold>Record Level:</bold> institutionCode: <named-content xmlns:xlink="http://www.w3.org/1999/xlink" content-type="dwc:institutionCode" xlink:type="simple">Instituto de Ecologia e Experimentacao Agricola, Rio de Janeiro</named-content></p></list-item><list-item><p><bold>Type status:</bold> <named-content xmlns:xlink="http://www.w3.org/1999/xlink" content-type="dwc:typeStatus" xlink:type="simple">Paratype</named-content>. <bold>Occurrence:</bold> recordedBy: <named-content xmlns:xlink="http://www.w3.org/1999/xlink" content-type="dwc:recordedBy" xlink:type="simple">P. Wygodzinsky</named-content>; <bold>Taxon:</bold> scientificName: <named-content xmlns:xlink="http://www.w3.org/1999/xlink" content-type="dwc:scientificName" xlink:type="simple"><italic><tp:taxon-name><tp:taxon-name-part taxon-name-part-type="genus">Zelus</tp:taxon-name-part> <tp:taxon-name-part taxon-name-part-type="species">mattogrossensis</tp:taxon-name-part></tp:taxon-name></italic></named-content>; family: <named-content xmlns:xlink="http://www.w3.org/1999/xlink" content-type="dwc:family" xlink:type="simple"><tp:taxon-name><tp:taxon-name-part taxon-name-part-type="family">Reduviidae</tp:taxon-name-part></tp:taxon-name></named-content>; genus: <named-content xmlns:xlink="http://www.w3.org/1999/xlink" content-type="dwc:genus" xlink:type="simple"><tp:taxon-name><tp:taxon-name-part taxon-name-part-type="genus">Zelus</tp:taxon-name-part></tp:taxon-name></named-content>; scientificNameAuthorship: <named-content xmlns:xlink="http://www.w3.org/1999/xlink" content-type="dwc:scientificNameAuthorship" xlink:type="simple">Wygodzinsky, 1947</named-content>; <bold>Location:</bold> country: <named-content xmlns:xlink="http://www.w3.org/1999/xlink" content-type="dwc:country" xlink:type="simple">BRAZIL</named-content>; stateProvince: <named-content xmlns:xlink="http://www.w3.org/1999/xlink" content-type="dwc:stateProvince" xlink:type="simple">Goias</named-content>; locality: <named-content xmlns:xlink="http://www.w3.org/1999/xlink" content-type="dwc:locality" xlink:type="simple">Leopoldo Bulhoes</named-content>; <bold>Event:</bold> eventDate: <named-content xmlns:xlink="http://www.w3.org/1999/xlink" content-type="dwc:eventDate" xlink:type="simple">1937-11</named-content>; <bold>Record Level:</bold> institutionCode: <named-content xmlns:xlink="http://www.w3.org/1999/xlink" content-type="dwc:institutionCode" xlink:type="simple">collection of P. Wygodzinsky</named-content></p></list-item><list-item><p><bold>Type status:</bold> <named-content xmlns:xlink="http://www.w3.org/1999/xlink" content-type="dwc:typeStatus" xlink:type="simple">Paratype</named-content>. <bold>Occurrence:</bold> catalogNumber: <named-content xmlns:xlink="http://www.w3.org/1999/xlink" content-type="dwc:catalogNumber" xlink:type="simple">UCR_ENT 00046752</named-content>; recordedBy: <named-content xmlns:xlink="http://www.w3.org/1999/xlink" content-type="dwc:recordedBy" xlink:type="simple">J. C. M. Carvalho</named-content>; sex: <named-content xmlns:xlink="http://www.w3.org/1999/xlink" content-type="dwc:sex" xlink:type="simple">Adult Male</named-content>; <bold>Taxon:</bold> scientificName: <named-content xmlns:xlink="http://www.w3.org/1999/xlink" content-type="dwc:scientificName" xlink:type="simple"><italic><tp:taxon-name><tp:taxon-name-part taxon-name-part-type="genus">Zelus</tp:taxon-name-part> <tp:taxon-name-part taxon-name-part-type="species">mattogrossensis</tp:taxon-name-part></tp:taxon-name></italic></named-content>; family: <named-content xmlns:xlink="http://www.w3.org/1999/xlink" content-type="dwc:family" xlink:type="simple"><tp:taxon-name><tp:taxon-name-part taxon-name-part-type="family">Reduviidae</tp:taxon-name-part></tp:taxon-name></named-content>; genus: <named-content xmlns:xlink="http://www.w3.org/1999/xlink" content-type="dwc:genus" xlink:type="simple"><tp:taxon-name><tp:taxon-name-part taxon-name-part-type="genus">Zelus</tp:taxon-name-part></tp:taxon-name></named-content>; scientificNameAuthorship: <named-content xmlns:xlink="http://www.w3.org/1999/xlink" content-type="dwc:scientificNameAuthorship" xlink:type="simple">Wygodzinsky, 1947</named-content>; <bold>Location:</bold> country: <named-content xmlns:xlink="http://www.w3.org/1999/xlink" content-type="dwc:country" xlink:type="simple">BRAZIL</named-content>; stateProvince: <named-content xmlns:xlink="http://www.w3.org/1999/xlink" content-type="dwc:stateProvince" xlink:type="simple">Minas Gerais</named-content>; locality: <named-content xmlns:xlink="http://www.w3.org/1999/xlink" content-type="dwc:locality" xlink:type="simple">Carmo do Rio Claro</named-content>; verbatimElevation: <named-content xmlns:xlink="http://www.w3.org/1999/xlink" content-type="dwc:verbatimElevation" xlink:type="simple">859 m</named-content>; decimalLatitude: <named-content xmlns:xlink="http://www.w3.org/1999/xlink" content-type="dwc:decimalLatitude" xlink:type="simple">-20.9667</named-content>; decimalLongitude: <named-content xmlns:xlink="http://www.w3.org/1999/xlink" content-type="dwc:decimalLongitude" xlink:type="simple">-46.1167</named-content>; georeferenceSources: <named-content xmlns:xlink="http://www.w3.org/1999/xlink" content-type="dwc:georeferenceSources" xlink:type="simple">Gazetteer</named-content>; <bold>Identification:</bold> identifiedBy: <named-content xmlns:xlink="http://www.w3.org/1999/xlink" content-type="dwc:identifiedBy" xlink:type="simple">G. Zhang</named-content>; dateIdentified: <named-content xmlns:xlink="http://www.w3.org/1999/xlink" content-type="dwc:dateIdentified" xlink:type="simple">2012</named-content>; <bold>Event:</bold> eventDate: <named-content xmlns:xlink="http://www.w3.org/1999/xlink" content-type="dwc:eventDate" xlink:type="simple">1944-12-13</named-content>; <bold>Record Level:</bold> institutionCode: <named-content xmlns:xlink="http://www.w3.org/1999/xlink" content-type="dwc:institutionCode" xlink:type="simple">AMNH</named-content></p></list-item></list></tp:treatment-sec><tp:treatment-sec sec-type="Description"><title>Description</title><p>Figs <xref ref-type="fig" rid="F2060101">133</xref>, <xref ref-type="fig" rid="F2060105">134</xref>, <xref ref-type="fig" rid="F2060109">135</xref></p><p><bold><italic>Male</italic></bold>: (Fig. <xref ref-type="fig" rid="F2060101">133</xref><xref ref-type="fig" rid="F2060112">a</xref>, <xref ref-type="fig" rid="F2060113">b</xref>) Small, total length 9.18–10.49 mm (mean 9.85 mm, Suppl. material <xref ref-type="supplementary-material" rid="S606467">2</xref>); slender. <bold>COLORATION</bold>: Brown. Medial longitudinal stripe on postocular lobe, patch between eye and ocellus, and ventral surface of head light-colored. Two yellow bands on scape and one on pedicel. Anterior pronotal lobe darker than posterior lobe. Lateral surface of pronotum and parts of pleura lighter colored. Femora and tibiae banded. <bold>VESTITURE</bold>: Moderately setose. Body surface with short, recumbent and erect setae; some longer setae on ventral surface of head and abdomen. Paramere with dense, moderately long, erect setae on dorsal surface. Corium and clavus with short, recumbent setae. <bold>STRUCTURE: Head</bold>: Cylindrical, L/W = 2.61. Postocular lobe long; in dorsal view anteriorly gradually narrowing, posterior portion constant, slightly narrower. Eye moderately sized; lateral margin only slightly wider than postocular lobe; dorsal margin attaining postocular transverse groove, ventral margin removed from ventral surface of head. <italic>Labium</italic>: I: II: III = 1: 1.8: 0.4. Basiflagellomere diameter larger than that of pedicel. <bold>Thorax</bold>: Anterolateral angle bearing small projection; medial longitudinal sulcus shallow near collar, deepening posteriorly. Posterior pronotal lobe with rugulose surface; disc distinctly elevated above humeral angle; humeral angle rounded, without projection. Scutellum moderately long; apex angulate, not projected. <italic>Legs</italic>: Moderately robust. <italic>Hemelytron</italic>: Slightly surpassing apex of abdomen, not more than length of abdominal segment seven; quadrate cell small, relatively broad; Cu and M of cubital cell converging towards R. <bold>GENITALIA</bold>: (Fig. <xref ref-type="fig" rid="F2060105">134</xref>) <italic>Pygophore</italic>: Elongate ovoid; slightly expanded laterally near base of paramere in dorsal view. Medial process cylindrical; slender; moderately long; erect; straight; apex in posterior view angulate, subapical ridge-like medial elevation, not across. <italic>Paramere</italic>: Cylindrical; moderately long, slightly exceeding medial process; directed posteriad, slightly curved towards medial process; basally slightly constricted; nearly straight. <italic>Phallus</italic>: Dorsal phallothecal sclerite somewhat pentagonal in dorsal view; sharp blade-like heavy sclerotization originating from basal arms, directed apically, elevated above dorsal surface, extending to about mid-point of phallothecal sclerite; ridge mesad to process; apical portion of phallothecal sclerite gradually tapering, convex, laterally angulate; apex truncate; posterior margin of foramen inversely V-shaped. Struts attached to dorsal phallothecal sclerite; apically fused; basally separate. Basal plate arm robust; medially fused; in lateral view strongly curved at midpoint; bridge short; extension of basal plate expanded onto arm.</p><p><bold><italic>Female</italic></bold>: (Fig. <xref ref-type="fig" rid="F2060101">133</xref><xref ref-type="fig" rid="F2060114">c</xref>, <xref ref-type="fig" rid="F2060115">d</xref>) Similar to male, except for the following. Larger than male, total length 10.30–11.72 mm (mean 10.98 mm, Suppl. material <xref ref-type="supplementary-material" rid="S606467">2</xref>). Pale brown, anterior and posterior pronotal lobes same color, legs without bands or with very inconspicuous bands. Hemelytron attaining apex of abdomen.</p></tp:treatment-sec><tp:treatment-sec sec-type="Diagnosis"><title>Diagnosis</title><p>Distinguished by the small size; the robust form, the humeral angle rounded, without projection; the profemur much longer than the metafemur (1.20x); the profemoral length being less than 20.0x the profemoral width (16.94x). The paramere base not distinctly constricted; the medial process slender, apex angulate and bearing subapical medial protrusion; the presence of blade-like process on dorsal phallotheca and the process not extending beyond mid-point.</p></tp:treatment-sec><tp:treatment-sec sec-type="Distribution"><title>Distribution</title><p>South America (Fig. <xref ref-type="fig" rid="F2060109">135</xref>). Countries with records: Bolivia, Brazil and Paraguay.</p></tp:treatment-sec><tp:treatment-sec><!--Section generated to contain objects referenced in tp:taxon-treatment.--><fig-group id="F2060101" position="float" orientation="portrait"><caption><p><italic><tp:taxon-name><tp:taxon-name-part taxon-name-part-type="genus">Zelus</tp:taxon-name-part> <tp:taxon-name-part taxon-name-part-type="species">mattogrossensis</tp:taxon-name-part></tp:taxon-name></italic> Wygodzinsky, 1947, habitus</p></caption><fig id="F2060112" position="float" orientation="portrait"><label>Figure 133a.</label><graphic xmlns:xlink="http://www.w3.org/1999/xlink" xlink:href="biodiversity_data_journal-4-e8150-g133_a.jpg" xlink:type="simple" position="float" orientation="portrait" id="oo_62581.jpg"/></fig><fig id="F2060113" position="float" orientation="portrait"><label>Figure 133b.</label><graphic xmlns:xlink="http://www.w3.org/1999/xlink" xlink:href="biodiversity_data_journal-4-e8150-g133_b.jpg" xlink:type="simple" position="float" orientation="portrait" id="oo_62582.jpg"/></fig><fig id="F2060114" position="float" orientation="portrait"><label>Figure 133c.</label><graphic xmlns:xlink="http://www.w3.org/1999/xlink" xlink:href="biodiversity_data_journal-4-e8150-g133_c.jpg" xlink:type="simple" position="float" orientation="portrait" id="oo_62585.jpg"/></fig><fig id="F2060115" position="float" orientation="portrait"><label>Figure 133d.</label><graphic xmlns:xlink="http://www.w3.org/1999/xlink" xlink:href="biodiversity_data_journal-4-e8150-g133_d.jpg" xlink:type="simple" position="float" orientation="portrait" id="oo_62584.jpg"/></fig></fig-group><fig-group id="F2060105" position="float" orientation="portrait"><caption><p><italic><tp:taxon-name><tp:taxon-name-part taxon-name-part-type="genus">Zelus</tp:taxon-name-part> <tp:taxon-name-part taxon-name-part-type="species">mattogrossensis</tp:taxon-name-part></tp:taxon-name></italic> Wygodzinsky, 1947, male genitalic structures</p></caption><fig id="F2060117" position="float" orientation="portrait"><label>Figure 134a.</label><caption><p><italic><tp:taxon-name><tp:taxon-name-part taxon-name-part-type="genus">Zelus</tp:taxon-name-part> <tp:taxon-name-part taxon-name-part-type="species">mattogrossensis</tp:taxon-name-part></tp:taxon-name></italic> Wygodzinsky, 1947, pygophore, lateral and posterior views</p></caption><graphic xmlns:xlink="http://www.w3.org/1999/xlink" xlink:href="biodiversity_data_journal-4-e8150-g134_a.png" xlink:type="simple" position="float" orientation="portrait" id="oo_62586.png"/></fig><fig id="F2060118" position="float" orientation="portrait"><label>Figure 134b.</label><caption><p><italic><tp:taxon-name><tp:taxon-name-part taxon-name-part-type="genus">Zelus</tp:taxon-name-part> <tp:taxon-name-part taxon-name-part-type="species">mattogrossensis</tp:taxon-name-part></tp:taxon-name></italic> Wygodzinsky, 1947, phallus, dorsal view</p></caption><graphic xmlns:xlink="http://www.w3.org/1999/xlink" xlink:href="biodiversity_data_journal-4-e8150-g134_b.png" xlink:type="simple" position="float" orientation="portrait" id="oo_62587.png"/></fig></fig-group><fig id="F2060109" position="float" orientation="portrait"><label>Figure 135.</label><caption><p><italic><tp:taxon-name><tp:taxon-name-part taxon-name-part-type="genus">Zelus</tp:taxon-name-part> <tp:taxon-name-part taxon-name-part-type="species">mattogrossensis</tp:taxon-name-part></tp:taxon-name></italic> Wygodzinsky, 1947, specimen record map</p></caption><graphic xmlns:xlink="http://www.w3.org/1999/xlink" xlink:href="biodiversity_data_journal-4-e8150-g135.png" position="float" id="oo_62588.png" orientation="portrait" xlink:type="simple"/></fig><fig id="F2060112" position="float" orientation="portrait"><label>Figure 133a.</label><graphic xmlns:xlink="http://www.w3.org/1999/xlink" xlink:href="biodiversity_data_journal-4-e8150-g133_a.jpg" xlink:type="simple" position="float" orientation="portrait" id="oo_62581.jpg"/></fig><fig id="F2060113" position="float" orientation="portrait"><label>Figure 133b.</label><graphic xmlns:xlink="http://www.w3.org/1999/xlink" xlink:href="biodiversity_data_journal-4-e8150-g133_b.jpg" xlink:type="simple" position="float" orientation="portrait" id="oo_62582.jpg"/></fig><supplementary-material xmlns:xlink="http://www.w3.org/1999/xlink" id="S606467" orientation="portrait" position="float" xlink:type="simple"><label>Supplementary material 2</label><caption><p>Measurements of species of <tp:taxon-name><tp:taxon-name-part taxon-name-part-type="genus">Zelus</tp:taxon-name-part></tp:taxon-name> Fabricius, 1803</p></caption><p>Data type: morphological, morphological measurements</p><p>Brief description: Measurements of species of <italic><tp:taxon-name><tp:taxon-name-part taxon-name-part-type="genus">Zelus</tp:taxon-name-part></tp:taxon-name></italic> Fabricius, 1803.</p><p>File: oo_91807.xlsx</p><media xlink:href="biodiversity_data_journal-4-e8150-s002.xlsx" mimetype="Microsoft Excel Document" mime-subtype="xlsx" position="float" orientation="portrait" xlink:type="simple"/><attrib specific-use="authors">Guanyang Zhang, Elwood Hart, Christiane Weirauch</attrib></supplementary-material><fig id="F2060114" position="float" orientation="portrait"><label>Figure 133c.</label><graphic xmlns:xlink="http://www.w3.org/1999/xlink" xlink:href="biodiversity_data_journal-4-e8150-g133_c.jpg" xlink:type="simple" position="float" orientation="portrait" id="oo_62585.jpg"/></fig><fig id="F2060115" position="float" orientation="portrait"><label>Figure 133d.</label><graphic xmlns:xlink="http://www.w3.org/1999/xlink" xlink:href="biodiversity_data_journal-4-e8150-g133_d.jpg" xlink:type="simple" position="float" orientation="portrait" id="oo_62584.jpg"/></fig></tp:treatment-sec></tp:taxon-treatment>
