# Supplementary material for: A taxonomic monograph of the assassin bug genus Zelus Fabricius (Hemiptera: Reduviidae): 71 species based on 10,000 specimens
Source: Biodivers Data J. 2016 Jul 8;(4):e8150. doi: 10.3897/BDJ.4.e8150 (PMC5019016; doi:10.3897/BDJ.4.e8150)
Supplement: XML Treatment for Zelus mimus [file BDJ.4.e8150-treatment45.xml]

<!DOCTYPE tp:taxon-treatment
  PUBLIC "-//TaxonX//DTD Taxonomic Treatment Publishing DTD v0 20100105//EN" "tax-treatment-NSO.dtd">
<tp:taxon-treatment xmlns:tp="http://www.plazi.org/taxpub"><tp:treatment-meta><mixed-citation publication-type="journal"><person-group><name><surname>Zhang</surname><given-names>Guanyang</given-names></name><name><surname>Hart</surname><given-names>Elwood R</given-names></name><name><surname>Weirauch</surname><given-names>Christiane</given-names></name></person-group><article-title>A taxonomic monograph of the assassin bug genus <italic><tp:taxon-name><tp:taxon-name-part taxon-name-part-type="genus">Zelus</tp:taxon-name-part></tp:taxon-name></italic> Fabricius (<tp:taxon-name><tp:taxon-name-part taxon-name-part-type="order">Hemiptera</tp:taxon-name-part></tp:taxon-name>: <tp:taxon-name><tp:taxon-name-part taxon-name-part-type="family">Reduviidae</tp:taxon-name-part></tp:taxon-name>): 71 species based on 10,000 specimens</article-title><source>Biodivers Data J</source><day>08</day><month>7</month><year>2016</year><volume>2016</volume><issue>4</issue><pub-id pub-id-type="doi">10.3897/BDJ.4.e8150</pub-id></mixed-citation></tp:treatment-meta><tp:nomenclature><tp:taxon-name><tp:taxon-name-part taxon-name-part-type="genus">Zelus</tp:taxon-name-part> <tp:taxon-name-part taxon-name-part-type="species">mimus</tp:taxon-name-part></tp:taxon-name><tp:taxon-authority>Stål, 1862</tp:taxon-authority><tp:nomenclature-citation-list><tp:nomenclature-citation><tp:taxon-name><tp:taxon-name-part taxon-name-part-type="genus">Zelus</tp:taxon-name-part> <tp:taxon-name-part taxon-name-part-type="species">mimus</tp:taxon-name-part></tp:taxon-name><comment> Stål, 1862, p. 451, orig. descr. (subgenus <italic><tp:taxon-name><tp:taxon-name-part taxon-name-part-type="subgenus">Diplodus</tp:taxon-name-part></tp:taxon-name></italic>); Stål, 1872, p. 91, cat. (subgenus <italic><tp:taxon-name><tp:taxon-name-part taxon-name-part-type="subgenus">Diplodus</tp:taxon-name-part></tp:taxon-name></italic>); Lethierry and Severin, 1896, p. 152, cat.; Champion, 1898, p. 257, 261, note, list and senior syn. of <italic><tp:taxon-name><tp:taxon-name-part taxon-name-part-type="genus">Z.</tp:taxon-name-part> <tp:taxon-name-part taxon-name-part-type="species">umbratilis</tp:taxon-name-part></tp:taxon-name></italic>; Kuhlgatz, 1902, p. 266, note; Fracker, 1913, p. 239, 240, list (subgenus <italic><tp:taxon-name><tp:taxon-name-part taxon-name-part-type="subgenus">Diplodus</tp:taxon-name-part></tp:taxon-name></italic>); Williams, 1918, p. 163–173; Wygodzinsky, 1949a, p. 49, checklist; Maldonado, 1990, p. 329, cat.</comment></tp:nomenclature-citation><tp:nomenclature-citation><tp:taxon-name><tp:taxon-name-part taxon-name-part-type="genus">Diplodus</tp:taxon-name-part> <tp:taxon-name-part taxon-name-part-type="species">mimus</tp:taxon-name-part></tp:taxon-name><comment>: Walker, 1873, p. 124, cat.; Uhler, 1886, p. 24, checklist.</comment></tp:nomenclature-citation><tp:nomenclature-citation><tp:taxon-name><tp:taxon-name-part taxon-name-part-type="genus">Zelus</tp:taxon-name-part> <tp:taxon-name-part taxon-name-part-type="species">umbratilis</tp:taxon-name-part></tp:taxon-name><comment> Stål, 1862, p. 451, orig. descr. (subgenus <italic><tp:taxon-name><tp:taxon-name-part taxon-name-part-type="subgenus">Diplodus</tp:taxon-name-part></tp:taxon-name></italic>); Stål, 1872, p. 91, cat. (subgenus <italic><tp:taxon-name><tp:taxon-name-part taxon-name-part-type="subgenus">Diplodus</tp:taxon-name-part></tp:taxon-name></italic>); Lethierry and Severin, 1896, p. 153, cat.; Champion, 1898, p. 261, junior syn. of <italic><tp:taxon-name><tp:taxon-name-part taxon-name-part-type="genus">Z.</tp:taxon-name-part> <tp:taxon-name-part taxon-name-part-type="species">mimus</tp:taxon-name-part></tp:taxon-name></italic>.</comment></tp:nomenclature-citation><tp:nomenclature-citation><tp:taxon-name><tp:taxon-name-part taxon-name-part-type="genus">Diplodus</tp:taxon-name-part> <tp:taxon-name-part taxon-name-part-type="species">umbratilis</tp:taxon-name-part></tp:taxon-name><comment>: Walker, 1873, p. 124, cat.; Uhler, 1886, p. 24, checklist.</comment></tp:nomenclature-citation></tp:nomenclature-citation-list></tp:nomenclature><tp:treatment-sec sec-type="materials"><title>Materials</title><list list-type="alpha-lower" list-content="occurrences"><list-item><p><bold>Type status:</bold> <named-content xmlns:xlink="http://www.w3.org/1999/xlink" content-type="dwc:typeStatus" xlink:type="simple">Lectotype</named-content>. <bold>Occurrence:</bold> catalogNumber: <named-content xmlns:xlink="http://www.w3.org/1999/xlink" content-type="dwc:catalogNumber" xlink:type="simple">UCR_ENT 00075074</named-content>; occurrenceRemarks: <named-content xmlns:xlink="http://www.w3.org/1999/xlink" content-type="dwc:occurrenceRemarks" xlink:type="simple">Lectotype of <italic><tp:taxon-name><tp:taxon-name-part taxon-name-part-type="genus">Zelus</tp:taxon-name-part> <tp:taxon-name-part taxon-name-part-type="species">mimus</tp:taxon-name-part></tp:taxon-name></italic> Stål, 1862 (<bold>New Designation</bold> by Zhang, Hart &amp; Weirauch, 2016). Verbatim label info: Mexico coll. Signoret / mimus det. Stal / B.C.A. Rhyn.II. <italic><tp:taxon-name><tp:taxon-name-part taxon-name-part-type="genus">Zelus</tp:taxon-name-part> <tp:taxon-name-part taxon-name-part-type="species">mimus</tp:taxon-name-part></tp:taxon-name></italic> St. / Lectotype <italic><tp:taxon-name><tp:taxon-name-part taxon-name-part-type="genus">Zelus</tp:taxon-name-part> <tp:taxon-name-part taxon-name-part-type="species">mimus</tp:taxon-name-part></tp:taxon-name></italic> Stal / designated by E. R. Hart / Lectotypus <italic><tp:taxon-name><tp:taxon-name-part taxon-name-part-type="genus">Zelus</tp:taxon-name-part> <tp:taxon-name-part taxon-name-part-type="species">mimus</tp:taxon-name-part></tp:taxon-name></italic> STAL, 1862 etik. Hecher 1996 REDV. 480/1</named-content>; recordedBy: <named-content xmlns:xlink="http://www.w3.org/1999/xlink" content-type="dwc:recordedBy" xlink:type="simple">Signoret</named-content>; sex: <named-content xmlns:xlink="http://www.w3.org/1999/xlink" content-type="dwc:sex" xlink:type="simple">Adult Female</named-content>; <bold>Taxon:</bold> scientificName: <named-content xmlns:xlink="http://www.w3.org/1999/xlink" content-type="dwc:scientificName" xlink:type="simple"><italic><tp:taxon-name><tp:taxon-name-part taxon-name-part-type="genus">Zelus</tp:taxon-name-part> <tp:taxon-name-part taxon-name-part-type="species">mimus</tp:taxon-name-part></tp:taxon-name></italic></named-content>; family: <named-content xmlns:xlink="http://www.w3.org/1999/xlink" content-type="dwc:family" xlink:type="simple"><tp:taxon-name><tp:taxon-name-part taxon-name-part-type="family">Reduviidae</tp:taxon-name-part></tp:taxon-name></named-content>; genus: <named-content xmlns:xlink="http://www.w3.org/1999/xlink" content-type="dwc:genus" xlink:type="simple"><tp:taxon-name><tp:taxon-name-part taxon-name-part-type="genus">Zelus</tp:taxon-name-part></tp:taxon-name></named-content>; scientificNameAuthorship: <named-content xmlns:xlink="http://www.w3.org/1999/xlink" content-type="dwc:scientificNameAuthorship" xlink:type="simple">Stål, 1862</named-content>; <bold>Location:</bold> country: <named-content xmlns:xlink="http://www.w3.org/1999/xlink" content-type="dwc:country" xlink:type="simple">MEXICO</named-content>; stateProvince: <named-content xmlns:xlink="http://www.w3.org/1999/xlink" content-type="dwc:stateProvince" xlink:type="simple">None or Unknown</named-content>; locality: <named-content xmlns:xlink="http://www.w3.org/1999/xlink" content-type="dwc:locality" xlink:type="simple">unknown</named-content>; <bold>Identification:</bold> identifiedBy: <named-content xmlns:xlink="http://www.w3.org/1999/xlink" content-type="dwc:identifiedBy" xlink:type="simple">G. Zhang</named-content>; dateIdentified: <named-content xmlns:xlink="http://www.w3.org/1999/xlink" content-type="dwc:dateIdentified" xlink:type="simple">2012</named-content>; <bold>Event:</bold> eventDate: <named-content xmlns:xlink="http://www.w3.org/1999/xlink" content-type="dwc:eventDate" xlink:type="simple">No date provided</named-content>; <bold>Record Level:</bold> institutionCode: <named-content xmlns:xlink="http://www.w3.org/1999/xlink" content-type="dwc:institutionCode" xlink:type="simple">NHMW</named-content></p></list-item><list-item><p><bold>Type status:</bold> <named-content xmlns:xlink="http://www.w3.org/1999/xlink" content-type="dwc:typeStatus" xlink:type="simple">Other material</named-content>. <bold>Occurrence:</bold> catalogNumber: <named-content xmlns:xlink="http://www.w3.org/1999/xlink" content-type="dwc:catalogNumber" xlink:type="simple">UCR_ENT 00041012</named-content>; occurrenceRemarks: <named-content xmlns:xlink="http://www.w3.org/1999/xlink" content-type="dwc:occurrenceRemarks" xlink:type="simple"><bold>Lectotype</bold> of <italic><tp:taxon-name><tp:taxon-name-part taxon-name-part-type="genus">Zelus</tp:taxon-name-part> <tp:taxon-name-part taxon-name-part-type="species">umbratilis</tp:taxon-name-part></tp:taxon-name></italic> Stål, 1862 (<bold>New Designation</bold> by Zhang, Hart &amp; Weirauch, 2016), junior synonym of <italic><tp:taxon-name><tp:taxon-name-part taxon-name-part-type="genus">Zelus</tp:taxon-name-part> <tp:taxon-name-part taxon-name-part-type="species">mimus</tp:taxon-name-part></tp:taxon-name></italic> Stål, 1862. Verbatim label info: Mexico / Salle / umbratilis Stal / Lectotype <italic><tp:taxon-name><tp:taxon-name-part taxon-name-part-type="genus">Zelus</tp:taxon-name-part> <tp:taxon-name-part taxon-name-part-type="species">umbratilis</tp:taxon-name-part></tp:taxon-name></italic> Stal / designated by E.R.Hart / <italic><tp:taxon-name><tp:taxon-name-part taxon-name-part-type="genus">Zelus</tp:taxon-name-part> <tp:taxon-name-part taxon-name-part-type="species">mimus</tp:taxon-name-part></tp:taxon-name></italic> Stal det. E.R. Hart 1972 / Typus / NHRS-GULI 000000351</named-content>; recordedBy: <named-content xmlns:xlink="http://www.w3.org/1999/xlink" content-type="dwc:recordedBy" xlink:type="simple">salle</named-content>; sex: <named-content xmlns:xlink="http://www.w3.org/1999/xlink" content-type="dwc:sex" xlink:type="simple">Adult Female</named-content>; otherCatalogNumbers: <named-content xmlns:xlink="http://www.w3.org/1999/xlink" content-type="dwc:otherCatalogNumbers" xlink:type="simple">NHRS-GULI 000000351</named-content>; <bold>Taxon:</bold> scientificName: <named-content xmlns:xlink="http://www.w3.org/1999/xlink" content-type="dwc:scientificName" xlink:type="simple"><italic><tp:taxon-name><tp:taxon-name-part taxon-name-part-type="genus">Zelus</tp:taxon-name-part> <tp:taxon-name-part taxon-name-part-type="species">mimus</tp:taxon-name-part></tp:taxon-name></italic></named-content>; family: <named-content xmlns:xlink="http://www.w3.org/1999/xlink" content-type="dwc:family" xlink:type="simple"><tp:taxon-name><tp:taxon-name-part taxon-name-part-type="family">Reduviidae</tp:taxon-name-part></tp:taxon-name></named-content>; genus: <named-content xmlns:xlink="http://www.w3.org/1999/xlink" content-type="dwc:genus" xlink:type="simple"><tp:taxon-name><tp:taxon-name-part taxon-name-part-type="genus">Zelus</tp:taxon-name-part></tp:taxon-name></named-content>; scientificNameAuthorship: <named-content xmlns:xlink="http://www.w3.org/1999/xlink" content-type="dwc:scientificNameAuthorship" xlink:type="simple">Stål, 1862</named-content>; <bold>Location:</bold> country: <named-content xmlns:xlink="http://www.w3.org/1999/xlink" content-type="dwc:country" xlink:type="simple">MEXICO</named-content>; stateProvince: <named-content xmlns:xlink="http://www.w3.org/1999/xlink" content-type="dwc:stateProvince" xlink:type="simple">None or Unknown</named-content>; locality: <named-content xmlns:xlink="http://www.w3.org/1999/xlink" content-type="dwc:locality" xlink:type="simple">unknown</named-content>; <bold>Identification:</bold> identifiedBy: <named-content xmlns:xlink="http://www.w3.org/1999/xlink" content-type="dwc:identifiedBy" xlink:type="simple">G. Zhang</named-content>; dateIdentified: <named-content xmlns:xlink="http://www.w3.org/1999/xlink" content-type="dwc:dateIdentified" xlink:type="simple">2012</named-content>; <bold>Event:</bold> eventDate: <named-content xmlns:xlink="http://www.w3.org/1999/xlink" content-type="dwc:eventDate" xlink:type="simple">No date provided</named-content>; <bold>Record Level:</bold> institutionCode: <named-content xmlns:xlink="http://www.w3.org/1999/xlink" content-type="dwc:institutionCode" xlink:type="simple">NHRS</named-content></p></list-item></list></tp:treatment-sec><tp:treatment-sec sec-type="Description"><title>Description</title><p>Figs <xref ref-type="fig" rid="F2060147">138</xref>, <xref ref-type="fig" rid="F2060158">139</xref>, <xref ref-type="fig" rid="F2060162">140</xref></p><p><bold><italic>Male</italic></bold>: (Fig. <xref ref-type="fig" rid="F2060147">138</xref><xref ref-type="fig" rid="F2060152">a</xref>, <xref ref-type="fig" rid="F2060153">b</xref>) Small, total length 9.69–11.32 mm (mean 10.64 mm, Suppl. material <xref ref-type="supplementary-material" rid="S606467">2</xref>); slender. <bold>COLORATION</bold>: Dorsum brown to dark brown; posterior pronotal lobe sometimes slightly lighter. Pale yellow or light brown on ventral surface of head, maxillary plate, lateral surface of posterior pronotal lobe, parts of pleura and medial surface of abdominal venter. Legs with yellow and brown bands. <bold>VESTITURE</bold>: Sparsely setose. Dorsum of head and anterior pronotal lobe with very sparse, short, erect or recumbent setae, nearly glabrous; ventral surface of head with sparse, long, erect and short, recumbent setae. Posterior pronotal lobe with short, erect or recument setae. Hemelytron primarily with short, recumbent setae. Pleura and abdominal venter with short, erect or recumbent setae, as well as wax-like setae. Very sparse, short setae on apical half of paramere. <bold>STRUCTURE: Head</bold>: Cylindrical, L/W = 2.17. Postocular lobe relatively short; in dorsal view distinctly narrowing through anterior 2/3, posterior 1/3 constant, tube-like. Eye prominent; lateral margin much wider than postocular lobe; dorsal margin attaining postocular transverse groove, ventral margin removed from ventral surface of head. <italic>Labium</italic>: I: II: III = 1: 1.8: 0.4. Basiflagellomere diameter larger than that of pedicel. <bold>Thorax</bold>: Anterolateral angle bearing small projection; medial longitudinal sulcus shallow near collar, deepening posteriorly. Posterior pronotal lobe with rugulose surface; disc distinctly elevated above humeral angle; humeral angle armed, with dentate projection. Scutellum long; apex angulate, slightly projected upward. <italic>Legs</italic>: Slender. <italic>Hemelytron</italic>: Surpassing apex of abdomen by about length of abdominal segment seven; quadrate cell small and slender; Cu and M of cubital cell subparallel. <bold>GENITALIA</bold>: (Fig. <xref ref-type="fig" rid="F2060158">139</xref>) <italic>Pygophore</italic>: Ovoid. Medial process cylindrical; slender; long; erect; apex in posterior view modified, folded posteriad. <italic>Paramere</italic>: Cylindrical; moderately long, achieving apex of medial process; directed posteriad; strongly curved dorsad, nearly vertical; apical part not enlarged. <italic>Phallus</italic>: Dorsal phallothecal sclerite shield-shaped; apical portion of phallothecal sclerite tapered, convex, laterally rounded, not forming angle; apex rounded; posterior margin of foramen broadly concave. Struts attached to dorsal phallothecal sclerite; apically separate, connected by bridge; basally almost completely fused. Basal plate arm moderately robust; basally fused; in lateral view nearly straight, very slightly curved; bridge short; extension of basal plate expanded onto arm.</p><p><bold><italic>Female</italic></bold>: (Fig. <xref ref-type="fig" rid="F2060147">138</xref><xref ref-type="fig" rid="F2060154">c</xref>, <xref ref-type="fig" rid="F2060155">d</xref>, <xref ref-type="fig" rid="F2060156">e</xref>, <xref ref-type="fig" rid="F2060157">f</xref>) Similar to male, except for the following. Larger than male, total length 11.81–14.06 mm (mean 13.14 mm, Suppl. material <xref ref-type="supplementary-material" rid="S606467">2</xref>). Posterior pronotal lobe sometimes brownish orange or with orange longitudinal stripes; occasional specimens with entire pronotum reddish-brown. Legs banded or unicolorous.</p></tp:treatment-sec><tp:treatment-sec sec-type="Diagnosis"><title>Diagnosis</title><p>Dark brown coloration predominating dorsally in most specimens, posterior pronotal lobe laterally yellowish. Among species that have overlapping distributions (Southern Mexico and Central America), the coloration of <italic><tp:taxon-name><tp:taxon-name-part taxon-name-part-type="genus">Z.</tp:taxon-name-part> <tp:taxon-name-part taxon-name-part-type="species">mimus</tp:taxon-name-part></tp:taxon-name></italic> is unique. Males can also be recognized by the paramere apically greatly projected dorsad (Fig. <xref ref-type="fig" rid="F2060158">139</xref><xref ref-type="fig" rid="F2060165">a</xref>); and the apex of the medial process folded posteriorly. Similar to <italic><tp:taxon-name><tp:taxon-name-part taxon-name-part-type="genus">Z.</tp:taxon-name-part> <tp:taxon-name-part taxon-name-part-type="species">inconstans</tp:taxon-name-part></tp:taxon-name></italic>, but the medial process is much longer and more slender.</p></tp:treatment-sec><tp:treatment-sec sec-type="Distribution"><title>Distribution</title><p>Southern Mexico and Central America (Fig. <xref ref-type="fig" rid="F2060162">140</xref>). Countries with records: Costa Rica, Honduras, Mexico and Panama.</p></tp:treatment-sec><tp:treatment-sec><!--Section generated to contain objects referenced in tp:taxon-treatment.--><fig-group id="F2060147" position="float" orientation="portrait"><caption><p><italic><tp:taxon-name><tp:taxon-name-part taxon-name-part-type="genus">Zelus</tp:taxon-name-part> <tp:taxon-name-part taxon-name-part-type="species">mimus</tp:taxon-name-part></tp:taxon-name></italic> Stål, 1862, habitus</p></caption><fig id="F2060152" position="float" orientation="portrait"><label>Figure 138a.</label><caption><p><italic><tp:taxon-name><tp:taxon-name-part taxon-name-part-type="genus">Zelus</tp:taxon-name-part> <tp:taxon-name-part taxon-name-part-type="species">mimus</tp:taxon-name-part></tp:taxon-name></italic> Stål, 1862, male, dorsal view (UCR_ENT 00030644, Cartago, Costa Rica)</p></caption><graphic xmlns:xlink="http://www.w3.org/1999/xlink" xlink:href="biodiversity_data_journal-4-e8150-g138_a.jpg" xlink:type="simple" position="float" orientation="portrait" id="oo_62598.jpg"/></fig><fig id="F2060153" position="float" orientation="portrait"><label>Figure 138b.</label><caption><p><italic><tp:taxon-name><tp:taxon-name-part taxon-name-part-type="genus">Zelus</tp:taxon-name-part> <tp:taxon-name-part taxon-name-part-type="species">mimus</tp:taxon-name-part></tp:taxon-name></italic> Stål, 1862, male, lateral view (UCR_ENT 00030644, Cartago, Costa Rica)</p></caption><graphic xmlns:xlink="http://www.w3.org/1999/xlink" xlink:href="biodiversity_data_journal-4-e8150-g138_b.jpg" xlink:type="simple" position="float" orientation="portrait" id="oo_62599.jpg"/></fig><fig id="F2060154" position="float" orientation="portrait"><label>Figure 138c.</label><caption><p><italic><tp:taxon-name><tp:taxon-name-part taxon-name-part-type="genus">Zelus</tp:taxon-name-part> <tp:taxon-name-part taxon-name-part-type="species">mimus</tp:taxon-name-part></tp:taxon-name></italic> Stål, 1862, female, dorsal view (UCR_ENT 00046735, Chiriqui, Panama)</p></caption><graphic xmlns:xlink="http://www.w3.org/1999/xlink" xlink:href="biodiversity_data_journal-4-e8150-g138_c.jpg" xlink:type="simple" position="float" orientation="portrait" id="oo_62600.jpg"/></fig><fig id="F2060155" position="float" orientation="portrait"><label>Figure 138d.</label><caption><p><italic><tp:taxon-name><tp:taxon-name-part taxon-name-part-type="genus">Zelus</tp:taxon-name-part> <tp:taxon-name-part taxon-name-part-type="species">mimus</tp:taxon-name-part></tp:taxon-name></italic> Stål, 1862, female, lateral view (UCR_ENT 00046735, Chiriqui, Panama)</p></caption><graphic xmlns:xlink="http://www.w3.org/1999/xlink" xlink:href="biodiversity_data_journal-4-e8150-g138_d.jpg" xlink:type="simple" position="float" orientation="portrait" id="oo_62601.jpg"/></fig><fig id="F2060156" position="float" orientation="portrait"><label>Figure 138e.</label><caption><p><italic><tp:taxon-name><tp:taxon-name-part taxon-name-part-type="genus">Zelus</tp:taxon-name-part> <tp:taxon-name-part taxon-name-part-type="species">mimus</tp:taxon-name-part></tp:taxon-name></italic> Stål, 1862, female, dorsal view (UCR_ENT 00046741, Chiriqui, Panama)</p></caption><graphic xmlns:xlink="http://www.w3.org/1999/xlink" xlink:href="biodiversity_data_journal-4-e8150-g138_e.jpg" xlink:type="simple" position="float" orientation="portrait" id="oo_62602.jpg"/></fig><fig id="F2060157" position="float" orientation="portrait"><label>Figure 138f.</label><caption><p><italic><tp:taxon-name><tp:taxon-name-part taxon-name-part-type="genus">Zelus</tp:taxon-name-part> <tp:taxon-name-part taxon-name-part-type="species">mimus</tp:taxon-name-part></tp:taxon-name></italic> Stål, 1862, female, dorsal view (UCR_ENT 00046739, Chiriqui, Panama)</p></caption><graphic xmlns:xlink="http://www.w3.org/1999/xlink" xlink:href="biodiversity_data_journal-4-e8150-g138_f.jpg" xlink:type="simple" position="float" orientation="portrait" id="oo_62603.jpg"/></fig></fig-group><fig-group id="F2060158" position="float" orientation="portrait"><caption><p><italic><tp:taxon-name><tp:taxon-name-part taxon-name-part-type="genus">Zelus</tp:taxon-name-part> <tp:taxon-name-part taxon-name-part-type="species">mimus</tp:taxon-name-part></tp:taxon-name></italic> Stål, 1862, male genitalic structures</p></caption><fig id="F2060165" position="float" orientation="portrait"><label>Figure 139a.</label><caption><p><italic><tp:taxon-name><tp:taxon-name-part taxon-name-part-type="genus">Zelus</tp:taxon-name-part> <tp:taxon-name-part taxon-name-part-type="species">mimus</tp:taxon-name-part></tp:taxon-name></italic> Stål, 1862, pygophore, lateral and posterior views</p></caption><graphic xmlns:xlink="http://www.w3.org/1999/xlink" xlink:href="biodiversity_data_journal-4-e8150-g139_a.png" xlink:type="simple" position="float" orientation="portrait" id="oo_62604.png"/></fig><fig id="F2060166" position="float" orientation="portrait"><label>Figure 139b.</label><caption><p><italic><tp:taxon-name><tp:taxon-name-part taxon-name-part-type="genus">Zelus</tp:taxon-name-part> <tp:taxon-name-part taxon-name-part-type="species">mimus</tp:taxon-name-part></tp:taxon-name></italic> Stål, 1862, phallus, dorsal view</p></caption><graphic xmlns:xlink="http://www.w3.org/1999/xlink" xlink:href="biodiversity_data_journal-4-e8150-g139_b.png" xlink:type="simple" position="float" orientation="portrait" id="oo_91566.png"/></fig></fig-group><fig id="F2060162" position="float" orientation="portrait"><label>Figure 140.</label><caption><p><italic><tp:taxon-name><tp:taxon-name-part taxon-name-part-type="genus">Zelus</tp:taxon-name-part> <tp:taxon-name-part taxon-name-part-type="species">mimus</tp:taxon-name-part></tp:taxon-name></italic> Stål, 1862, specimen records</p></caption><graphic xmlns:xlink="http://www.w3.org/1999/xlink" xlink:href="biodiversity_data_journal-4-e8150-g140.png" position="float" id="oo_62606.png" orientation="portrait" xlink:type="simple"/></fig><fig id="F2060152" position="float" orientation="portrait"><label>Figure 138a.</label><caption><p><italic><tp:taxon-name><tp:taxon-name-part taxon-name-part-type="genus">Zelus</tp:taxon-name-part> <tp:taxon-name-part taxon-name-part-type="species">mimus</tp:taxon-name-part></tp:taxon-name></italic> Stål, 1862, male, dorsal view (UCR_ENT 00030644, Cartago, Costa Rica)</p></caption><graphic xmlns:xlink="http://www.w3.org/1999/xlink" xlink:href="biodiversity_data_journal-4-e8150-g138_a.jpg" xlink:type="simple" position="float" orientation="portrait" id="oo_62598.jpg"/></fig><fig id="F2060153" position="float" orientation="portrait"><label>Figure 138b.</label><caption><p><italic><tp:taxon-name><tp:taxon-name-part taxon-name-part-type="genus">Zelus</tp:taxon-name-part> <tp:taxon-name-part taxon-name-part-type="species">mimus</tp:taxon-name-part></tp:taxon-name></italic> Stål, 1862, male, lateral view (UCR_ENT 00030644, Cartago, Costa Rica)</p></caption><graphic xmlns:xlink="http://www.w3.org/1999/xlink" xlink:href="biodiversity_data_journal-4-e8150-g138_b.jpg" xlink:type="simple" position="float" orientation="portrait" id="oo_62599.jpg"/></fig><supplementary-material xmlns:xlink="http://www.w3.org/1999/xlink" id="S606467" orientation="portrait" position="float" xlink:type="simple"><label>Supplementary material 2</label><caption><p>Measurements of species of <tp:taxon-name><tp:taxon-name-part taxon-name-part-type="genus">Zelus</tp:taxon-name-part></tp:taxon-name> Fabricius, 1803</p></caption><p>Data type: morphological, morphological measurements</p><p>Brief description: Measurements of species of <italic><tp:taxon-name><tp:taxon-name-part taxon-name-part-type="genus">Zelus</tp:taxon-name-part></tp:taxon-name></italic> Fabricius, 1803.</p><p>File: oo_91807.xlsx</p><media xlink:href="biodiversity_data_journal-4-e8150-s002.xlsx" mimetype="Microsoft Excel Document" mime-subtype="xlsx" position="float" orientation="portrait" xlink:type="simple"/><attrib specific-use="authors">Guanyang Zhang, Elwood Hart, Christiane Weirauch</attrib></supplementary-material><fig id="F2060154" position="float" orientation="portrait"><label>Figure 138c.</label><caption><p><italic><tp:taxon-name><tp:taxon-name-part taxon-name-part-type="genus">Zelus</tp:taxon-name-part> <tp:taxon-name-part taxon-name-part-type="species">mimus</tp:taxon-name-part></tp:taxon-name></italic> Stål, 1862, female, dorsal view (UCR_ENT 00046735, Chiriqui, Panama)</p></caption><graphic xmlns:xlink="http://www.w3.org/1999/xlink" xlink:href="biodiversity_data_journal-4-e8150-g138_c.jpg" xlink:type="simple" position="float" orientation="portrait" id="oo_62600.jpg"/></fig><fig id="F2060155" position="float" orientation="portrait"><label>Figure 138d.</label><caption><p><italic><tp:taxon-name><tp:taxon-name-part taxon-name-part-type="genus">Zelus</tp:taxon-name-part> <tp:taxon-name-part taxon-name-part-type="species">mimus</tp:taxon-name-part></tp:taxon-name></italic> Stål, 1862, female, lateral view (UCR_ENT 00046735, Chiriqui, Panama)</p></caption><graphic xmlns:xlink="http://www.w3.org/1999/xlink" xlink:href="biodiversity_data_journal-4-e8150-g138_d.jpg" xlink:type="simple" position="float" orientation="portrait" id="oo_62601.jpg"/></fig><fig id="F2060156" position="float" orientation="portrait"><label>Figure 138e.</label><caption><p><italic><tp:taxon-name><tp:taxon-name-part taxon-name-part-type="genus">Zelus</tp:taxon-name-part> <tp:taxon-name-part taxon-name-part-type="species">mimus</tp:taxon-name-part></tp:taxon-name></italic> Stål, 1862, female, dorsal view (UCR_ENT 00046741, Chiriqui, Panama)</p></caption><graphic xmlns:xlink="http://www.w3.org/1999/xlink" xlink:href="biodiversity_data_journal-4-e8150-g138_e.jpg" xlink:type="simple" position="float" orientation="portrait" id="oo_62602.jpg"/></fig><fig id="F2060157" position="float" orientation="portrait"><label>Figure 138f.</label><caption><p><italic><tp:taxon-name><tp:taxon-name-part taxon-name-part-type="genus">Zelus</tp:taxon-name-part> <tp:taxon-name-part taxon-name-part-type="species">mimus</tp:taxon-name-part></tp:taxon-name></italic> Stål, 1862, female, dorsal view (UCR_ENT 00046739, Chiriqui, Panama)</p></caption><graphic xmlns:xlink="http://www.w3.org/1999/xlink" xlink:href="biodiversity_data_journal-4-e8150-g138_f.jpg" xlink:type="simple" position="float" orientation="portrait" id="oo_62603.jpg"/></fig><fig id="F2060165" position="float" orientation="portrait"><label>Figure 139a.</label><caption><p><italic><tp:taxon-name><tp:taxon-name-part taxon-name-part-type="genus">Zelus</tp:taxon-name-part> <tp:taxon-name-part taxon-name-part-type="species">mimus</tp:taxon-name-part></tp:taxon-name></italic> Stål, 1862, pygophore, lateral and posterior views</p></caption><graphic xmlns:xlink="http://www.w3.org/1999/xlink" xlink:href="biodiversity_data_journal-4-e8150-g139_a.png" xlink:type="simple" position="float" orientation="portrait" id="oo_62604.png"/></fig></tp:treatment-sec></tp:taxon-treatment>
