# Supplementary material for: A taxonomic monograph of the assassin bug genus Zelus Fabricius (Hemiptera: Reduviidae): 71 species based on 10,000 specimens
Source: Biodivers Data J. 2016 Jul 8;(4):e8150. doi: 10.3897/BDJ.4.e8150 (PMC5019016; doi:10.3897/BDJ.4.e8150)
Supplement: XML Treatment for Zelus nigromaculatus [file BDJ.4.e8150-treatment47.xml]

<!DOCTYPE tp:taxon-treatment
  PUBLIC "-//TaxonX//DTD Taxonomic Treatment Publishing DTD v0 20100105//EN" "tax-treatment-NSO.dtd">
<tp:taxon-treatment xmlns:tp="http://www.plazi.org/taxpub"><tp:treatment-meta><mixed-citation publication-type="journal"><person-group><name><surname>Zhang</surname><given-names>Guanyang</given-names></name><name><surname>Hart</surname><given-names>Elwood R</given-names></name><name><surname>Weirauch</surname><given-names>Christiane</given-names></name></person-group><article-title>A taxonomic monograph of the assassin bug genus <italic><tp:taxon-name><tp:taxon-name-part taxon-name-part-type="genus">Zelus</tp:taxon-name-part></tp:taxon-name></italic> Fabricius (<tp:taxon-name><tp:taxon-name-part taxon-name-part-type="order">Hemiptera</tp:taxon-name-part></tp:taxon-name>: <tp:taxon-name><tp:taxon-name-part taxon-name-part-type="family">Reduviidae</tp:taxon-name-part></tp:taxon-name>): 71 species based on 10,000 specimens</article-title><source>Biodivers Data J</source><day>08</day><month>7</month><year>2016</year><volume>2016</volume><issue>4</issue><pub-id pub-id-type="doi">10.3897/BDJ.4.e8150</pub-id></mixed-citation></tp:treatment-meta><tp:nomenclature><tp:taxon-name><tp:taxon-name-part taxon-name-part-type="genus">Zelus</tp:taxon-name-part> <tp:taxon-name-part taxon-name-part-type="species">nigromaculatus</tp:taxon-name-part></tp:taxon-name><tp:taxon-authority>Champion, 1899</tp:taxon-authority><tp:nomenclature-citation-list><tp:nomenclature-citation><tp:taxon-name><tp:taxon-name-part taxon-name-part-type="genus">Zelus</tp:taxon-name-part> <tp:taxon-name-part taxon-name-part-type="species">nigromaculatus</tp:taxon-name-part></tp:taxon-name><comment> Champion, 1898, p. 261–262, Tab. XV, Fig. 26, orig. descr. and fig.; Wygodzinsky, 1949a, p. 49, checklist; Maldonado, 1990, p. 330, cat.</comment></tp:nomenclature-citation></tp:nomenclature-citation-list></tp:nomenclature><tp:treatment-sec sec-type="materials"><title>Materials</title><list list-type="alpha-lower" list-content="occurrences"><list-item><p><bold>Type status:</bold> <named-content xmlns:xlink="http://www.w3.org/1999/xlink" content-type="dwc:typeStatus" xlink:type="simple">Lectotype</named-content>. <bold>Occurrence:</bold> catalogNumber: <named-content xmlns:xlink="http://www.w3.org/1999/xlink" content-type="dwc:catalogNumber" xlink:type="simple">UCR_ENT 00048757</named-content>; occurrenceRemarks: <named-content xmlns:xlink="http://www.w3.org/1999/xlink" content-type="dwc:occurrenceRemarks" xlink:type="simple">Lectotype of <italic><tp:taxon-name><tp:taxon-name-part taxon-name-part-type="genus">Zelus</tp:taxon-name-part> <tp:taxon-name-part taxon-name-part-type="species">nigromaculatus</tp:taxon-name-part></tp:taxon-name></italic> Champion, 1898 (<bold>New Designation</bold> by Zhang, Hart &amp; Weirauch, 2016) Verbatim label info: Type / B.C.A.Rhyn.II. <italic><tp:taxon-name><tp:taxon-name-part taxon-name-part-type="genus">Zelus</tp:taxon-name-part> <tp:taxon-name-part taxon-name-part-type="species">nigromaculatus</tp:taxon-name-part></tp:taxon-name></italic> Ch. / Sp. figured. / Bugaba, 800-1,500 ft. Champion. / Lectotype <italic><tp:taxon-name><tp:taxon-name-part taxon-name-part-type="genus">Zelus</tp:taxon-name-part> <tp:taxon-name-part taxon-name-part-type="species">nigromaculatus</tp:taxon-name-part></tp:taxon-name></italic> Champion des. by E.R. Hart</named-content>; recordedBy: <named-content xmlns:xlink="http://www.w3.org/1999/xlink" content-type="dwc:recordedBy" xlink:type="simple">G.C. Champion</named-content>; sex: <named-content xmlns:xlink="http://www.w3.org/1999/xlink" content-type="dwc:sex" xlink:type="simple">Adult Male</named-content>; <bold>Taxon:</bold> scientificName: <named-content xmlns:xlink="http://www.w3.org/1999/xlink" content-type="dwc:scientificName" xlink:type="simple"><italic><tp:taxon-name><tp:taxon-name-part taxon-name-part-type="genus">Zelus</tp:taxon-name-part> <tp:taxon-name-part taxon-name-part-type="species">nigromaculatus</tp:taxon-name-part></tp:taxon-name></italic></named-content>; family: <named-content xmlns:xlink="http://www.w3.org/1999/xlink" content-type="dwc:family" xlink:type="simple"><tp:taxon-name><tp:taxon-name-part taxon-name-part-type="family">Reduviidae</tp:taxon-name-part></tp:taxon-name></named-content>; genus: <named-content xmlns:xlink="http://www.w3.org/1999/xlink" content-type="dwc:genus" xlink:type="simple"><tp:taxon-name><tp:taxon-name-part taxon-name-part-type="genus">Zelus</tp:taxon-name-part></tp:taxon-name></named-content>; scientificNameAuthorship: <named-content xmlns:xlink="http://www.w3.org/1999/xlink" content-type="dwc:scientificNameAuthorship" xlink:type="simple">Champion, 1899</named-content>; <bold>Location:</bold> country: <named-content xmlns:xlink="http://www.w3.org/1999/xlink" content-type="dwc:country" xlink:type="simple">PANAMA</named-content>; stateProvince: <named-content xmlns:xlink="http://www.w3.org/1999/xlink" content-type="dwc:stateProvince" xlink:type="simple">Chiriqui</named-content>; locality: <named-content xmlns:xlink="http://www.w3.org/1999/xlink" content-type="dwc:locality" xlink:type="simple">Bugaba</named-content>; verbatimElevation: <named-content xmlns:xlink="http://www.w3.org/1999/xlink" content-type="dwc:verbatimElevation" xlink:type="simple">457 m</named-content>; decimalLatitude: <named-content xmlns:xlink="http://www.w3.org/1999/xlink" content-type="dwc:decimalLatitude" xlink:type="simple">8.4833</named-content>; decimalLongitude: <named-content xmlns:xlink="http://www.w3.org/1999/xlink" content-type="dwc:decimalLongitude" xlink:type="simple">-82.6167</named-content>; georeferenceSources: <named-content xmlns:xlink="http://www.w3.org/1999/xlink" content-type="dwc:georeferenceSources" xlink:type="simple">Gazetteer</named-content>; <bold>Identification:</bold> identifiedBy: <named-content xmlns:xlink="http://www.w3.org/1999/xlink" content-type="dwc:identifiedBy" xlink:type="simple">E. R. Hart</named-content>; dateIdentified: <named-content xmlns:xlink="http://www.w3.org/1999/xlink" content-type="dwc:dateIdentified" xlink:type="simple">1972</named-content>; <bold>Event:</bold> eventDate: <named-content xmlns:xlink="http://www.w3.org/1999/xlink" content-type="dwc:eventDate" xlink:type="simple">No date provided</named-content>; <bold>Record Level:</bold> institutionCode: <named-content xmlns:xlink="http://www.w3.org/1999/xlink" content-type="dwc:institutionCode" xlink:type="simple">BMNH</named-content></p></list-item><list-item><p><bold>Type status:</bold> <named-content xmlns:xlink="http://www.w3.org/1999/xlink" content-type="dwc:typeStatus" xlink:type="simple">Allolectotype</named-content>. <bold>Occurrence:</bold> occurrenceRemarks: <named-content xmlns:xlink="http://www.w3.org/1999/xlink" content-type="dwc:occurrenceRemarks" xlink:type="simple">Allolectotype of <italic><tp:taxon-name><tp:taxon-name-part taxon-name-part-type="genus">Zelus</tp:taxon-name-part> <tp:taxon-name-part taxon-name-part-type="species">nigromaculatus</tp:taxon-name-part></tp:taxon-name></italic> Champion, 1898 (<bold>New Designation</bold> by Zhang, Hart &amp; Weirauch, 2016) Verbatim label info: B.C.A.Rhyn.II. <tp:taxon-name><tp:taxon-name-part taxon-name-part-type="genus">Zelus</tp:taxon-name-part> <tp:taxon-name-part taxon-name-part-type="species">nigromaculatus</tp:taxon-name-part></tp:taxon-name> Ch. / Bugaba, 800-1,500 ft. Champion. / Allolectotype <tp:taxon-name><tp:taxon-name-part taxon-name-part-type="genus">Zelus</tp:taxon-name-part> <tp:taxon-name-part taxon-name-part-type="species">nigromaculatus</tp:taxon-name-part></tp:taxon-name> Champion des. by E.R. Hart</named-content>; recordedBy: <named-content xmlns:xlink="http://www.w3.org/1999/xlink" content-type="dwc:recordedBy" xlink:type="simple">G.C. Champion</named-content>; sex: <named-content xmlns:xlink="http://www.w3.org/1999/xlink" content-type="dwc:sex" xlink:type="simple">Adult Female</named-content>; <bold>Taxon:</bold> scientificName: <named-content xmlns:xlink="http://www.w3.org/1999/xlink" content-type="dwc:scientificName" xlink:type="simple"><italic><tp:taxon-name><tp:taxon-name-part taxon-name-part-type="genus">Zelus</tp:taxon-name-part> <tp:taxon-name-part taxon-name-part-type="species">nigromaculatus</tp:taxon-name-part></tp:taxon-name></italic></named-content>; family: <named-content xmlns:xlink="http://www.w3.org/1999/xlink" content-type="dwc:family" xlink:type="simple"><tp:taxon-name><tp:taxon-name-part taxon-name-part-type="family">Reduviidae</tp:taxon-name-part></tp:taxon-name></named-content>; genus: <named-content xmlns:xlink="http://www.w3.org/1999/xlink" content-type="dwc:genus" xlink:type="simple"><tp:taxon-name><tp:taxon-name-part taxon-name-part-type="genus">Zelus</tp:taxon-name-part></tp:taxon-name></named-content>; scientificNameAuthorship: <named-content xmlns:xlink="http://www.w3.org/1999/xlink" content-type="dwc:scientificNameAuthorship" xlink:type="simple">Champion, 1899</named-content>; <bold>Location:</bold> country: <named-content xmlns:xlink="http://www.w3.org/1999/xlink" content-type="dwc:country" xlink:type="simple">PANAMA</named-content>; stateProvince: <named-content xmlns:xlink="http://www.w3.org/1999/xlink" content-type="dwc:stateProvince" xlink:type="simple">Chiriqui</named-content>; locality: <named-content xmlns:xlink="http://www.w3.org/1999/xlink" content-type="dwc:locality" xlink:type="simple">Bugaba</named-content>; verbatimElevation: <named-content xmlns:xlink="http://www.w3.org/1999/xlink" content-type="dwc:verbatimElevation" xlink:type="simple">457 m</named-content>; decimalLatitude: <named-content xmlns:xlink="http://www.w3.org/1999/xlink" content-type="dwc:decimalLatitude" xlink:type="simple">8.4833</named-content>; decimalLongitude: <named-content xmlns:xlink="http://www.w3.org/1999/xlink" content-type="dwc:decimalLongitude" xlink:type="simple">-82.6167</named-content>; georeferenceSources: <named-content xmlns:xlink="http://www.w3.org/1999/xlink" content-type="dwc:georeferenceSources" xlink:type="simple">Gazetteer</named-content>; <bold>Identification:</bold> identifiedBy: <named-content xmlns:xlink="http://www.w3.org/1999/xlink" content-type="dwc:identifiedBy" xlink:type="simple">E. R. Hart</named-content>; dateIdentified: <named-content xmlns:xlink="http://www.w3.org/1999/xlink" content-type="dwc:dateIdentified" xlink:type="simple">1972</named-content>; <bold>Event:</bold> eventDate: <named-content xmlns:xlink="http://www.w3.org/1999/xlink" content-type="dwc:eventDate" xlink:type="simple">No date provided</named-content>; <bold>Record Level:</bold> institutionCode: <named-content xmlns:xlink="http://www.w3.org/1999/xlink" content-type="dwc:institutionCode" xlink:type="simple">BMNH</named-content></p></list-item></list></tp:treatment-sec><tp:treatment-sec sec-type="Description"><title>Description</title><p>Figs <xref ref-type="fig" rid="F2060209">144</xref>, <xref ref-type="fig" rid="F2060218">145</xref>, <xref ref-type="fig" rid="F2060222">146</xref></p><p><bold><italic>Male</italic></bold>: (Fig. <xref ref-type="fig" rid="F2060209">144</xref><xref ref-type="fig" rid="F2060214">a</xref>, <xref ref-type="fig" rid="F2060215">b</xref>) Medium-sized; slender. <bold>COLORATION</bold>: Mixed yellow and dark brown; ventral surfaces mostly yellow, dorsal pattern variable; some specimens wasp-like. <bold>VESTITURE</bold>: Sparsely setose. Dorsum of head with moderately dense, short, recumbent setae and sparse, short, erect, somewhat spine-like setae; ventral surface with moderately dense, short, recumbent setae and few moderately long, erect, fine setae. Pronotum with sparse, short, erect setae on dorsal surface, some setae curved apically, appearing recumbent; moderately dense, short to moderately long, recumbent setae on lateral surface and pleura, intermixed with semi-erect or erect setae. Legs with sparse setation on femora and moderately dense setation on tibiae. Corium and clavus with short, recumbent setae. <bold>STRUCTURE: Head</bold>: Cylindrical. Postocular lobe long; in dorsal view distinctly narrowing through anterior 2/3, posterior 1/3 constant, tube-like. Eye prominent; lateral margin much wider than postocular lobe; dorsal margin attaining postocular transverse groove, ventral margin removed from ventral surface of head in lateral view. <italic>Labium</italic>: I: II: III = 1: 1.7: 0.4. Basiflagellomere diameter larger than that of pedicel. <bold>Thorax</bold>: Anterolateral angle bearing small projection; medial longitudinal sulcus evident throughout, deepening posteriorly. Posterior pronotal lobe with rugulose surface; disc distinctly elevated above humeral angle; humeral angle armed, with spinous processes. Scutellum moderately long; apex angulate, very slightly projected upward. <italic>Legs</italic>: Slender. <italic>Hemelytron</italic>: Surpassing apex of abdomen by about length of abdominal segment seven; quadrate cell small and slender; Cu and M of cubital cell subparallel. <bold>GENITALIA</bold>: (Fig. <xref ref-type="fig" rid="F2060218">145</xref>) <italic>Pygophore</italic>: ovoid, not laterally expanded. Medial process cylindrical, slender; very long, much longer than paramere; laterally slightly compressed towards apex; semi-erect; straight; apex in posterior view acute, with small hooklike projection. <italic>Paramere</italic>: Cylindrical; relatively long, not reaching medial process; directed posteriad; slight bending at base; apical part very slightly enlarged. <italic>Phallus</italic>: Dorsal phallothecal sclerite somewhat shield-shaped; laterally with anteriorly directed small process; apical portion of phallothecal sclerite gradually tapering, apex rounded, medially slightly emarginate; posterior margin of foramen broadly V-shaped. Struts attached to dorsal phallothecal sclerite; apically separate, basally fused. Basal plate arms robust, fused; bridge extremely short; extension of basal plate well developed, greatly expanded laterally onto arm, covering more than 1/2 of arm.</p><p><bold><italic>Female</italic></bold>: (Fig. <xref ref-type="fig" rid="F2060209">144</xref><xref ref-type="fig" rid="F2060216">c</xref>, <xref ref-type="fig" rid="F2060217">d</xref>) Similar to male. Total length 16.46 mm (n=1, Suppl. material <xref ref-type="supplementary-material" rid="S606467">2</xref>).</p></tp:treatment-sec><tp:treatment-sec sec-type="Diagnosis"><title>Diagnosis</title><p>Recognized by the conspicuous black and yellow color pattern, resembling vespid wasp; and the meso- and metafemora with at least three dark bands three yellow bands. Among males of the <italic><tp:taxon-name><tp:taxon-name-part taxon-name-part-type="genus">Zelus</tp:taxon-name-part> <tp:taxon-name-part taxon-name-part-type="species">panamensis</tp:taxon-name-part></tp:taxon-name></italic> group (Fig. <xref ref-type="fig" rid="F2056701">12</xref>), <italic><tp:taxon-name><tp:taxon-name-part taxon-name-part-type="genus">Z.</tp:taxon-name-part> <tp:taxon-name-part taxon-name-part-type="species">nigromaculatus</tp:taxon-name-part></tp:taxon-name></italic> has the shortest paramere and the longest medial process and the medial process is the most erect in this species group.</p></tp:treatment-sec><tp:treatment-sec sec-type="Distribution"><title>Distribution</title><p>Central America (Fig. <xref ref-type="fig" rid="F2060222">146</xref>). Countries with records: Costa Rica and Panama.</p></tp:treatment-sec><tp:treatment-sec><!--Section generated to contain objects referenced in tp:taxon-treatment.--><fig-group id="F2060209" position="float" orientation="portrait"><caption><p><italic><tp:taxon-name><tp:taxon-name-part taxon-name-part-type="genus">Zelus</tp:taxon-name-part> <tp:taxon-name-part taxon-name-part-type="species">nigromaculatus</tp:taxon-name-part></tp:taxon-name></italic> Champion, 1899, habitus</p></caption><fig id="F2060214" position="float" orientation="portrait"><label>Figure 144a.</label><caption><p><italic><tp:taxon-name><tp:taxon-name-part taxon-name-part-type="genus">Zelus</tp:taxon-name-part> <tp:taxon-name-part taxon-name-part-type="species">nigromaculatus</tp:taxon-name-part></tp:taxon-name></italic> Champion, 1899, male, dorsal view (UCR_ENT 0001426, Limon, Costa Rica)</p></caption><graphic xmlns:xlink="http://www.w3.org/1999/xlink" xlink:href="biodiversity_data_journal-4-e8150-g144_a.jpg" xlink:type="simple" position="float" orientation="portrait" id="oo_62622.jpg"/></fig><fig id="F2060215" position="float" orientation="portrait"><label>Figure 144b.</label><caption><p><italic><tp:taxon-name><tp:taxon-name-part taxon-name-part-type="genus">Zelus</tp:taxon-name-part> <tp:taxon-name-part taxon-name-part-type="species">nigromaculatus</tp:taxon-name-part></tp:taxon-name></italic> Champion, 1899, male, lateral view (UCR_ENT 0001426, Limon, Costa Rica)</p></caption><graphic xmlns:xlink="http://www.w3.org/1999/xlink" xlink:href="biodiversity_data_journal-4-e8150-g144_b.jpg" xlink:type="simple" position="float" orientation="portrait" id="oo_62623.jpg"/></fig><fig id="F2060216" position="float" orientation="portrait"><label>Figure 144c.</label><caption><p><italic><tp:taxon-name><tp:taxon-name-part taxon-name-part-type="genus">Zelus</tp:taxon-name-part> <tp:taxon-name-part taxon-name-part-type="species">nigromaculatus</tp:taxon-name-part></tp:taxon-name></italic> Champion, 1899, female, dorsal view (UCR_ENT 00014444, Puntarenas, Costa Rica)</p></caption><graphic xmlns:xlink="http://www.w3.org/1999/xlink" xlink:href="biodiversity_data_journal-4-e8150-g144_c.jpg" xlink:type="simple" position="float" orientation="portrait" id="oo_62624.jpg"/></fig><fig id="F2060217" position="float" orientation="portrait"><label>Figure 144d.</label><caption><p><italic><tp:taxon-name><tp:taxon-name-part taxon-name-part-type="genus">Zelus</tp:taxon-name-part> <tp:taxon-name-part taxon-name-part-type="species">nigromaculatus</tp:taxon-name-part></tp:taxon-name></italic> Champion, 1899, female, lateral view (UCR_ENT 00014444, Puntarenas, Costa Rica</p></caption><graphic xmlns:xlink="http://www.w3.org/1999/xlink" xlink:href="biodiversity_data_journal-4-e8150-g144_d.jpg" xlink:type="simple" position="float" orientation="portrait" id="oo_62625.jpg"/></fig></fig-group><fig-group id="F2060218" position="float" orientation="portrait"><caption><p><italic><tp:taxon-name><tp:taxon-name-part taxon-name-part-type="genus">Zelus</tp:taxon-name-part> <tp:taxon-name-part taxon-name-part-type="species">nigromaculatus</tp:taxon-name-part></tp:taxon-name></italic> Champion, 1899, male, genitalic structures</p></caption><fig id="F2060225" position="float" orientation="portrait"><label>Figure 145a.</label><caption><p><italic><tp:taxon-name><tp:taxon-name-part taxon-name-part-type="genus">Zelus</tp:taxon-name-part> <tp:taxon-name-part taxon-name-part-type="species">nigromaculatus</tp:taxon-name-part></tp:taxon-name></italic> Champion, 1899, pygophore, lateral and posterior views</p></caption><graphic xmlns:xlink="http://www.w3.org/1999/xlink" xlink:href="biodiversity_data_journal-4-e8150-g145_a.png" xlink:type="simple" position="float" orientation="portrait" id="oo_62626.png"/></fig><fig id="F2060226" position="float" orientation="portrait"><label>Figure 145b.</label><caption><p><italic><tp:taxon-name><tp:taxon-name-part taxon-name-part-type="genus">Zelus</tp:taxon-name-part> <tp:taxon-name-part taxon-name-part-type="species">nigromaculatus</tp:taxon-name-part></tp:taxon-name></italic> Champion, 1899, phallus, dorsal view</p></caption><graphic xmlns:xlink="http://www.w3.org/1999/xlink" xlink:href="biodiversity_data_journal-4-e8150-g145_b.jpg" xlink:type="simple" position="float" orientation="portrait" id="oo_92089.jpg"/></fig></fig-group><fig id="F2060222" position="float" orientation="portrait"><label>Figure 146.</label><caption><p><italic><tp:taxon-name><tp:taxon-name-part taxon-name-part-type="genus">Zelus</tp:taxon-name-part> <tp:taxon-name-part taxon-name-part-type="species">nigromaculatus</tp:taxon-name-part></tp:taxon-name></italic> Champion, 1899, specimen record map</p></caption><graphic xmlns:xlink="http://www.w3.org/1999/xlink" xlink:href="biodiversity_data_journal-4-e8150-g146.png" position="float" id="oo_62628.png" orientation="portrait" xlink:type="simple"/></fig><fig id="F2060214" position="float" orientation="portrait"><label>Figure 144a.</label><caption><p><italic><tp:taxon-name><tp:taxon-name-part taxon-name-part-type="genus">Zelus</tp:taxon-name-part> <tp:taxon-name-part taxon-name-part-type="species">nigromaculatus</tp:taxon-name-part></tp:taxon-name></italic> Champion, 1899, male, dorsal view (UCR_ENT 0001426, Limon, Costa Rica)</p></caption><graphic xmlns:xlink="http://www.w3.org/1999/xlink" xlink:href="biodiversity_data_journal-4-e8150-g144_a.jpg" xlink:type="simple" position="float" orientation="portrait" id="oo_62622.jpg"/></fig><fig id="F2060215" position="float" orientation="portrait"><label>Figure 144b.</label><caption><p><italic><tp:taxon-name><tp:taxon-name-part taxon-name-part-type="genus">Zelus</tp:taxon-name-part> <tp:taxon-name-part taxon-name-part-type="species">nigromaculatus</tp:taxon-name-part></tp:taxon-name></italic> Champion, 1899, male, lateral view (UCR_ENT 0001426, Limon, Costa Rica)</p></caption><graphic xmlns:xlink="http://www.w3.org/1999/xlink" xlink:href="biodiversity_data_journal-4-e8150-g144_b.jpg" xlink:type="simple" position="float" orientation="portrait" id="oo_62623.jpg"/></fig><fig id="F2060216" position="float" orientation="portrait"><label>Figure 144c.</label><caption><p><italic><tp:taxon-name><tp:taxon-name-part taxon-name-part-type="genus">Zelus</tp:taxon-name-part> <tp:taxon-name-part taxon-name-part-type="species">nigromaculatus</tp:taxon-name-part></tp:taxon-name></italic> Champion, 1899, female, dorsal view (UCR_ENT 00014444, Puntarenas, Costa Rica)</p></caption><graphic xmlns:xlink="http://www.w3.org/1999/xlink" xlink:href="biodiversity_data_journal-4-e8150-g144_c.jpg" xlink:type="simple" position="float" orientation="portrait" id="oo_62624.jpg"/></fig><fig id="F2060217" position="float" orientation="portrait"><label>Figure 144d.</label><caption><p><italic><tp:taxon-name><tp:taxon-name-part taxon-name-part-type="genus">Zelus</tp:taxon-name-part> <tp:taxon-name-part taxon-name-part-type="species">nigromaculatus</tp:taxon-name-part></tp:taxon-name></italic> Champion, 1899, female, lateral view (UCR_ENT 00014444, Puntarenas, Costa Rica</p></caption><graphic xmlns:xlink="http://www.w3.org/1999/xlink" xlink:href="biodiversity_data_journal-4-e8150-g144_d.jpg" xlink:type="simple" position="float" orientation="portrait" id="oo_62625.jpg"/></fig><supplementary-material xmlns:xlink="http://www.w3.org/1999/xlink" id="S606467" orientation="portrait" position="float" xlink:type="simple"><label>Supplementary material 2</label><caption><p>Measurements of species of <tp:taxon-name><tp:taxon-name-part taxon-name-part-type="genus">Zelus</tp:taxon-name-part></tp:taxon-name> Fabricius, 1803</p></caption><p>Data type: morphological, morphological measurements</p><p>Brief description: Measurements of species of <italic><tp:taxon-name><tp:taxon-name-part taxon-name-part-type="genus">Zelus</tp:taxon-name-part></tp:taxon-name></italic> Fabricius, 1803.</p><p>File: oo_91807.xlsx</p><media xlink:href="biodiversity_data_journal-4-e8150-s002.xlsx" mimetype="Microsoft Excel Document" mime-subtype="xlsx" position="float" orientation="portrait" xlink:type="simple"/><attrib specific-use="authors">Guanyang Zhang, Elwood Hart, Christiane Weirauch</attrib></supplementary-material><fig id="F2056701" position="float" orientation="portrait"><label>Figure 12.</label><caption><p><italic><tp:taxon-name><tp:taxon-name-part taxon-name-part-type="genus">Zelus</tp:taxon-name-part> <tp:taxon-name-part taxon-name-part-type="species">panamensis</tp:taxon-name-part></tp:taxon-name></italic> species group, male genitalic structures - pygophore</p></caption><graphic xmlns:xlink="http://www.w3.org/1999/xlink" xlink:href="biodiversity_data_journal-4-e8150-g012.png" position="float" id="oo_75273.png" orientation="portrait" xlink:type="simple"/></fig></tp:treatment-sec></tp:taxon-treatment>
