# Supplementary material for: A taxonomic monograph of the assassin bug genus Zelus Fabricius (Hemiptera: Reduviidae): 71 species based on 10,000 specimens
Source: Biodivers Data J. 2016 Jul 8;(4):e8150. doi: 10.3897/BDJ.4.e8150 (PMC5019016; doi:10.3897/BDJ.4.e8150)
Supplement: XML Treatment for Zelus nugax [file BDJ.4.e8150-treatment48.xml]

<!DOCTYPE tp:taxon-treatment
  PUBLIC "-//TaxonX//DTD Taxonomic Treatment Publishing DTD v0 20100105//EN" "tax-treatment-NSO.dtd">
<tp:taxon-treatment xmlns:tp="http://www.plazi.org/taxpub"><tp:treatment-meta><mixed-citation publication-type="journal"><person-group><name><surname>Zhang</surname><given-names>Guanyang</given-names></name><name><surname>Hart</surname><given-names>Elwood R</given-names></name><name><surname>Weirauch</surname><given-names>Christiane</given-names></name></person-group><article-title>A taxonomic monograph of the assassin bug genus <italic><tp:taxon-name><tp:taxon-name-part taxon-name-part-type="genus">Zelus</tp:taxon-name-part></tp:taxon-name></italic> Fabricius (<tp:taxon-name><tp:taxon-name-part taxon-name-part-type="order">Hemiptera</tp:taxon-name-part></tp:taxon-name>: <tp:taxon-name><tp:taxon-name-part taxon-name-part-type="family">Reduviidae</tp:taxon-name-part></tp:taxon-name>): 71 species based on 10,000 specimens</article-title><source>Biodivers Data J</source><day>08</day><month>7</month><year>2016</year><volume>2016</volume><issue>4</issue><pub-id pub-id-type="doi">10.3897/BDJ.4.e8150</pub-id></mixed-citation></tp:treatment-meta><tp:nomenclature><tp:taxon-name><tp:taxon-name-part taxon-name-part-type="genus">Zelus</tp:taxon-name-part> <tp:taxon-name-part taxon-name-part-type="species">nugax</tp:taxon-name-part></tp:taxon-name><tp:taxon-authority>Stål, 1862</tp:taxon-authority><tp:nomenclature-citation-list><tp:nomenclature-citation><tp:taxon-name><tp:taxon-name-part taxon-name-part-type="genus">Zelus</tp:taxon-name-part> <tp:taxon-name-part taxon-name-part-type="species">nugax</tp:taxon-name-part></tp:taxon-name><comment> Stål, 1862, p. 450–451, orig. descr. (subgenus <italic><tp:taxon-name><tp:taxon-name-part taxon-name-part-type="subgenus">Diplodus</tp:taxon-name-part></tp:taxon-name></italic>); Stål, 1872, p. 91, cat. (subgenus <italic><tp:taxon-name><tp:taxon-name-part taxon-name-part-type="subgenus">Diplodus</tp:taxon-name-part></tp:taxon-name></italic>); Lethierry and Severin, 1896, p. 152, cat.; Champion, 1898, p. 257, 2, note and list; Kuhlgatz, 1902,, p. 266, note; Fracker, 1913, p. 239, 240, key and list (subgenus <italic><tp:taxon-name><tp:taxon-name-part taxon-name-part-type="subgenus">Diplodus</tp:taxon-name-part></tp:taxon-name></italic>); Fracker and Bruner, 1924, p. 171, list; Haviland, 1931, p. 137, 152, list and note; Leonard and Mills, 1931, p. 309–323, note; Wygodzinsky, 1947, p. 431, note; Wygodzinsky, 1949a, p. 49, checklist; Guagliumi, 1953, p. 16, note; Wygodzinsky, 1957, p. 268, junior syn. of <italic><tp:taxon-name><tp:taxon-name-part taxon-name-part-type="genus">Zelus</tp:taxon-name-part> <tp:taxon-name-part taxon-name-part-type="species">obscuridorsis</tp:taxon-name-part></tp:taxon-name></italic>; Sucre, et. al., 1966, p. 31, note; Hart, 1986, p. 540, redescription, note, fig., key and lectotype desig.; Maldonado, 1990, p. 330, cat.</comment></tp:nomenclature-citation><tp:nomenclature-citation><tp:taxon-name><tp:taxon-name-part taxon-name-part-type="genus">Diplodus</tp:taxon-name-part> <tp:taxon-name-part taxon-name-part-type="species">nugax</tp:taxon-name-part></tp:taxon-name><comment>: Walker, 1873, p. 124, cat; Uhler, 1886, p. 24, checklist; Hart, 1986, p. 540, lectotype desig.</comment></tp:nomenclature-citation><tp:nomenclature-citation><tp:taxon-name><tp:taxon-name-part taxon-name-part-type="genus">Zelus</tp:taxon-name-part> <tp:taxon-name-part taxon-name-part-type="species">rufigeniculatus</tp:taxon-name-part></tp:taxon-name><comment> Haviland, 1931, p. 137, 148, 153–154, list, fig. and orig. descr. (subgenus <italic><tp:taxon-name><tp:taxon-name-part taxon-name-part-type="subgenus">Diplodus</tp:taxon-name-part></tp:taxon-name></italic>); Wygodzinsky, 1949a, p. 50, checklist; Hart, 1986, p. 540, junior syn. of <italic><tp:taxon-name><tp:taxon-name-part taxon-name-part-type="genus">Z.</tp:taxon-name-part> <tp:taxon-name-part taxon-name-part-type="species">nugax</tp:taxon-name-part></tp:taxon-name></italic>.</comment></tp:nomenclature-citation></tp:nomenclature-citation-list></tp:nomenclature><tp:treatment-sec sec-type="materials"><title>Materials</title><list list-type="alpha-lower" list-content="occurrences"><list-item><p><bold>Type status:</bold> <named-content xmlns:xlink="http://www.w3.org/1999/xlink" content-type="dwc:typeStatus" xlink:type="simple">Lectotype</named-content>. <bold>Occurrence:</bold> catalogNumber: <named-content xmlns:xlink="http://www.w3.org/1999/xlink" content-type="dwc:catalogNumber" xlink:type="simple">UCR_ENT 00041008</named-content>; occurrenceRemarks: <named-content xmlns:xlink="http://www.w3.org/1999/xlink" content-type="dwc:occurrenceRemarks" xlink:type="simple">Lectotype of <italic><tp:taxon-name><tp:taxon-name-part taxon-name-part-type="genus">Zelus</tp:taxon-name-part> <tp:taxon-name-part taxon-name-part-type="species">nugax</tp:taxon-name-part></tp:taxon-name></italic> Stål, 1862, designated by Hart (1986). Verbatim label info: Mexico / Salle / nugax Stal / Lectotype <italic><tp:taxon-name><tp:taxon-name-part taxon-name-part-type="genus">Zelus</tp:taxon-name-part> <tp:taxon-name-part taxon-name-part-type="species">nugax</tp:taxon-name-part></tp:taxon-name></italic> Stal / designated by E.R.Hart / Typus / NHRS-GULI 000000336</named-content>; recordedBy: <named-content xmlns:xlink="http://www.w3.org/1999/xlink" content-type="dwc:recordedBy" xlink:type="simple">Salle</named-content>; sex: <named-content xmlns:xlink="http://www.w3.org/1999/xlink" content-type="dwc:sex" xlink:type="simple">Adult Female</named-content>; otherCatalogNumbers: <named-content xmlns:xlink="http://www.w3.org/1999/xlink" content-type="dwc:otherCatalogNumbers" xlink:type="simple">NHRS-GULI 000000336</named-content>; <bold>Taxon:</bold> scientificName: <named-content xmlns:xlink="http://www.w3.org/1999/xlink" content-type="dwc:scientificName" xlink:type="simple"><italic><tp:taxon-name><tp:taxon-name-part taxon-name-part-type="genus">Zelus</tp:taxon-name-part> <tp:taxon-name-part taxon-name-part-type="species">nugax</tp:taxon-name-part></tp:taxon-name></italic></named-content>; family: <named-content xmlns:xlink="http://www.w3.org/1999/xlink" content-type="dwc:family" xlink:type="simple"><tp:taxon-name><tp:taxon-name-part taxon-name-part-type="family">Reduviidae</tp:taxon-name-part></tp:taxon-name></named-content>; genus: <named-content xmlns:xlink="http://www.w3.org/1999/xlink" content-type="dwc:genus" xlink:type="simple"><tp:taxon-name><tp:taxon-name-part taxon-name-part-type="genus">Zelus</tp:taxon-name-part></tp:taxon-name></named-content>; scientificNameAuthorship: <named-content xmlns:xlink="http://www.w3.org/1999/xlink" content-type="dwc:scientificNameAuthorship" xlink:type="simple">Stål, 1862</named-content>; <bold>Location:</bold> country: <named-content xmlns:xlink="http://www.w3.org/1999/xlink" content-type="dwc:country" xlink:type="simple">MEXICO</named-content>; locality: <named-content xmlns:xlink="http://www.w3.org/1999/xlink" content-type="dwc:locality" xlink:type="simple">unknown</named-content>; <bold>Identification:</bold> identifiedBy: <named-content xmlns:xlink="http://www.w3.org/1999/xlink" content-type="dwc:identifiedBy" xlink:type="simple">G. Zhang</named-content>; dateIdentified: <named-content xmlns:xlink="http://www.w3.org/1999/xlink" content-type="dwc:dateIdentified" xlink:type="simple">2012</named-content>; <bold>Event:</bold> eventDate: <named-content xmlns:xlink="http://www.w3.org/1999/xlink" content-type="dwc:eventDate" xlink:type="simple">No date provided</named-content>; <bold>Record Level:</bold> institutionCode: <named-content xmlns:xlink="http://www.w3.org/1999/xlink" content-type="dwc:institutionCode" xlink:type="simple">NHRS</named-content></p></list-item><list-item><p><bold>Type status:</bold> <named-content xmlns:xlink="http://www.w3.org/1999/xlink" content-type="dwc:typeStatus" xlink:type="simple">Other material</named-content>. <bold>Occurrence:</bold> occurrenceRemarks: <named-content xmlns:xlink="http://www.w3.org/1999/xlink" content-type="dwc:occurrenceRemarks" xlink:type="simple"><bold>Lectotype</bold> of <italic><tp:taxon-name><tp:taxon-name-part taxon-name-part-type="genus">Zelus</tp:taxon-name-part> <tp:taxon-name-part taxon-name-part-type="species">rufigeniculatus</tp:taxon-name-part></tp:taxon-name></italic> Haviland, 1931, designated by Hart (1986). Bears following labels: Type / Berbice Brit. Guiana-October 1922-e. coll. M. D. Haviland-d.d. Collegium Newnhamense / Pres. By Mrs. Brindley-B.M. 1928-172 / <italic><tp:taxon-name><tp:taxon-name-part taxon-name-part-type="genus">Zelus</tp:taxon-name-part> <tp:taxon-name-part taxon-name-part-type="species">rufigeniculatus</tp:taxon-name-part></tp:taxon-name></italic> Haviland</named-content>; recordedBy: <named-content xmlns:xlink="http://www.w3.org/1999/xlink" content-type="dwc:recordedBy" xlink:type="simple">Haviland, M.D.</named-content>; sex: <named-content xmlns:xlink="http://www.w3.org/1999/xlink" content-type="dwc:sex" xlink:type="simple">Adult Female</named-content>; <bold>Taxon:</bold> scientificName: <named-content xmlns:xlink="http://www.w3.org/1999/xlink" content-type="dwc:scientificName" xlink:type="simple"><italic><tp:taxon-name><tp:taxon-name-part taxon-name-part-type="genus">Zelus</tp:taxon-name-part> <tp:taxon-name-part taxon-name-part-type="species">nugax</tp:taxon-name-part></tp:taxon-name></italic></named-content>; family: <named-content xmlns:xlink="http://www.w3.org/1999/xlink" content-type="dwc:family" xlink:type="simple"><tp:taxon-name><tp:taxon-name-part taxon-name-part-type="family">Reduviidae</tp:taxon-name-part></tp:taxon-name></named-content>; genus: <named-content xmlns:xlink="http://www.w3.org/1999/xlink" content-type="dwc:genus" xlink:type="simple"><tp:taxon-name><tp:taxon-name-part taxon-name-part-type="genus">Zelus</tp:taxon-name-part></tp:taxon-name></named-content>; scientificNameAuthorship: <named-content xmlns:xlink="http://www.w3.org/1999/xlink" content-type="dwc:scientificNameAuthorship" xlink:type="simple">Stål, 1862</named-content>; <bold>Location:</bold> country: <named-content xmlns:xlink="http://www.w3.org/1999/xlink" content-type="dwc:country" xlink:type="simple">Guyana</named-content>; locality: <named-content xmlns:xlink="http://www.w3.org/1999/xlink" content-type="dwc:locality" xlink:type="simple">Berbice</named-content>; <bold>Event:</bold> eventDate: <named-content xmlns:xlink="http://www.w3.org/1999/xlink" content-type="dwc:eventDate" xlink:type="simple">1922-10</named-content>; <bold>Record Level:</bold> institutionCode: <named-content xmlns:xlink="http://www.w3.org/1999/xlink" content-type="dwc:institutionCode" xlink:type="simple">BMNH</named-content></p></list-item><list-item><p><bold>Type status:</bold> <named-content xmlns:xlink="http://www.w3.org/1999/xlink" content-type="dwc:typeStatus" xlink:type="simple">Other material</named-content>. <bold>Occurrence:</bold> occurrenceRemarks: <named-content xmlns:xlink="http://www.w3.org/1999/xlink" content-type="dwc:occurrenceRemarks" xlink:type="simple"><bold>Paralectotype</bold> of <italic><tp:taxon-name><tp:taxon-name-part taxon-name-part-type="genus">Zelus</tp:taxon-name-part> <tp:taxon-name-part taxon-name-part-type="species">rufigeniculatus</tp:taxon-name-part></tp:taxon-name></italic> Haviland, 1931, designated by Hart (1986). Bears following labels: Type / Berbice Brit. Guiana-October 1922-e. coll. M. D. Haviland-d.d. Collegium Newnhamense / Pres. By Mrs. Brindley-B.M. 1928-172 / <italic><tp:taxon-name><tp:taxon-name-part taxon-name-part-type="genus">Zelus</tp:taxon-name-part> <tp:taxon-name-part taxon-name-part-type="species">rufigeniculatus</tp:taxon-name-part></tp:taxon-name></italic> Haviland</named-content>; recordedBy: <named-content xmlns:xlink="http://www.w3.org/1999/xlink" content-type="dwc:recordedBy" xlink:type="simple">Haviland, M.D.</named-content>; sex: <named-content xmlns:xlink="http://www.w3.org/1999/xlink" content-type="dwc:sex" xlink:type="simple">Adult Female</named-content>; <bold>Taxon:</bold> scientificName: <named-content xmlns:xlink="http://www.w3.org/1999/xlink" content-type="dwc:scientificName" xlink:type="simple"><italic><tp:taxon-name><tp:taxon-name-part taxon-name-part-type="genus">Zelus</tp:taxon-name-part> <tp:taxon-name-part taxon-name-part-type="species">nugax</tp:taxon-name-part></tp:taxon-name></italic></named-content>; family: <named-content xmlns:xlink="http://www.w3.org/1999/xlink" content-type="dwc:family" xlink:type="simple"><tp:taxon-name><tp:taxon-name-part taxon-name-part-type="family">Reduviidae</tp:taxon-name-part></tp:taxon-name></named-content>; genus: <named-content xmlns:xlink="http://www.w3.org/1999/xlink" content-type="dwc:genus" xlink:type="simple"><tp:taxon-name><tp:taxon-name-part taxon-name-part-type="genus">Zelus</tp:taxon-name-part></tp:taxon-name></named-content>; scientificNameAuthorship: <named-content xmlns:xlink="http://www.w3.org/1999/xlink" content-type="dwc:scientificNameAuthorship" xlink:type="simple">Stål, 1862</named-content>; <bold>Location:</bold> country: <named-content xmlns:xlink="http://www.w3.org/1999/xlink" content-type="dwc:country" xlink:type="simple">Guyana</named-content>; locality: <named-content xmlns:xlink="http://www.w3.org/1999/xlink" content-type="dwc:locality" xlink:type="simple">Berbice</named-content>; <bold>Event:</bold> eventDate: <named-content xmlns:xlink="http://www.w3.org/1999/xlink" content-type="dwc:eventDate" xlink:type="simple">1922-10</named-content>; <bold>Record Level:</bold> institutionCode: <named-content xmlns:xlink="http://www.w3.org/1999/xlink" content-type="dwc:institutionCode" xlink:type="simple">BMNH</named-content></p></list-item></list></tp:treatment-sec><tp:treatment-sec sec-type="Description"><title>Description</title><p>Figs <xref ref-type="fig" rid="F2060227">147</xref>, <xref ref-type="fig" rid="F2060231">148</xref>, <xref ref-type="fig" rid="F2060235">149</xref></p><p><bold><italic>Male</italic></bold>: (Fig. <xref ref-type="fig" rid="F2060227">147</xref><xref ref-type="fig" rid="F2060238">a</xref>, <xref ref-type="fig" rid="F2060239">b</xref>) Small, total length 9.54–10.78 mm (mean 10.23 mm, Suppl. material <xref ref-type="supplementary-material" rid="S606467">2</xref>); slender. <bold>COLORATION</bold>: Dorsal surface brown, sometimes disc of posterior pronotal lobe and scutellum yellowish-brown. Lateral and ventral surfaces generally yellowish-brown. Femora with at least apices and often entire enlarged apical area dark reddish-brown,tibiae with variable dark reddish-brown bands. <bold>VESTITURE</bold>: Sparsely setose. Head with moderate to long erect setae and recumbent setae. Anterior pronotal lobe with short, recumbent setae dorsally confined to setal tracts, laterally with longer, recumbent to erect setae; posterior pronotal lobe with recumbent setae. Abdomen with short, recumbent and short to moderately long, erect setae. <bold>STRUCTURE: Head</bold>: Elongated, L/W = 2.48. Postocular lobe long; in dorsal view anteriorly gradually narrowing, posterior portion constant, slightly narrower. Eye smallish; lateral margin only slightly wider than postocular lobe; dorsal and ventral margins removed from surfaces of head. <italic>Labium</italic>: I: II: III = 1: 2.0: 0.4. Basiflagellomere diameter larger than that of pedicel. <bold>Thorax</bold>: Anterolateral angle with inconspicuous subtuberculate projection; medial longitudinal sulcus shallow near collar, deepening posteriorly. Posterior pronotal lobe with rugulose surface; disc distinctly elevated above humeral angle; humeral angle armed, with dentate projection. Scutellum long; apex slightly pointed dorsally. <italic>Legs</italic>: Very slender, femoral diameters subequal. <italic>Hemelytron</italic>: Slightly surpassing apex of abdomen, not more than length of abdominal segment seven; quadrate cell small; Cu and M of cubital cell subparallel, slightly converging. <bold>GENITALIA</bold>: (Fig. <xref ref-type="fig" rid="F2060231">148</xref>) <italic>Pygophore</italic>: Ovoid; not expanded laterally in dorsal view. Medial process cylindrical; very slender; long, only slightly shorter than paramere; laterally compressed; semi-erect; nearly straight; apex in posterior view acute, without modification. <italic>Paramere</italic>: Cylindrical; moderately long, achieving apex of medial process; directed posteriad; nearly straight; apical part not enlarged, apex somewhat truncate. <italic>Phallus</italic>: Dorsal phallothecal sclerite shield-shaped; apical portion of phallothecal sclerite distinctly tapered, slightly convex, laterally rounded, not forming angle; posterior margin of foramen deeply concave. Struts attached to dorsal phallothecal sclerite; massively fused. Basal plate arm moderately robust; widely separate; diverging; in lateral view very slightly curved; bridge moderately long; extension of basal plate not distinctly visible.</p><p><bold><italic>Female</italic></bold>: (Fig. <xref ref-type="fig" rid="F2060227">147</xref><xref ref-type="fig" rid="F2060240">c</xref>, <xref ref-type="fig" rid="F2060241">d</xref>) Similar to male, except for the following. Larger than male, total length 12.25–14.14 mm (mean 12.99 mm, Suppl. material <xref ref-type="supplementary-material" rid="S606467">2</xref>).</p></tp:treatment-sec><tp:treatment-sec sec-type="Diagnosis"><title>Diagnosis</title><p>The slender, cylindrical paramere and the laterally compressed medial process can separate males of this species from most other species of the genus. Difficult to distinguish from <italic><tp:taxon-name><tp:taxon-name-part taxon-name-part-type="genus">Z.</tp:taxon-name-part> <tp:taxon-name-part taxon-name-part-type="species">pedestris</tp:taxon-name-part></tp:taxon-name></italic>, but the paramere apex is generally more truncate, the dorsal phallothecal sclerite usually without lateral indentation, and the basal plate arms are separate in most specimens (see taxon discussion).</p></tp:treatment-sec><tp:treatment-sec sec-type="Distribution"><title>Distribution</title><p>Mexico, Central America and South America (Fig. <xref ref-type="fig" rid="F2060235">149</xref>). Countries with records: Argentina, Belize, Brazil, Colombia, Costa Rica, Ecuador, El Salvador, French Guiana, Guatemala, Guyana, Honduras, Mexico, Nicaragua, Panama, Peru, Suriname, Trinidad and Tobago, USA, and Venezuela.</p></tp:treatment-sec><tp:treatment-sec sec-type="Taxon discussion"><title>Taxon discussion</title><p>This is by far the most widespread species of the <italic><tp:taxon-name><tp:taxon-name-part taxon-name-part-type="genus">Zelus</tp:taxon-name-part> <tp:taxon-name-part taxon-name-part-type="species">nugax</tp:taxon-name-part></tp:taxon-name></italic> species group, and one of the most widespread members of the genus. In Ecuador, Mexico and Central America, <italic><tp:taxon-name><tp:taxon-name-part taxon-name-part-type="genus">Z.</tp:taxon-name-part> <tp:taxon-name-part taxon-name-part-type="species">nugax</tp:taxon-name-part></tp:taxon-name></italic> is apparently among the most common species of reduviids, occurring in second growth foliage and tall grasses throughout its range. Other than a variation in color from yellowish-brown to dark brown in any given area and a more noticeably produced scutellar apex in South America, there are little readily apparent external variations in the species. In the internal male genitalia, however, we find some noticeable geographic variations. In South America the basal plate arms are apparently always separate, while there seems to be tendency toward fusion of these arms as one progresses northward to Mexico.</p><p>The following discussion on some of the diagnostic characters may be useful for separating species when confusions arise, but as we have not clearly defined the boundaries between <italic><tp:taxon-name><tp:taxon-name-part taxon-name-part-type="genus">Z.</tp:taxon-name-part> <tp:taxon-name-part taxon-name-part-type="species">nugax</tp:taxon-name-part></tp:taxon-name></italic> and <italic><tp:taxon-name><tp:taxon-name-part taxon-name-part-type="genus">Z.</tp:taxon-name-part> <tp:taxon-name-part taxon-name-part-type="species">pedestris</tp:taxon-name-part></tp:taxon-name></italic>, reliable identification may not be achieved at all times. We will discuss this in the next paragraph. The straight bladelike medial process of <italic><tp:taxon-name><tp:taxon-name-part taxon-name-part-type="genus">Z.</tp:taxon-name-part> <tp:taxon-name-part taxon-name-part-type="species">nugax</tp:taxon-name-part></tp:taxon-name></italic> distinguishes it from <italic><tp:taxon-name><tp:taxon-name-part taxon-name-part-type="genus">Z.</tp:taxon-name-part> <tp:taxon-name-part taxon-name-part-type="species">impar</tp:taxon-name-part></tp:taxon-name></italic> and <italic><tp:taxon-name><tp:taxon-name-part taxon-name-part-type="genus">Z.</tp:taxon-name-part> <tp:taxon-name-part taxon-name-part-type="species">illotus</tp:taxon-name-part></tp:taxon-name></italic>, both of which have similar appearances to <italic><tp:taxon-name><tp:taxon-name-part taxon-name-part-type="genus">Z.</tp:taxon-name-part> <tp:taxon-name-part taxon-name-part-type="species">nugax</tp:taxon-name-part></tp:taxon-name></italic>, but both have recurved medial processes. The less rounded pygophore and more blunted paramere separate this species externally from most male specimens of <italic><tp:taxon-name><tp:taxon-name-part taxon-name-part-type="genus">Z.</tp:taxon-name-part> <tp:taxon-name-part taxon-name-part-type="species">pedestris</tp:taxon-name-part></tp:taxon-name></italic>. Although it is difficult to separate the females of <italic><tp:taxon-name><tp:taxon-name-part taxon-name-part-type="genus">Z.</tp:taxon-name-part> <tp:taxon-name-part taxon-name-part-type="species">nugax</tp:taxon-name-part></tp:taxon-name></italic> from <italic><tp:taxon-name><tp:taxon-name-part taxon-name-part-type="genus">Z.</tp:taxon-name-part> <tp:taxon-name-part taxon-name-part-type="species">illotus</tp:taxon-name-part></tp:taxon-name></italic> and <italic><tp:taxon-name><tp:taxon-name-part taxon-name-part-type="genus">Z.</tp:taxon-name-part> <tp:taxon-name-part taxon-name-part-type="species">pedestris</tp:taxon-name-part></tp:taxon-name></italic>, there appears to be some differences among these species. The normal lack of erect setae on the dorsal surface of the posterior pronotal lobe of <italic><tp:taxon-name><tp:taxon-name-part taxon-name-part-type="genus">Z.</tp:taxon-name-part> <tp:taxon-name-part taxon-name-part-type="species">illotus</tp:taxon-name-part></tp:taxon-name></italic> and lower posterior margin of the anterior pronotal lobe of <italic><tp:taxon-name><tp:taxon-name-part taxon-name-part-type="genus">Z.</tp:taxon-name-part> <tp:taxon-name-part taxon-name-part-type="species">pedestris</tp:taxon-name-part></tp:taxon-name></italic> usually serve as diagnostic characters for someone with large series and a familiarization with all three species.</p><p>It remains unresolved if <italic><tp:taxon-name><tp:taxon-name-part taxon-name-part-type="genus">Z.</tp:taxon-name-part> <tp:taxon-name-part taxon-name-part-type="species">nugax</tp:taxon-name-part></tp:taxon-name></italic> and <italic><tp:taxon-name><tp:taxon-name-part taxon-name-part-type="genus">Z.</tp:taxon-name-part> <tp:taxon-name-part taxon-name-part-type="species">pedestris</tp:taxon-name-part></tp:taxon-name></italic> are distinct species. They are currently delimited based on several characters of the male genitalia, which, however, do not appear to be fixed. With regards to four characters (paramere apex shape, fusion of basal plate arms, lateral indentation on dorsal phallothecal sclerite, and basal plate arm extension) used in delimitation, the following combinations have been observed: (1) paramere apex acute, basal plate arms fused, phallothecal indentation present and basal plate arm extension present and expanded laterally (observations based on specimens from Santa Catarina, Brazil); (2) paramere apex truncate, slightly enlarged, somewhat diamond-shaped, basal plate arms fused, indentation absent and extension present, laterally expanded (La Molina, Peru); and (3) paramere apex truncate, slightly enlarged, basal plate arms separate, phallothecal indentation absent and extension absent or inconspicuous (El Valle, Panama). Following the phylogenetic species concept <italic>sensu</italic> Wheeler and Platnick (<xref ref-type="bibr" rid="B3300266">Wheeler and Platnick 2000</xref>), we would call each population a different species. We restrained from doing this as we have not thoroughly examined the ranges of variations.</p><p>Both the types of <italic><tp:taxon-name><tp:taxon-name-part taxon-name-part-type="genus">Z.</tp:taxon-name-part> <tp:taxon-name-part taxon-name-part-type="species">nugax</tp:taxon-name-part></tp:taxon-name></italic> and <italic><tp:taxon-name><tp:taxon-name-part taxon-name-part-type="genus">Z.</tp:taxon-name-part> <tp:taxon-name-part taxon-name-part-type="species">pedestris</tp:taxon-name-part></tp:taxon-name></italic> are females, further complicating the application of the names as we have not been able to distinguish females of the two species. The type of <italic><tp:taxon-name><tp:taxon-name-part taxon-name-part-type="genus">Z.</tp:taxon-name-part> <tp:taxon-name-part taxon-name-part-type="species">nugax</tp:taxon-name-part></tp:taxon-name></italic> is from Mexico and that of <italic><tp:taxon-name><tp:taxon-name-part taxon-name-part-type="genus">Z.</tp:taxon-name-part> <tp:taxon-name-part taxon-name-part-type="species">pedestris</tp:taxon-name-part></tp:taxon-name></italic> from South America (country not recorded). <italic><tp:taxon-name><tp:taxon-name-part taxon-name-part-type="genus">Zelus</tp:taxon-name-part> <tp:taxon-name-part taxon-name-part-type="species">nugax</tp:taxon-name-part></tp:taxon-name></italic> and <italic><tp:taxon-name><tp:taxon-name-part taxon-name-part-type="genus">Z.</tp:taxon-name-part> <tp:taxon-name-part taxon-name-part-type="species">pedestris</tp:taxon-name-part></tp:taxon-name></italic> overlap broadly in northern South America, but <italic><tp:taxon-name><tp:taxon-name-part taxon-name-part-type="genus">Z.</tp:taxon-name-part> <tp:taxon-name-part taxon-name-part-type="species">nugax</tp:taxon-name-part></tp:taxon-name></italic> appears to be absent South of Peru and in most of Brazil and <italic><tp:taxon-name><tp:taxon-name-part taxon-name-part-type="genus">Z.</tp:taxon-name-part> <tp:taxon-name-part taxon-name-part-type="species">pedestris</tp:taxon-name-part></tp:taxon-name></italic> not recorded from North and Central Americas. This geographic pattern currently serves as an additional means to apply the names.</p></tp:treatment-sec><tp:treatment-sec><!--Section generated to contain objects referenced in tp:taxon-treatment.--><fig-group id="F2060227" position="float" orientation="portrait"><caption><p><italic><tp:taxon-name><tp:taxon-name-part taxon-name-part-type="genus">Zelus</tp:taxon-name-part> <tp:taxon-name-part taxon-name-part-type="species">nugax</tp:taxon-name-part></tp:taxon-name></italic> Stål, 1862, habitus</p></caption><fig id="F2060238" position="float" orientation="portrait"><label>Figure 147a.</label><caption><p><italic><tp:taxon-name><tp:taxon-name-part taxon-name-part-type="genus">Zelus</tp:taxon-name-part> <tp:taxon-name-part taxon-name-part-type="species">nugax</tp:taxon-name-part></tp:taxon-name></italic> Stål, 1862, male, dorsal view (UCR_ENT 00046940, Mexico)</p></caption><graphic xmlns:xlink="http://www.w3.org/1999/xlink" xlink:href="biodiversity_data_journal-4-e8150-g147_a.jpg" xlink:type="simple" position="float" orientation="portrait" id="oo_62629.jpg"/></fig><fig id="F2060239" position="float" orientation="portrait"><label>Figure 147b.</label><caption><p><italic><tp:taxon-name><tp:taxon-name-part taxon-name-part-type="genus">Zelus</tp:taxon-name-part> <tp:taxon-name-part taxon-name-part-type="species">nugax</tp:taxon-name-part></tp:taxon-name></italic> Stål, 1862, male, lateral view (UCR_ENT 00046940, Mexico)</p></caption><graphic xmlns:xlink="http://www.w3.org/1999/xlink" xlink:href="biodiversity_data_journal-4-e8150-g147_b.jpg" xlink:type="simple" position="float" orientation="portrait" id="oo_62630.jpg"/></fig><fig id="F2060240" position="float" orientation="portrait"><label>Figure 147c.</label><caption><p><italic><tp:taxon-name><tp:taxon-name-part taxon-name-part-type="genus">Zelus</tp:taxon-name-part> <tp:taxon-name-part taxon-name-part-type="species">nugax</tp:taxon-name-part></tp:taxon-name></italic> Stål, 1862, female, dorsal (UCR_ENT 00001214, French Guiana)</p></caption><graphic xmlns:xlink="http://www.w3.org/1999/xlink" xlink:href="biodiversity_data_journal-4-e8150-g147_c.png" xlink:type="simple" position="float" orientation="portrait" id="oo_75435.png"/></fig><fig id="F2060241" position="float" orientation="portrait"><label>Figure 147d.</label><caption><p><italic><tp:taxon-name><tp:taxon-name-part taxon-name-part-type="genus">Zelus</tp:taxon-name-part> <tp:taxon-name-part taxon-name-part-type="species">nugax</tp:taxon-name-part></tp:taxon-name></italic> Stål, 1862, female, lateral (UCR_ENT 00001214, French Guiana)</p></caption><graphic xmlns:xlink="http://www.w3.org/1999/xlink" xlink:href="biodiversity_data_journal-4-e8150-g147_d.png" xlink:type="simple" position="float" orientation="portrait" id="oo_75436.png"/></fig></fig-group><fig-group id="F2060231" position="float" orientation="portrait"><caption><p><italic><tp:taxon-name><tp:taxon-name-part taxon-name-part-type="genus">Zelus</tp:taxon-name-part> <tp:taxon-name-part taxon-name-part-type="species">nugax</tp:taxon-name-part></tp:taxon-name></italic> Champion, 1899, male genitalic structures</p></caption><fig id="F2060243" position="float" orientation="portrait"><label>Figure 148a.</label><caption><p><italic><tp:taxon-name><tp:taxon-name-part taxon-name-part-type="genus">Zelus</tp:taxon-name-part> <tp:taxon-name-part taxon-name-part-type="species">nugax</tp:taxon-name-part></tp:taxon-name></italic> Champion, 1899, pygophore, lateral and posterior views</p></caption><graphic xmlns:xlink="http://www.w3.org/1999/xlink" xlink:href="biodiversity_data_journal-4-e8150-g148_a.png" xlink:type="simple" position="float" orientation="portrait" id="oo_62631.png"/></fig><fig id="F2060244" position="float" orientation="portrait"><label>Figure 148b.</label><caption><p><italic><tp:taxon-name><tp:taxon-name-part taxon-name-part-type="genus">Zelus</tp:taxon-name-part> <tp:taxon-name-part taxon-name-part-type="species">nugax</tp:taxon-name-part></tp:taxon-name></italic> Champion, 1899, phallus, dorsal view</p></caption><graphic xmlns:xlink="http://www.w3.org/1999/xlink" xlink:href="biodiversity_data_journal-4-e8150-g148_b.png" xlink:type="simple" position="float" orientation="portrait" id="oo_62632.png"/></fig></fig-group><fig id="F2060235" position="float" orientation="portrait"><label>Figure 149.</label><caption><p><italic><tp:taxon-name><tp:taxon-name-part taxon-name-part-type="genus">Zelus</tp:taxon-name-part> <tp:taxon-name-part taxon-name-part-type="species">nugax</tp:taxon-name-part></tp:taxon-name></italic> Champion, 1899, specimen records</p></caption><graphic xmlns:xlink="http://www.w3.org/1999/xlink" xlink:href="biodiversity_data_journal-4-e8150-g149.png" position="float" id="oo_62633.png" orientation="portrait" xlink:type="simple"/></fig><fig id="F2060238" position="float" orientation="portrait"><label>Figure 147a.</label><caption><p><italic><tp:taxon-name><tp:taxon-name-part taxon-name-part-type="genus">Zelus</tp:taxon-name-part> <tp:taxon-name-part taxon-name-part-type="species">nugax</tp:taxon-name-part></tp:taxon-name></italic> Stål, 1862, male, dorsal view (UCR_ENT 00046940, Mexico)</p></caption><graphic xmlns:xlink="http://www.w3.org/1999/xlink" xlink:href="biodiversity_data_journal-4-e8150-g147_a.jpg" xlink:type="simple" position="float" orientation="portrait" id="oo_62629.jpg"/></fig><fig id="F2060239" position="float" orientation="portrait"><label>Figure 147b.</label><caption><p><italic><tp:taxon-name><tp:taxon-name-part taxon-name-part-type="genus">Zelus</tp:taxon-name-part> <tp:taxon-name-part taxon-name-part-type="species">nugax</tp:taxon-name-part></tp:taxon-name></italic> Stål, 1862, male, lateral view (UCR_ENT 00046940, Mexico)</p></caption><graphic xmlns:xlink="http://www.w3.org/1999/xlink" xlink:href="biodiversity_data_journal-4-e8150-g147_b.jpg" xlink:type="simple" position="float" orientation="portrait" id="oo_62630.jpg"/></fig><supplementary-material xmlns:xlink="http://www.w3.org/1999/xlink" id="S606467" orientation="portrait" position="float" xlink:type="simple"><label>Supplementary material 2</label><caption><p>Measurements of species of <tp:taxon-name><tp:taxon-name-part taxon-name-part-type="genus">Zelus</tp:taxon-name-part></tp:taxon-name> Fabricius, 1803</p></caption><p>Data type: morphological, morphological measurements</p><p>Brief description: Measurements of species of <italic><tp:taxon-name><tp:taxon-name-part taxon-name-part-type="genus">Zelus</tp:taxon-name-part></tp:taxon-name></italic> Fabricius, 1803.</p><p>File: oo_91807.xlsx</p><media xlink:href="biodiversity_data_journal-4-e8150-s002.xlsx" mimetype="Microsoft Excel Document" mime-subtype="xlsx" position="float" orientation="portrait" xlink:type="simple"/><attrib specific-use="authors">Guanyang Zhang, Elwood Hart, Christiane Weirauch</attrib></supplementary-material><fig id="F2060240" position="float" orientation="portrait"><label>Figure 147c.</label><caption><p><italic><tp:taxon-name><tp:taxon-name-part taxon-name-part-type="genus">Zelus</tp:taxon-name-part> <tp:taxon-name-part taxon-name-part-type="species">nugax</tp:taxon-name-part></tp:taxon-name></italic> Stål, 1862, female, dorsal (UCR_ENT 00001214, French Guiana)</p></caption><graphic xmlns:xlink="http://www.w3.org/1999/xlink" xlink:href="biodiversity_data_journal-4-e8150-g147_c.png" xlink:type="simple" position="float" orientation="portrait" id="oo_75435.png"/></fig><fig id="F2060241" position="float" orientation="portrait"><label>Figure 147d.</label><caption><p><italic><tp:taxon-name><tp:taxon-name-part taxon-name-part-type="genus">Zelus</tp:taxon-name-part> <tp:taxon-name-part taxon-name-part-type="species">nugax</tp:taxon-name-part></tp:taxon-name></italic> Stål, 1862, female, lateral (UCR_ENT 00001214, French Guiana)</p></caption><graphic xmlns:xlink="http://www.w3.org/1999/xlink" xlink:href="biodiversity_data_journal-4-e8150-g147_d.png" xlink:type="simple" position="float" orientation="portrait" id="oo_75436.png"/></fig></tp:treatment-sec><ref-list><ref id="B3300266"><element-citation xmlns:xlink="http://www.w3.org/1999/xlink" publication-type="chapter" xlink:type="simple"><person-group person-group-type="author"><name name-style="western"><surname>Wheeler</surname><given-names>QD</given-names></name><name name-style="western"><surname>Platnick</surname><given-names>N</given-names></name></person-group><year>2000</year><chapter-title>The phylogenetic species concept (Sensu Wheeler and Platnick)</chapter-title><person-group person-group-type="editor"><name name-style="western"><surname>Wheeler</surname><given-names>QD</given-names></name><name name-style="western"><surname>Meier</surname><given-names>R</given-names></name></person-group><source>Species concepts and phylogenetic theory</source><publisher-name>Columbia University Press</publisher-name><publisher-loc>New York</publisher-loc><size units="page">55-69</size><uri xlink:type="simple">www.researchgate.net/publication/247609844_Species_Concepts_and_Phylogenetic_Theory_A_Debate</uri></element-citation></ref></ref-list></tp:taxon-treatment>
