# Supplementary material for: A taxonomic monograph of the assassin bug genus Zelus Fabricius (Hemiptera: Reduviidae): 71 species based on 10,000 specimens
Source: Biodivers Data J. 2016 Jul 8;(4):e8150. doi: 10.3897/BDJ.4.e8150 (PMC5019016; doi:10.3897/BDJ.4.e8150)
Supplement: XML Treatment for Zelus prolixus [file BDJ.4.e8150-treatment53.xml]

<!DOCTYPE tp:taxon-treatment
  PUBLIC "-//TaxonX//DTD Taxonomic Treatment Publishing DTD v0 20100105//EN" "tax-treatment-NSO.dtd">
<tp:taxon-treatment xmlns:tp="http://www.plazi.org/taxpub"><tp:treatment-meta><mixed-citation publication-type="journal"><person-group><name><surname>Zhang</surname><given-names>Guanyang</given-names></name><name><surname>Hart</surname><given-names>Elwood R</given-names></name><name><surname>Weirauch</surname><given-names>Christiane</given-names></name></person-group><article-title>A taxonomic monograph of the assassin bug genus <italic><tp:taxon-name><tp:taxon-name-part taxon-name-part-type="genus">Zelus</tp:taxon-name-part></tp:taxon-name></italic> Fabricius (<tp:taxon-name><tp:taxon-name-part taxon-name-part-type="order">Hemiptera</tp:taxon-name-part></tp:taxon-name>: <tp:taxon-name><tp:taxon-name-part taxon-name-part-type="family">Reduviidae</tp:taxon-name-part></tp:taxon-name>): 71 species based on 10,000 specimens</article-title><source>Biodivers Data J</source><day>08</day><month>7</month><year>2016</year><volume>2016</volume><issue>4</issue><pub-id pub-id-type="doi">10.3897/BDJ.4.e8150</pub-id></mixed-citation></tp:treatment-meta><tp:nomenclature><tp:taxon-name><tp:taxon-name-part taxon-name-part-type="genus">Zelus</tp:taxon-name-part> <tp:taxon-name-part taxon-name-part-type="species">prolixus</tp:taxon-name-part></tp:taxon-name><tp:taxon-authority>(Stål, 1860)</tp:taxon-authority><tp:nomenclature-citation-list><tp:nomenclature-citation><tp:taxon-name><tp:taxon-name-part taxon-name-part-type="genus">Euagoras</tp:taxon-name-part> <tp:taxon-name-part taxon-name-part-type="species">prolixus</tp:taxon-name-part></tp:taxon-name><comment> Stål, 1860, p. 74, orig. descr.; Walker, 1873, p. 118, cat.</comment></tp:nomenclature-citation><tp:nomenclature-citation><tp:taxon-name><tp:taxon-name-part taxon-name-part-type="genus">Zelus</tp:taxon-name-part> <tp:taxon-name-part taxon-name-part-type="species">prolixus</tp:taxon-name-part></tp:taxon-name><comment>: Stål, 1872, p. 89, cat. (subgenus <italic><tp:taxon-name><tp:taxon-name-part taxon-name-part-type="subgenus">Zelus</tp:taxon-name-part></tp:taxon-name></italic>); Lethierry and Severin, 1896, p. 153, cat.; Champion, 1898, p. 255, note; Wygodzinsky, 1949a; p. 50, checklist; Elkins, 1954, p. 39, 40, note; Hart, 1987, p. 297-299, redescription, note, fig. and key; Maldonado, 1990, p. 330, cat.</comment></tp:nomenclature-citation></tp:nomenclature-citation-list></tp:nomenclature><tp:treatment-sec sec-type="materials"><title>Materials</title><list list-type="alpha-lower" list-content="occurrences"><list-item><p><bold>Type status:</bold> <named-content xmlns:xlink="http://www.w3.org/1999/xlink" content-type="dwc:typeStatus" xlink:type="simple">Holotype</named-content>. <bold>Occurrence:</bold> occurrenceRemarks: <named-content xmlns:xlink="http://www.w3.org/1999/xlink" content-type="dwc:occurrenceRemarks" xlink:type="simple">The specimen bears the following labels: Brasil / F. Sahib. / Typus / prolixus Stal / 167-53</named-content>; recordedBy: <named-content xmlns:xlink="http://www.w3.org/1999/xlink" content-type="dwc:recordedBy" xlink:type="simple">F. Sahib.</named-content>; sex: <named-content xmlns:xlink="http://www.w3.org/1999/xlink" content-type="dwc:sex" xlink:type="simple">Adult Female</named-content>; <bold>Taxon:</bold> scientificName: <named-content xmlns:xlink="http://www.w3.org/1999/xlink" content-type="dwc:scientificName" xlink:type="simple"><italic><tp:taxon-name><tp:taxon-name-part taxon-name-part-type="genus">Zelus</tp:taxon-name-part> <tp:taxon-name-part taxon-name-part-type="species">prolixus</tp:taxon-name-part></tp:taxon-name></italic></named-content>; family: <named-content xmlns:xlink="http://www.w3.org/1999/xlink" content-type="dwc:family" xlink:type="simple"><tp:taxon-name><tp:taxon-name-part taxon-name-part-type="family">Reduviidae</tp:taxon-name-part></tp:taxon-name></named-content>; genus: <named-content xmlns:xlink="http://www.w3.org/1999/xlink" content-type="dwc:genus" xlink:type="simple"><tp:taxon-name><tp:taxon-name-part taxon-name-part-type="genus">Zelus</tp:taxon-name-part></tp:taxon-name></named-content>; scientificNameAuthorship: <named-content xmlns:xlink="http://www.w3.org/1999/xlink" content-type="dwc:scientificNameAuthorship" xlink:type="simple">(Stål, 1860)</named-content>; <bold>Location:</bold> country: <named-content xmlns:xlink="http://www.w3.org/1999/xlink" content-type="dwc:country" xlink:type="simple">BRAZIL</named-content>; locality: <named-content xmlns:xlink="http://www.w3.org/1999/xlink" content-type="dwc:locality" xlink:type="simple">unknown</named-content>; <bold>Identification:</bold> identifiedBy: <named-content xmlns:xlink="http://www.w3.org/1999/xlink" content-type="dwc:identifiedBy" xlink:type="simple">E.R. Hart</named-content>; dateIdentified: <named-content xmlns:xlink="http://www.w3.org/1999/xlink" content-type="dwc:dateIdentified" xlink:type="simple">1972</named-content>; <bold>Record Level:</bold> institutionCode: <named-content xmlns:xlink="http://www.w3.org/1999/xlink" content-type="dwc:institutionCode" xlink:type="simple">NHRS</named-content></p></list-item></list></tp:treatment-sec><tp:treatment-sec sec-type="Description"><title>Description</title><p>Figs <xref ref-type="fig" rid="F2060342">161</xref>, <xref ref-type="fig" rid="F2060346">162</xref>, <xref ref-type="fig" rid="F2060350">163</xref></p><p><bold><italic>Male</italic></bold>: (Fig. <xref ref-type="fig" rid="F2060342">161</xref><xref ref-type="fig" rid="F2060353">a</xref>, <xref ref-type="fig" rid="F2060354">b</xref>) Small, total length 8.64–10.10 mm (mean 9.35 mm, Suppl. material <xref ref-type="supplementary-material" rid="S606467">2</xref>); very slender. <bold>COLORATION</bold>: Pale or greenish-brown. Single ring near femoral apices; tibiae banded. <bold>VESTITURE</bold>: Sparsely setose. Dorsum of head and anterior pronotal lobe with very sparse short, erect and recumbent setae. Head ventrally with long, erect setae. Posterior pronotal lobe and hemelytron with dense, short, recument setae. Abdominal venter with moderately dense, short, recument and short to moderately long, erect setae. Paramere apex with sparse, short setae. Anteocular lobe nearly glabrous except for some sparse, erect setae; recumbent and erect setae on remainder of surface of head. Dorsal surface of anterior pronotal lobe nearly glabrous, some recumbent setae on lateral surface; recumbent setae on entire surface of posterior pronotal lobe. Abdomen with scattered, short, recumbent setae, sparse erect setae. <bold>STRUCTURE: Head</bold>: Dorsoventrally flattened, L/W = 2.25. Postocular lobe short; in dorsal view anteriorly gradually narrowing, posterior portion constant, slightly narrower. Eye moderately sized; lateral margin only slightly wider than postocular lobe; dorsal margin removed from postocular transverse groove, ventral margin attaining ventral surface of head in lateral view. <italic>Labium</italic>: I: II: III = 1: 2.3: 0.5. Basiflagellomere diameter larger than that of pedicel. <bold>Thorax</bold>: Anterolateral angle rounded, without projection; medial longitudinal sulcus evident only on posterior 1/2, deepening anterior to transverse sulcus of pronotum. Posterior pronotal lobe with rugulose surface; disc distinctly elevated above humeral angle; humeral angle rounded, without projection. Scutellum long; apex angulate, not projected. <italic>Legs</italic>: Very slender. <italic>Hemelytron</italic>: Surpassing apex of abdomen by about length of abdominal segment seven; quadrate cell small and slender; Cu and M of cubital cell subparallel. <bold>GENITALIA</bold>: (Fig. <xref ref-type="fig" rid="F2060346">162</xref>) <italic>Pygophore</italic>: Ovoid; not expanded laterally in dorsal view. Medial process broadly triangular; very short; semi-erect; nearly straight; apex in posterior view blunt, without modification. <italic>Paramere</italic>: Cylindrical; short, not reaching apex of medial process; directed posteriad; nearly straight; apical part not enlarged. <italic>Phallus</italic>: Dorsal phallothecal sclerite somewhat squarish; small longitudinal dorsolateral ridge; apical portion of phallothecal sclerite not distinctly tapered, flat, laterally rounded, not forming angle; apex truncate; posterior margin of foramen broadly concave. Struts attached to dorsal phallothecal sclerite; apically fused; basally almost completely fused. Basal plate arm slender; separate; subparallel; in lateral view nearly straight, very slightly curved; bridge moderately long; extension of basal plate expanded onto arm.</p><p><bold><italic>Female</italic></bold>: (Fig. <xref ref-type="fig" rid="F2060342">161</xref><xref ref-type="fig" rid="F2060355">c</xref>, <xref ref-type="fig" rid="F2060356">d</xref>) Similar to male, except for the following. Larger than male, total length 10.29–11.79 mm (mean 11.10 mm, Suppl. material <xref ref-type="supplementary-material" rid="S606467">2</xref>). Hemelytron attaining apex of abdomen.</p></tp:treatment-sec><tp:treatment-sec sec-type="Diagnosis"><title>Diagnosis</title><p>Distinguished by the greenish coloration; the veins of membrane darker than the cells; the smallish size; the rather slender body and very delicate legs; the head somewhat dorsoventrally flattened; and the eye somewhat elongated. Males can be separated from most species of <italic><tp:taxon-name><tp:taxon-name-part taxon-name-part-type="genus">Zelus</tp:taxon-name-part></tp:taxon-name></italic> by the broadly triangular medial process. The short paramere not exceeding the medial process separates <italic><tp:taxon-name><tp:taxon-name-part taxon-name-part-type="genus">Z.</tp:taxon-name-part> <tp:taxon-name-part taxon-name-part-type="species">prolixus</tp:taxon-name-part></tp:taxon-name></italic> from <italic><tp:taxon-name><tp:taxon-name-part taxon-name-part-type="genus">Z.</tp:taxon-name-part> <tp:taxon-name-part taxon-name-part-type="species">minutus</tp:taxon-name-part></tp:taxon-name></italic>.</p></tp:treatment-sec><tp:treatment-sec sec-type="Distribution"><title>Distribution</title><p>South America and adjacent islands of the Caribbean (Fig. <xref ref-type="fig" rid="F2060350">163</xref>). Argentina, Brazil, Ecuador, Guyana, Paraguay, Suriname, Trinidad and Tobago and Venezuela.</p></tp:treatment-sec><tp:treatment-sec><!--Section generated to contain objects referenced in tp:taxon-treatment.--><fig-group id="F2060342" position="float" orientation="portrait"><caption><p><italic><tp:taxon-name><tp:taxon-name-part taxon-name-part-type="genus">Zelus</tp:taxon-name-part> <tp:taxon-name-part taxon-name-part-type="species">prolixus</tp:taxon-name-part></tp:taxon-name></italic> (Stål, 1860), habitus</p></caption><fig id="F2060353" position="float" orientation="portrait"><label>Figure 161a.</label><caption><p><italic><tp:taxon-name><tp:taxon-name-part taxon-name-part-type="genus">Zelus</tp:taxon-name-part> <tp:taxon-name-part taxon-name-part-type="species">prolixus</tp:taxon-name-part></tp:taxon-name></italic> (Stål, 1860), male, dorsal view (UCR_ENT 00038433, Santa Catarina, Brazil)</p></caption><graphic xmlns:xlink="http://www.w3.org/1999/xlink" xlink:href="biodiversity_data_journal-4-e8150-g161_a.jpg" xlink:type="simple" position="float" orientation="portrait" id="oo_62675.jpg"/></fig><fig id="F2060354" position="float" orientation="portrait"><label>Figure 161b.</label><caption><p><italic><tp:taxon-name><tp:taxon-name-part taxon-name-part-type="genus">Zelus</tp:taxon-name-part> <tp:taxon-name-part taxon-name-part-type="species">prolixus</tp:taxon-name-part></tp:taxon-name></italic> (Stål, 1860), male, lateral view (UCR_ENT 00038433, Santa Catarina, Brazil)</p></caption><graphic xmlns:xlink="http://www.w3.org/1999/xlink" xlink:href="biodiversity_data_journal-4-e8150-g161_b.jpg" xlink:type="simple" position="float" orientation="portrait" id="oo_62676.jpg"/></fig><fig id="F2060355" position="float" orientation="portrait"><label>Figure 161c.</label><caption><p><italic><tp:taxon-name><tp:taxon-name-part taxon-name-part-type="genus">Zelus</tp:taxon-name-part> <tp:taxon-name-part taxon-name-part-type="species">prolixus</tp:taxon-name-part></tp:taxon-name></italic> (Stål, 1860), female, dorsal view (UCR_ENT 00038497, Santa Catarina, Brazil)</p></caption><graphic xmlns:xlink="http://www.w3.org/1999/xlink" xlink:href="biodiversity_data_journal-4-e8150-g161_c.jpg" xlink:type="simple" position="float" orientation="portrait" id="oo_62677.jpg"/></fig><fig id="F2060356" position="float" orientation="portrait"><label>Figure 161d.</label><caption><p><italic><tp:taxon-name><tp:taxon-name-part taxon-name-part-type="genus">Zelus</tp:taxon-name-part> <tp:taxon-name-part taxon-name-part-type="species">prolixus</tp:taxon-name-part></tp:taxon-name></italic> (Stål, 1860), female, lateral view (UCR_ENT 00038497, Santa Catarina, Brazil)</p></caption><graphic xmlns:xlink="http://www.w3.org/1999/xlink" xlink:href="biodiversity_data_journal-4-e8150-g161_d.jpg" xlink:type="simple" position="float" orientation="portrait" id="oo_62679.jpg"/></fig></fig-group><fig-group id="F2060346" position="float" orientation="portrait"><caption><p><italic><tp:taxon-name><tp:taxon-name-part taxon-name-part-type="genus">Zelus</tp:taxon-name-part> <tp:taxon-name-part taxon-name-part-type="species">prolixus</tp:taxon-name-part></tp:taxon-name></italic> (Stål, 1860), male genitalic structures</p></caption><fig id="F2060358" position="float" orientation="portrait"><label>Figure 162a.</label><caption><p><italic><tp:taxon-name><tp:taxon-name-part taxon-name-part-type="genus">Zelus</tp:taxon-name-part> <tp:taxon-name-part taxon-name-part-type="species">prolixus</tp:taxon-name-part></tp:taxon-name></italic> (Stål, 1860), pygophore, lateral and posterior views</p></caption><graphic xmlns:xlink="http://www.w3.org/1999/xlink" xlink:href="biodiversity_data_journal-4-e8150-g162_a.png" xlink:type="simple" position="float" orientation="portrait" id="oo_62680.png"/></fig><fig id="F2060359" position="float" orientation="portrait"><label>Figure 162b.</label><caption><p><italic><tp:taxon-name><tp:taxon-name-part taxon-name-part-type="genus">Zelus</tp:taxon-name-part> <tp:taxon-name-part taxon-name-part-type="species">prolixus</tp:taxon-name-part></tp:taxon-name></italic> (Stål, 1860), phallus, dorsal view</p></caption><graphic xmlns:xlink="http://www.w3.org/1999/xlink" xlink:href="biodiversity_data_journal-4-e8150-g162_b.png" xlink:type="simple" position="float" orientation="portrait" id="oo_62681.png"/></fig></fig-group><fig id="F2060350" position="float" orientation="portrait"><label>Figure 163.</label><caption><p><italic><tp:taxon-name><tp:taxon-name-part taxon-name-part-type="genus">Zelus</tp:taxon-name-part> <tp:taxon-name-part taxon-name-part-type="species">prolixus</tp:taxon-name-part></tp:taxon-name></italic> (Stål, 1860), specimen record map</p></caption><graphic xmlns:xlink="http://www.w3.org/1999/xlink" xlink:href="biodiversity_data_journal-4-e8150-g163.png" position="float" id="oo_62682.png" orientation="portrait" xlink:type="simple"/></fig><fig id="F2060353" position="float" orientation="portrait"><label>Figure 161a.</label><caption><p><italic><tp:taxon-name><tp:taxon-name-part taxon-name-part-type="genus">Zelus</tp:taxon-name-part> <tp:taxon-name-part taxon-name-part-type="species">prolixus</tp:taxon-name-part></tp:taxon-name></italic> (Stål, 1860), male, dorsal view (UCR_ENT 00038433, Santa Catarina, Brazil)</p></caption><graphic xmlns:xlink="http://www.w3.org/1999/xlink" xlink:href="biodiversity_data_journal-4-e8150-g161_a.jpg" xlink:type="simple" position="float" orientation="portrait" id="oo_62675.jpg"/></fig><fig id="F2060354" position="float" orientation="portrait"><label>Figure 161b.</label><caption><p><italic><tp:taxon-name><tp:taxon-name-part taxon-name-part-type="genus">Zelus</tp:taxon-name-part> <tp:taxon-name-part taxon-name-part-type="species">prolixus</tp:taxon-name-part></tp:taxon-name></italic> (Stål, 1860), male, lateral view (UCR_ENT 00038433, Santa Catarina, Brazil)</p></caption><graphic xmlns:xlink="http://www.w3.org/1999/xlink" xlink:href="biodiversity_data_journal-4-e8150-g161_b.jpg" xlink:type="simple" position="float" orientation="portrait" id="oo_62676.jpg"/></fig><supplementary-material xmlns:xlink="http://www.w3.org/1999/xlink" id="S606467" orientation="portrait" position="float" xlink:type="simple"><label>Supplementary material 2</label><caption><p>Measurements of species of <tp:taxon-name><tp:taxon-name-part taxon-name-part-type="genus">Zelus</tp:taxon-name-part></tp:taxon-name> Fabricius, 1803</p></caption><p>Data type: morphological, morphological measurements</p><p>Brief description: Measurements of species of <italic><tp:taxon-name><tp:taxon-name-part taxon-name-part-type="genus">Zelus</tp:taxon-name-part></tp:taxon-name></italic> Fabricius, 1803.</p><p>File: oo_91807.xlsx</p><media xlink:href="biodiversity_data_journal-4-e8150-s002.xlsx" mimetype="Microsoft Excel Document" mime-subtype="xlsx" position="float" orientation="portrait" xlink:type="simple"/><attrib specific-use="authors">Guanyang Zhang, Elwood Hart, Christiane Weirauch</attrib></supplementary-material><fig id="F2060355" position="float" orientation="portrait"><label>Figure 161c.</label><caption><p><italic><tp:taxon-name><tp:taxon-name-part taxon-name-part-type="genus">Zelus</tp:taxon-name-part> <tp:taxon-name-part taxon-name-part-type="species">prolixus</tp:taxon-name-part></tp:taxon-name></italic> (Stål, 1860), female, dorsal view (UCR_ENT 00038497, Santa Catarina, Brazil)</p></caption><graphic xmlns:xlink="http://www.w3.org/1999/xlink" xlink:href="biodiversity_data_journal-4-e8150-g161_c.jpg" xlink:type="simple" position="float" orientation="portrait" id="oo_62677.jpg"/></fig><fig id="F2060356" position="float" orientation="portrait"><label>Figure 161d.</label><caption><p><italic><tp:taxon-name><tp:taxon-name-part taxon-name-part-type="genus">Zelus</tp:taxon-name-part> <tp:taxon-name-part taxon-name-part-type="species">prolixus</tp:taxon-name-part></tp:taxon-name></italic> (Stål, 1860), female, lateral view (UCR_ENT 00038497, Santa Catarina, Brazil)</p></caption><graphic xmlns:xlink="http://www.w3.org/1999/xlink" xlink:href="biodiversity_data_journal-4-e8150-g161_d.jpg" xlink:type="simple" position="float" orientation="portrait" id="oo_62679.jpg"/></fig></tp:treatment-sec></tp:taxon-treatment>
