# Supplementary material for: A taxonomic monograph of the assassin bug genus Zelus Fabricius (Hemiptera: Reduviidae): 71 species based on 10,000 specimens
Source: Biodivers Data J. 2016 Jul 8;(4):e8150. doi: 10.3897/BDJ.4.e8150 (PMC5019016; doi:10.3897/BDJ.4.e8150)
Supplement: XML Treatment for Zelus renardii [file BDJ.4.e8150-treatment55.xml]

<!DOCTYPE tp:taxon-treatment
  PUBLIC "-//TaxonX//DTD Taxonomic Treatment Publishing DTD v0 20100105//EN" "tax-treatment-NSO.dtd">
<tp:taxon-treatment xmlns:tp="http://www.plazi.org/taxpub"><tp:treatment-meta><mixed-citation publication-type="journal"><person-group><name><surname>Zhang</surname><given-names>Guanyang</given-names></name><name><surname>Hart</surname><given-names>Elwood R</given-names></name><name><surname>Weirauch</surname><given-names>Christiane</given-names></name></person-group><article-title>A taxonomic monograph of the assassin bug genus <italic><tp:taxon-name><tp:taxon-name-part taxon-name-part-type="genus">Zelus</tp:taxon-name-part></tp:taxon-name></italic> Fabricius (<tp:taxon-name><tp:taxon-name-part taxon-name-part-type="order">Hemiptera</tp:taxon-name-part></tp:taxon-name>: <tp:taxon-name><tp:taxon-name-part taxon-name-part-type="family">Reduviidae</tp:taxon-name-part></tp:taxon-name>): 71 species based on 10,000 specimens</article-title><source>Biodivers Data J</source><day>08</day><month>7</month><year>2016</year><volume>2016</volume><issue>4</issue><pub-id pub-id-type="doi">10.3897/BDJ.4.e8150</pub-id></mixed-citation></tp:treatment-meta><tp:nomenclature><tp:taxon-name><tp:taxon-name-part taxon-name-part-type="genus">Zelus</tp:taxon-name-part> <tp:taxon-name-part taxon-name-part-type="species">renardii</tp:taxon-name-part></tp:taxon-name><tp:taxon-authority>Kolenati, 1857</tp:taxon-authority><tp:nomenclature-citation-list><tp:nomenclature-citation><tp:taxon-name><tp:taxon-name-part taxon-name-part-type="genus">Zelus</tp:taxon-name-part> <tp:taxon-name-part taxon-name-part-type="species">renardii</tp:taxon-name-part></tp:taxon-name><comment> Kolenati, 1857, p. 460, Tab. III. fig. 2, orig. descr. and fig.; Stål, 1872, p. 91, cat.; Kirkaldy, 1908, p. 195, list and senior syn. of <italic><tp:taxon-name><tp:taxon-name-part taxon-name-part-type="genus">Z.</tp:taxon-name-part> <tp:taxon-name-part taxon-name-part-type="species">laevicollis</tp:taxon-name-part></tp:taxon-name></italic> Champion and <italic><tp:taxon-name><tp:taxon-name-part taxon-name-part-type="genus">Z.</tp:taxon-name-part> <tp:taxon-name-part taxon-name-part-type="species">perigrinus</tp:taxon-name-part></tp:taxon-name></italic> Kirkaldy; Banks, 1910b, p. 16, cat.; Fracker, 1913, p. 239, 240, key and checklist; Van Duzee, 1914, p. 13, list; Van Duzee, 1916, p. 30, checklist (subgenus <italic><tp:taxon-name><tp:taxon-name-part taxon-name-part-type="subgenus">Diplocodus</tp:taxon-name-part></tp:taxon-name></italic>); Van Duzee, 1917, p. 261, cat. (subgenus <italic><tp:taxon-name><tp:taxon-name-part taxon-name-part-type="subgenus">Diplocodus</tp:taxon-name-part></tp:taxon-name></italic>); Muir, 1920, p. 285–286, note; Muir, 1921, p. 119, note; Horton, 1922, p. 385, note; Hawaiian Sugar Planter's Association, 1924, p, 29, note; Readio, 1927, p, 169, 178–179, key, descr. and note; Williams, 1931, p. 101, note; Haldaway and Look, 1942, p. 257–258, note; Ewing and Ivy, 1943, p, 604–606, note; Clancy, 1946, p. 326, note; Van Zwaluwenburg, 1946, p. 15, note; Zimmerman, 1948, p. 137–138 , note and fig.; Wygodzinsky, 1949a, p. 50, checklist; Elkins, 1951, p. 410, list; Sibley, 1951, p. 92, list; Nishida, 1955, p. 172, note; Atkins, et. al., 1957, p. 258, note; Nielsen and Henderson, 1959, p. 159, note; Wene and Sheets, 1962, p. 397, note; Butler, 1966, p. 1306–1307, note; Wygodzinsky, 1966, p. 66, note; Lingren, Ridgway and Jones, 1968, p. 615, note; Parencia, 1968, p. 276, note; Nutting and Spangler, 1969, p. 765, note; Hart, 1986, p. 540-542, redescription, note, fig. and key; Maldonado, 1990, p. 331, cat.</comment></tp:nomenclature-citation><tp:nomenclature-citation><tp:taxon-name><tp:taxon-name-part taxon-name-part-type="genus">Diplodus</tp:taxon-name-part> <tp:taxon-name-part taxon-name-part-type="species">renardii</tp:taxon-name-part></tp:taxon-name><comment>: Uhler, 1894, list.</comment></tp:nomenclature-citation><tp:nomenclature-citation><tp:taxon-name><tp:taxon-name-part taxon-name-part-type="genus">Zelus</tp:taxon-name-part> <tp:taxon-name-part taxon-name-part-type="species">laevicollis</tp:taxon-name-part></tp:taxon-name><comment> Champion, 1898, p. 260–261, Tab. XV. fig. 24, orig. descr. and fig.; Banks, 1910, p. 16, cat.; Fracker, 1913, p. 239, 240, key and list; Osborne and Drake, 1915, p. 531, note; Van Duzee, 1916, p. 30, checklist (subgenus <italic><tp:taxon-name><tp:taxon-name-part taxon-name-part-type="subgenus">Diplocodus</tp:taxon-name-part></tp:taxon-name></italic>); Van Duzee, 1917, p. 261, cat. (subgenus <italic><tp:taxon-name><tp:taxon-name-part taxon-name-part-type="subgenus">Diplocodus</tp:taxon-name-part></tp:taxon-name></italic>); Readio, 1927, p. 177–178, descr.; Wygodzinsky, 1949a, p. 49, checklist; Elkins, 1951, p. 410, list; Sibley, 1951, p. 92, list; Young and Sifuentes, 1960, p. 1109–1111, biology; Hart, 1986, p. 540, junior syn. of <italic><tp:taxon-name><tp:taxon-name-part taxon-name-part-type="genus">Z.</tp:taxon-name-part> <tp:taxon-name-part taxon-name-part-type="species">renardii</tp:taxon-name-part></tp:taxon-name></italic>.</comment></tp:nomenclature-citation><tp:nomenclature-citation><tp:taxon-name><tp:taxon-name-part taxon-name-part-type="genus">Zelus</tp:taxon-name-part> <tp:taxon-name-part taxon-name-part-type="species">peregrinus</tp:taxon-name-part></tp:taxon-name><comment> Kirkaldy, 1902, p. 149–150, orig. descr.; Swezey, 1905, p. 232–234, biology; Kirkaldy, 1907a, p. 247, note; Kirkaldy, 1907b, p. 156–518, biology; Kirkaldy, 1908, p. 195, junior syn. of <italic><tp:taxon-name><tp:taxon-name-part taxon-name-part-type="genus">Z.</tp:taxon-name-part> <tp:taxon-name-part taxon-name-part-type="species">renardii</tp:taxon-name-part></tp:taxon-name></italic>; Severin, et. al., 1914, p. 197, note; Fullaway, 1918, p. 12, note; Clausen, 1940, p. 589–590, note (sic. <italic><tp:taxon-name><tp:taxon-name-part taxon-name-part-type="genus">Zellus</tp:taxon-name-part></tp:taxon-name></italic>).</comment></tp:nomenclature-citation><tp:nomenclature-citation><tp:taxon-name><tp:taxon-name-part taxon-name-part-type="genus">Diplocodus</tp:taxon-name-part> <tp:taxon-name-part taxon-name-part-type="species">exsanguis</tp:taxon-name-part></tp:taxon-name><comment>: Van Duzee, 1914, p. 13, list (probable misidentification).</comment></tp:nomenclature-citation></tp:nomenclature-citation-list></tp:nomenclature><tp:treatment-sec sec-type="materials"><title>Materials</title><list list-type="alpha-lower" list-content="occurrences"><list-item><p><bold>Type status:</bold> <named-content xmlns:xlink="http://www.w3.org/1999/xlink" content-type="dwc:typeStatus" xlink:type="simple">Holotype</named-content>. <bold>Occurrence:</bold> catalogNumber: <named-content xmlns:xlink="http://www.w3.org/1999/xlink" content-type="dwc:catalogNumber" xlink:type="simple">UCR_ENT 00075077</named-content>; occurrenceRemarks: <named-content xmlns:xlink="http://www.w3.org/1999/xlink" content-type="dwc:occurrenceRemarks" xlink:type="simple">Holotype of <italic><tp:taxon-name><tp:taxon-name-part taxon-name-part-type="genus">Zelus</tp:taxon-name-part> <tp:taxon-name-part taxon-name-part-type="species">renardii</tp:taxon-name-part></tp:taxon-name></italic> Kolenati, 1857. Verbatim label info: California / Cyenaus [?] / Renardii det. Kolen. / Holotype / <italic><tp:taxon-name><tp:taxon-name-part taxon-name-part-type="genus">Zelus</tp:taxon-name-part> <tp:taxon-name-part taxon-name-part-type="species">renardii</tp:taxon-name-part></tp:taxon-name></italic> Kolenati / Lectotypus <italic><tp:taxon-name><tp:taxon-name-part taxon-name-part-type="genus">Zelus</tp:taxon-name-part> <tp:taxon-name-part taxon-name-part-type="species">renardii</tp:taxon-name-part></tp:taxon-name></italic> Kolenati, 1857 etik. Hecher 1996 REDV. 486/1</named-content>; recordedBy: <named-content xmlns:xlink="http://www.w3.org/1999/xlink" content-type="dwc:recordedBy" xlink:type="simple">Unknown</named-content>; sex: <named-content xmlns:xlink="http://www.w3.org/1999/xlink" content-type="dwc:sex" xlink:type="simple">Adult Female</named-content>; <bold>Taxon:</bold> scientificName: <named-content xmlns:xlink="http://www.w3.org/1999/xlink" content-type="dwc:scientificName" xlink:type="simple"><italic><tp:taxon-name><tp:taxon-name-part taxon-name-part-type="genus">Zelus</tp:taxon-name-part> <tp:taxon-name-part taxon-name-part-type="species">renardii</tp:taxon-name-part></tp:taxon-name></italic></named-content>; family: <named-content xmlns:xlink="http://www.w3.org/1999/xlink" content-type="dwc:family" xlink:type="simple"><tp:taxon-name><tp:taxon-name-part taxon-name-part-type="family">Reduviidae</tp:taxon-name-part></tp:taxon-name></named-content>; genus: <named-content xmlns:xlink="http://www.w3.org/1999/xlink" content-type="dwc:genus" xlink:type="simple"><tp:taxon-name><tp:taxon-name-part taxon-name-part-type="genus">Zelus</tp:taxon-name-part></tp:taxon-name></named-content>; scientificNameAuthorship: <named-content xmlns:xlink="http://www.w3.org/1999/xlink" content-type="dwc:scientificNameAuthorship" xlink:type="simple">Kolenati, 1857</named-content>; <bold>Location:</bold> country: <named-content xmlns:xlink="http://www.w3.org/1999/xlink" content-type="dwc:country" xlink:type="simple">USA</named-content>; stateProvince: <named-content xmlns:xlink="http://www.w3.org/1999/xlink" content-type="dwc:stateProvince" xlink:type="simple">California</named-content>; locality: <named-content xmlns:xlink="http://www.w3.org/1999/xlink" content-type="dwc:locality" xlink:type="simple">unknown</named-content>; <bold>Identification:</bold> identifiedBy: <named-content xmlns:xlink="http://www.w3.org/1999/xlink" content-type="dwc:identifiedBy" xlink:type="simple">G. Zhang</named-content>; dateIdentified: <named-content xmlns:xlink="http://www.w3.org/1999/xlink" content-type="dwc:dateIdentified" xlink:type="simple">2012</named-content>; <bold>Event:</bold> eventDate: <named-content xmlns:xlink="http://www.w3.org/1999/xlink" content-type="dwc:eventDate" xlink:type="simple">No date provided</named-content>; <bold>Record Level:</bold> institutionCode: <named-content xmlns:xlink="http://www.w3.org/1999/xlink" content-type="dwc:institutionCode" xlink:type="simple">NHMW</named-content></p></list-item><list-item><p><bold>Type status:</bold> <named-content xmlns:xlink="http://www.w3.org/1999/xlink" content-type="dwc:typeStatus" xlink:type="simple">Other material</named-content>. <bold>Occurrence:</bold> catalogNumber: <named-content xmlns:xlink="http://www.w3.org/1999/xlink" content-type="dwc:catalogNumber" xlink:type="simple">UCR_ENT 00048762</named-content>; occurrenceRemarks: <named-content xmlns:xlink="http://www.w3.org/1999/xlink" content-type="dwc:occurrenceRemarks" xlink:type="simple"><bold>Holotype</bold> of <italic><tp:taxon-name><tp:taxon-name-part taxon-name-part-type="genus">Zelus</tp:taxon-name-part> <tp:taxon-name-part taxon-name-part-type="species">laevicollis</tp:taxon-name-part></tp:taxon-name></italic> Champion, 1898, junior synonym of <italic><tp:taxon-name><tp:taxon-name-part taxon-name-part-type="genus">Zelus</tp:taxon-name-part> <tp:taxon-name-part taxon-name-part-type="species">renardii</tp:taxon-name-part></tp:taxon-name></italic> Kolenati, 1857 (Hart, 1986). Verbatim label info: Type / B.C.A.Rhyn.II. <italic><tp:taxon-name><tp:taxon-name-part taxon-name-part-type="genus">Zelus</tp:taxon-name-part> <tp:taxon-name-part taxon-name-part-type="species">laevicollis</tp:taxon-name-part></tp:taxon-name></italic> Ch. / Holotype / Sp. figured. / Milpas, Mex., 5900 ft. Forrer. / <italic><tp:taxon-name><tp:taxon-name-part taxon-name-part-type="genus">Zelus</tp:taxon-name-part> <tp:taxon-name-part taxon-name-part-type="species">renardii</tp:taxon-name-part></tp:taxon-name></italic> Kolenati det. E.R.Hart 1972</named-content>; recordedBy: <named-content xmlns:xlink="http://www.w3.org/1999/xlink" content-type="dwc:recordedBy" xlink:type="simple">Forrer</named-content>; sex: <named-content xmlns:xlink="http://www.w3.org/1999/xlink" content-type="dwc:sex" xlink:type="simple">Adult Female</named-content>; <bold>Taxon:</bold> scientificName: <named-content xmlns:xlink="http://www.w3.org/1999/xlink" content-type="dwc:scientificName" xlink:type="simple"><italic><tp:taxon-name><tp:taxon-name-part taxon-name-part-type="genus">Zelus</tp:taxon-name-part> <tp:taxon-name-part taxon-name-part-type="species">renardii</tp:taxon-name-part></tp:taxon-name></italic></named-content>; family: <named-content xmlns:xlink="http://www.w3.org/1999/xlink" content-type="dwc:family" xlink:type="simple"><tp:taxon-name><tp:taxon-name-part taxon-name-part-type="family">Reduviidae</tp:taxon-name-part></tp:taxon-name></named-content>; genus: <named-content xmlns:xlink="http://www.w3.org/1999/xlink" content-type="dwc:genus" xlink:type="simple"><tp:taxon-name><tp:taxon-name-part taxon-name-part-type="genus">Zelus</tp:taxon-name-part></tp:taxon-name></named-content>; scientificNameAuthorship: <named-content xmlns:xlink="http://www.w3.org/1999/xlink" content-type="dwc:scientificNameAuthorship" xlink:type="simple">Kolenati, 1857</named-content>; <bold>Location:</bold> country: <named-content xmlns:xlink="http://www.w3.org/1999/xlink" content-type="dwc:country" xlink:type="simple">MEXICO</named-content>; stateProvince: <named-content xmlns:xlink="http://www.w3.org/1999/xlink" content-type="dwc:stateProvince" xlink:type="simple">Mexico</named-content>; locality: <named-content xmlns:xlink="http://www.w3.org/1999/xlink" content-type="dwc:locality" xlink:type="simple">Milpas</named-content>; verbatimElevation: <named-content xmlns:xlink="http://www.w3.org/1999/xlink" content-type="dwc:verbatimElevation" xlink:type="simple">1798 m</named-content>; decimalLatitude: <named-content xmlns:xlink="http://www.w3.org/1999/xlink" content-type="dwc:decimalLatitude" xlink:type="simple">19.03</named-content>; decimalLongitude: <named-content xmlns:xlink="http://www.w3.org/1999/xlink" content-type="dwc:decimalLongitude" xlink:type="simple">-99.9381</named-content>; georeferenceSources: <named-content xmlns:xlink="http://www.w3.org/1999/xlink" content-type="dwc:georeferenceSources" xlink:type="simple">Gazetteer</named-content>; <bold>Identification:</bold> identifiedBy: <named-content xmlns:xlink="http://www.w3.org/1999/xlink" content-type="dwc:identifiedBy" xlink:type="simple">G. Zhang</named-content>; dateIdentified: <named-content xmlns:xlink="http://www.w3.org/1999/xlink" content-type="dwc:dateIdentified" xlink:type="simple">2012</named-content>; <bold>Event:</bold> eventDate: <named-content xmlns:xlink="http://www.w3.org/1999/xlink" content-type="dwc:eventDate" xlink:type="simple">No date provided</named-content>; <bold>Record Level:</bold> institutionCode: <named-content xmlns:xlink="http://www.w3.org/1999/xlink" content-type="dwc:institutionCode" xlink:type="simple">BMNH</named-content></p></list-item></list></tp:treatment-sec><tp:treatment-sec sec-type="Description"><title>Description</title><p>Figs <xref ref-type="fig" rid="F2060378">167</xref>, <xref ref-type="fig" rid="F2060382">168</xref>, <xref ref-type="fig" rid="F2060386">169</xref></p><p><bold><italic>Male</italic></bold>: (Fig. <xref ref-type="fig" rid="F2060378">167</xref><xref ref-type="fig" rid="F2060389">a</xref>, <xref ref-type="fig" rid="F2060390">b</xref>) Medium-sized, total length 10.57–12.98 mm (mean 12.01 mm, Suppl. material <xref ref-type="supplementary-material" rid="S606467">2</xref>); robust. <bold>COLORATION</bold>: Anteocular lobe yellowish-brown, some specimens with darker areas on either side of mid-dorsal line. Postocular lobe yellowish-brown, usually with variable brownish-black areas dorsally but always with mid-dorsal area and area anterior to ocellus yellowish-brown. Labium yellowish-brown, some specimens with brown labrum. Antennae yellowish-brown to light reddish-brown. Anterior pronotal lobe uniformly yellowish-brown or yellowish-brown with reddish-brown to dark brown setal tracts. Posterior pronotal lobe yellowish-brown to dark brown, margins light yellowish-brown, lateral surfaces yellowish-brown. Scutellum yellowish-brown to brown, apex lighter in color. Legs yellowish-brown, some specimens with apices of tibiae reddish-brown. Hemelytron yellowish-brown to dark brown, veins of clavus and corium usually lighter in color than surrounding area. Dorsum of abdomen reddish-brown to brown, connexival margins yellowish-brown, lateral and ventral surfaces usually yellowish-brown, some specimens with reddish-brown areas laterally. Pygophore yellowish-brown. <bold>VESTITURE</bold>: Moderately setose. Short recumbent and variable erect setae over surface. Anteocular lobe with short recumbent setae dorsally and laterally, short erect setae on tylus and ventral surface; postocular lobe with recumbent setae dorsally, longer erect setae on lateral surface and on dorsal and ventral surfaces of posterior half. Dorsal surface of anterior pronotal lobe with short recumbent setae confined to setal tracts, remainder of surface with longer recumbent and erect setae; posterior lobe with short recumbent and erect setae and some longer erect setae lateroventrally; scutellum with semi-erect setae over surface. Abdominal dorsal setae very short, erect, lateral and ventral surfaces with short recumbent and some short to moderately long erect setae. Exposed surface of pygophore with short recumbent and some short to moderate erect setae; erect setae over apical 3/5 of parameres. <bold>STRUCTURE: Head</bold>: Cylindrical, L/W = 2.61. Postocular lobe moderately long; in dorsal view anteriorly gradually narrowing, posterior portion constant, slightly narrower. Eye smallish; lateral margin only slightly wider than postocular lobe; dorsal and ventral margins removed from surfaces of head. <italic>Labium</italic>: I: II: III = 1: 1.6: 0.4. Basiflagellomere diameter larger than that of pedicel. <bold>Thorax</bold>: Medial longitudinal sulcus shallow near collar, deepening posteriorly. Posterior pronotal lobe with rugulose surface; disc slightly elevated above humeral angle; humeral angle armed, with dentate projection. Scutellum long; apex angulate, not projected. <italic>Legs</italic>: Robust. <italic>Hemelytron</italic>: Attaining apex of abdomen; quadrate cell small; Cu and M of cubital cell subparallel. <bold>GENITALIA</bold>: (Fig. <xref ref-type="fig" rid="F2060382">168</xref>) <italic>Pygophore</italic>: Ovoid. Medial process cylindrical; slender; long; laterally somewhat compressed; erect; nearly straight; basally without protrusion; apex in posterior view modified, hooklike. <italic>Paramere</italic>: Cylindrical; moderately long, not reaching apex of medial process; directed toward medial process; basally narrower; curved dorsad; apical part enlarged. <italic>Phallus</italic>: Dorsal phallothecal sclerite shield-shaped; lateral margin recurved dorsad; apical portion of phallothecal sclerite gradually tapering, flat, lateral margin recurved; apex medially notched; posterior margin of foramen broadly concave. Struts not attached to base of dorsal phallothecal sclerite; apically missing. Basal plate arm robust; separate; converging; in lateral view basally strongly curved; bridge moderately long; extension of basal plate small, marginally expanded onto arm, lateral margins recurved.</p><p><bold><italic>Female</italic></bold>: (Fig. <xref ref-type="fig" rid="F2060378">167</xref><xref ref-type="fig" rid="F2060391">c</xref>, <xref ref-type="fig" rid="F2060392">d</xref>) Similar to male, except for the following. Larger than male, total length 12.14–14.25 mm (mean 13.29 mm, Suppl. material <xref ref-type="supplementary-material" rid="S606467">2</xref>). Hemelytron slightly surpassing apex of abdomen.</p></tp:treatment-sec><tp:treatment-sec sec-type="Diagnosis"><title>Diagnosis</title><p>Can be recognized by the reddish corium; the remainder of the body surface greenish; the humeral angle with small subtuberculate projection. More robust than a very similar species, <italic><tp:taxon-name><tp:taxon-name-part taxon-name-part-type="genus">Z.</tp:taxon-name-part> <tp:taxon-name-part taxon-name-part-type="species">cervicalis</tp:taxon-name-part></tp:taxon-name></italic>. Males can be recognized by the paramere apically greatly enlarged; the medial process apically curved ventrad, somewhat hooklike, more strongly than in <italic><tp:taxon-name><tp:taxon-name-part taxon-name-part-type="genus">Z.</tp:taxon-name-part> <tp:taxon-name-part taxon-name-part-type="species">cervicalis</tp:taxon-name-part></tp:taxon-name></italic>, the only species that may be confused with; and the lateral margin of the dorsal phallothecal sclerite recurved.</p></tp:treatment-sec><tp:treatment-sec sec-type="Distribution"><title>Distribution</title><p>Western and Southwestern US, most of Mexico and Central America (Fig. <xref ref-type="fig" rid="F2060386">169</xref>). Countries with records: El Salvador, Guatemala, Honduras, Mexico and USA. Previously reported to have be introduced to Hawaii (<xref ref-type="bibr" rid="B735504">Zimmerman 1948</xref>), Chile (<xref ref-type="bibr" rid="B735454">Curkovik et al. 2004</xref>, <xref ref-type="bibr" rid="B735442">Elgueta and Carpintero 2004</xref>; misidentified as <italic><tp:taxon-name><tp:taxon-name-part taxon-name-part-type="genus">Z.</tp:taxon-name-part> <tp:taxon-name-part taxon-name-part-type="species">cervicalis</tp:taxon-name-part></tp:taxon-name></italic> in the latter), Greece (<xref ref-type="bibr" rid="B735464">Davranoglou 2011</xref>, <xref ref-type="bibr" rid="B735526">Petrakis and Moulet 2011</xref>) and Spain (<xref ref-type="bibr" rid="B3196311">Vivas 2012</xref>). The current study revealed specimen records of <italic><tp:taxon-name><tp:taxon-name-part taxon-name-part-type="genus">Z.</tp:taxon-name-part> <tp:taxon-name-part taxon-name-part-type="species">renardii</tp:taxon-name-part></tp:taxon-name></italic> from French Polynesia, representing the first report of this species from that region (Fig. <xref ref-type="fig" rid="F2060386">169</xref>, Suppl. material <xref ref-type="supplementary-material" rid="S2997792">1</xref>).</p></tp:treatment-sec><tp:treatment-sec sec-type="Taxon discussion"><title>Taxon discussion</title><p><italic><tp:taxon-name><tp:taxon-name-part taxon-name-part-type="genus">Zelus</tp:taxon-name-part> <tp:taxon-name-part taxon-name-part-type="species">renardii</tp:taxon-name-part></tp:taxon-name></italic> is almost certainly sister species of <italic><tp:taxon-name><tp:taxon-name-part taxon-name-part-type="genus">Z.</tp:taxon-name-part> <tp:taxon-name-part taxon-name-part-type="species">cervicalis</tp:taxon-name-part></tp:taxon-name></italic>. The two share two unique characters: the lateral margins of the dorsal phallothecal sclerite recurved and the medial process apically strongly hooked.</p></tp:treatment-sec><tp:treatment-sec><!--Section generated to contain objects referenced in tp:taxon-treatment.--><fig-group id="F2060378" position="float" orientation="portrait"><caption><p><italic><tp:taxon-name><tp:taxon-name-part taxon-name-part-type="genus">Zelus</tp:taxon-name-part> <tp:taxon-name-part taxon-name-part-type="species">renardii</tp:taxon-name-part></tp:taxon-name></italic> Kolenati, 1857, habitus</p></caption><fig id="F2060389" position="float" orientation="portrait"><label>Figure 167a.</label><caption><p><italic><tp:taxon-name><tp:taxon-name-part taxon-name-part-type="genus">Zelus</tp:taxon-name-part> <tp:taxon-name-part taxon-name-part-type="species">renardii</tp:taxon-name-part></tp:taxon-name></italic> Kolenati, 1857, male, dorsal view (UCR_ENT 00032058, Texas, USA)</p></caption><graphic xmlns:xlink="http://www.w3.org/1999/xlink" xlink:href="biodiversity_data_journal-4-e8150-g167_a.jpg" xlink:type="simple" position="float" orientation="portrait" id="oo_62691.jpg"/></fig><fig id="F2060390" position="float" orientation="portrait"><label>Figure 167b.</label><caption><p><italic><tp:taxon-name><tp:taxon-name-part taxon-name-part-type="genus">Zelus</tp:taxon-name-part> <tp:taxon-name-part taxon-name-part-type="species">renardii</tp:taxon-name-part></tp:taxon-name></italic> Kolenati, 1857, male, lateral view (UCR_ENT 00032058, Texas, USA)</p></caption><graphic xmlns:xlink="http://www.w3.org/1999/xlink" xlink:href="biodiversity_data_journal-4-e8150-g167_b.jpg" xlink:type="simple" position="float" orientation="portrait" id="oo_62692.jpg"/></fig><fig id="F2060391" position="float" orientation="portrait"><label>Figure 167c.</label><caption><p><italic><tp:taxon-name><tp:taxon-name-part taxon-name-part-type="genus">Zelus</tp:taxon-name-part> <tp:taxon-name-part taxon-name-part-type="species">renardii</tp:taxon-name-part></tp:taxon-name></italic> Kolenati, 1857, female, dorsal view (UCR_ENT 00040246, New Mexico, USA)</p></caption><graphic xmlns:xlink="http://www.w3.org/1999/xlink" xlink:href="biodiversity_data_journal-4-e8150-g167_c.jpg" xlink:type="simple" position="float" orientation="portrait" id="oo_62693.jpg"/></fig><fig id="F2060392" position="float" orientation="portrait"><label>Figure 167d.</label><caption><p><italic><tp:taxon-name><tp:taxon-name-part taxon-name-part-type="genus">Zelus</tp:taxon-name-part> <tp:taxon-name-part taxon-name-part-type="species">renardii</tp:taxon-name-part></tp:taxon-name></italic> Kolenati, 1857, female, lateral view (UCR_ENT 00040246, New Mexico, USA)</p></caption><graphic xmlns:xlink="http://www.w3.org/1999/xlink" xlink:href="biodiversity_data_journal-4-e8150-g167_d.jpg" xlink:type="simple" position="float" orientation="portrait" id="oo_62694.jpg"/></fig></fig-group><fig-group id="F2060382" position="float" orientation="portrait"><caption><p><italic><tp:taxon-name><tp:taxon-name-part taxon-name-part-type="genus">Zelus</tp:taxon-name-part> <tp:taxon-name-part taxon-name-part-type="species">renardii</tp:taxon-name-part></tp:taxon-name></italic> Kolenati, 1857, male genitalic structures</p></caption><fig id="F2060394" position="float" orientation="portrait"><label>Figure 168a.</label><caption><p><italic><tp:taxon-name><tp:taxon-name-part taxon-name-part-type="genus">Zelus</tp:taxon-name-part> <tp:taxon-name-part taxon-name-part-type="species">renardii</tp:taxon-name-part></tp:taxon-name></italic> Kolenati, 1857, pygophore, lateral and posterior views</p></caption><graphic xmlns:xlink="http://www.w3.org/1999/xlink" xlink:href="biodiversity_data_journal-4-e8150-g168_a.png" xlink:type="simple" position="float" orientation="portrait" id="oo_91987.png"/></fig><fig id="F2060395" position="float" orientation="portrait"><label>Figure 168b.</label><caption><p><italic><tp:taxon-name><tp:taxon-name-part taxon-name-part-type="genus">Zelus</tp:taxon-name-part> <tp:taxon-name-part taxon-name-part-type="species">renardii</tp:taxon-name-part></tp:taxon-name></italic> Kolenati, 1857, phallus, dorsal view</p></caption><graphic xmlns:xlink="http://www.w3.org/1999/xlink" xlink:href="biodiversity_data_journal-4-e8150-g168_b.png" xlink:type="simple" position="float" orientation="portrait" id="oo_91988.png"/></fig></fig-group><fig id="F2060386" position="float" orientation="portrait"><label>Figure 169.</label><caption><p><italic><tp:taxon-name><tp:taxon-name-part taxon-name-part-type="genus">Zelus</tp:taxon-name-part> <tp:taxon-name-part taxon-name-part-type="species">renardii</tp:taxon-name-part></tp:taxon-name></italic> Kolenati, 1857, specimen record map. Pacific islands (left) and American continent are not to the same scale.</p></caption><graphic xmlns:xlink="http://www.w3.org/1999/xlink" xlink:href="biodiversity_data_journal-4-e8150-g169.png" position="float" id="oo_91805.png" orientation="portrait" xlink:type="simple"/></fig><fig id="F2060389" position="float" orientation="portrait"><label>Figure 167a.</label><caption><p><italic><tp:taxon-name><tp:taxon-name-part taxon-name-part-type="genus">Zelus</tp:taxon-name-part> <tp:taxon-name-part taxon-name-part-type="species">renardii</tp:taxon-name-part></tp:taxon-name></italic> Kolenati, 1857, male, dorsal view (UCR_ENT 00032058, Texas, USA)</p></caption><graphic xmlns:xlink="http://www.w3.org/1999/xlink" xlink:href="biodiversity_data_journal-4-e8150-g167_a.jpg" xlink:type="simple" position="float" orientation="portrait" id="oo_62691.jpg"/></fig><fig id="F2060390" position="float" orientation="portrait"><label>Figure 167b.</label><caption><p><italic><tp:taxon-name><tp:taxon-name-part taxon-name-part-type="genus">Zelus</tp:taxon-name-part> <tp:taxon-name-part taxon-name-part-type="species">renardii</tp:taxon-name-part></tp:taxon-name></italic> Kolenati, 1857, male, lateral view (UCR_ENT 00032058, Texas, USA)</p></caption><graphic xmlns:xlink="http://www.w3.org/1999/xlink" xlink:href="biodiversity_data_journal-4-e8150-g167_b.jpg" xlink:type="simple" position="float" orientation="portrait" id="oo_62692.jpg"/></fig><supplementary-material xmlns:xlink="http://www.w3.org/1999/xlink" id="S606467" orientation="portrait" position="float" xlink:type="simple"><label>Supplementary material 2</label><caption><p>Measurements of species of <tp:taxon-name><tp:taxon-name-part taxon-name-part-type="genus">Zelus</tp:taxon-name-part></tp:taxon-name> Fabricius, 1803</p></caption><p>Data type: morphological, morphological measurements</p><p>Brief description: Measurements of species of <italic><tp:taxon-name><tp:taxon-name-part taxon-name-part-type="genus">Zelus</tp:taxon-name-part></tp:taxon-name></italic> Fabricius, 1803.</p><p>File: oo_91807.xlsx</p><media xlink:href="biodiversity_data_journal-4-e8150-s002.xlsx" mimetype="Microsoft Excel Document" mime-subtype="xlsx" position="float" orientation="portrait" xlink:type="simple"/><attrib specific-use="authors">Guanyang Zhang, Elwood Hart, Christiane Weirauch</attrib></supplementary-material><fig id="F2060391" position="float" orientation="portrait"><label>Figure 167c.</label><caption><p><italic><tp:taxon-name><tp:taxon-name-part taxon-name-part-type="genus">Zelus</tp:taxon-name-part> <tp:taxon-name-part taxon-name-part-type="species">renardii</tp:taxon-name-part></tp:taxon-name></italic> Kolenati, 1857, female, dorsal view (UCR_ENT 00040246, New Mexico, USA)</p></caption><graphic xmlns:xlink="http://www.w3.org/1999/xlink" xlink:href="biodiversity_data_journal-4-e8150-g167_c.jpg" xlink:type="simple" position="float" orientation="portrait" id="oo_62693.jpg"/></fig><fig id="F2060392" position="float" orientation="portrait"><label>Figure 167d.</label><caption><p><italic><tp:taxon-name><tp:taxon-name-part taxon-name-part-type="genus">Zelus</tp:taxon-name-part> <tp:taxon-name-part taxon-name-part-type="species">renardii</tp:taxon-name-part></tp:taxon-name></italic> Kolenati, 1857, female, lateral view (UCR_ENT 00040246, New Mexico, USA)</p></caption><graphic xmlns:xlink="http://www.w3.org/1999/xlink" xlink:href="biodiversity_data_journal-4-e8150-g167_d.jpg" xlink:type="simple" position="float" orientation="portrait" id="oo_62694.jpg"/></fig><supplementary-material xmlns:xlink="http://www.w3.org/1999/xlink" id="S2997792" orientation="portrait" position="float" xlink:type="simple"><label>Supplementary material 1</label><caption><p>Specimen records of species of <tp:taxon-name><tp:taxon-name-part taxon-name-part-type="genus">Zelus</tp:taxon-name-part></tp:taxon-name> Fabricius, 1803</p></caption><p>Data type: Occurrences</p><p>Brief description: This file contains specimen records of species of <italic><tp:taxon-name><tp:taxon-name-part taxon-name-part-type="genus">Zelus</tp:taxon-name-part></tp:taxon-name></italic>, including type and non-type materials examined by Zhang et al. (Biodiversity Data Journal) or recorded from literature.</p><p>File: oo_91806.xls</p><media xlink:href="biodiversity_data_journal-4-e8150-s001.xls" mimetype="Microsoft Excel Document" mime-subtype="xls" position="float" orientation="portrait" xlink:type="simple"/><attrib specific-use="authors">Guanyang Zhang, Elwood Hart, Christiane Weirauch</attrib></supplementary-material></tp:treatment-sec><ref-list><ref id="B735504"><element-citation xmlns:xlink="http://www.w3.org/1999/xlink" publication-type="book" xlink:type="simple"><person-group person-group-type="author"><name name-style="western"><surname>Zimmerman</surname><given-names>Elwood C.</given-names></name></person-group><year>1948</year><source>Insects of Hawaii. Vol. 3, <tp:taxon-name><tp:taxon-name-part taxon-name-part-type="suborder">Heteroptera</tp:taxon-name-part></tp:taxon-name></source><publisher-name>University of Hawaii Press</publisher-name><size units="page">265</size></element-citation></ref><ref id="B735454"><element-citation xmlns:xlink="http://www.w3.org/1999/xlink" publication-type="article" xlink:type="simple"><person-group person-group-type="author"><name name-style="western"><surname>Curkovik</surname><given-names>T.</given-names></name><name name-style="western"><surname>Araya</surname><given-names>J. E.</given-names></name><name name-style="western"><surname>Baena</surname><given-names>M.</given-names></name><name name-style="western"><surname>Guerrero</surname><given-names>M. A.</given-names></name></person-group><year>2004</year><article-title>Presencia de <italic><tp:taxon-name><tp:taxon-name-part taxon-name-part-type="genus">Zelus</tp:taxon-name-part> <tp:taxon-name-part taxon-name-part-type="species">renardii</tp:taxon-name-part></tp:taxon-name></italic> Kolenati (<tp:taxon-name><tp:taxon-name-part taxon-name-part-type="suborder">Heteroptera</tp:taxon-name-part></tp:taxon-name>: <tp:taxon-name><tp:taxon-name-part taxon-name-part-type="family">Reduviidae</tp:taxon-name-part></tp:taxon-name>) en Chile</article-title><source>Boletin de la S.E.A.</source><volume>34</volume><fpage>163</fpage><lpage>165</lpage></element-citation></ref><ref id="B735442"><element-citation xmlns:xlink="http://www.w3.org/1999/xlink" publication-type="article" xlink:type="simple"><person-group person-group-type="author"><name name-style="western"><surname>Elgueta</surname><given-names>M.</given-names></name><name name-style="western"><surname>Carpintero</surname><given-names>D. L.</given-names></name></person-group><year>2004</year><article-title><italic><tp:taxon-name><tp:taxon-name-part taxon-name-part-type="genus">Zelus</tp:taxon-name-part> <tp:taxon-name-part taxon-name-part-type="species">cervicalis</tp:taxon-name-part></tp:taxon-name></italic> Stål (<tp:taxon-name><tp:taxon-name-part taxon-name-part-type="order">Hemiptera</tp:taxon-name-part></tp:taxon-name>: <tp:taxon-name><tp:taxon-name-part taxon-name-part-type="family">Reduviidae</tp:taxon-name-part></tp:taxon-name>: <tp:taxon-name><tp:taxon-name-part taxon-name-part-type="subfamily">Harpactorinae</tp:taxon-name-part></tp:taxon-name>), aporte neártico a la entomofauna introducida de Chile</article-title><source>Gayana (Concepción)</source><volume>68</volume><issue>1</issue><fpage>133</fpage><lpage>136</lpage></element-citation></ref><ref id="B735464"><element-citation xmlns:xlink="http://www.w3.org/1999/xlink" publication-type="article" xlink:type="simple"><person-group person-group-type="author"><name name-style="western"><surname>Davranoglou</surname><given-names>L. R.</given-names></name></person-group><year>2011</year><article-title>
            <ext-link ext-link-type="uri" xlink:href="https://www.researchgate.net/publication/271446647_Zelus_renardii_Kolenati_1856_Reduviidae_Harpactorinae_a_New_World_reduviid_discovered_in_Europe" xlink:type="simple"><italic>Zelus renardii</italic> (Kolenati, 1856), a New World reduviid discovered in Europe (Hemiptera: Reduviidae: Harpactorinae)</ext-link>
          </article-title><source>Entomological Magazine</source><volume>147</volume><fpage>157</fpage><lpage>162</lpage></element-citation></ref><ref id="B735526"><element-citation xmlns:xlink="http://www.w3.org/1999/xlink" publication-type="article" xlink:type="simple"><person-group person-group-type="author"><name name-style="western"><surname>Petrakis</surname><given-names>P. V.</given-names></name><name name-style="western"><surname>Moulet</surname><given-names>P.</given-names></name></person-group><year>2011</year><article-title>First record of the Nearctic <italic><tp:taxon-name><tp:taxon-name-part taxon-name-part-type="genus">Zelus</tp:taxon-name-part> <tp:taxon-name-part taxon-name-part-type="species">renardii</tp:taxon-name-part></tp:taxon-name></italic> (<tp:taxon-name><tp:taxon-name-part taxon-name-part-type="suborder">Heteroptera</tp:taxon-name-part></tp:taxon-name>, <tp:taxon-name><tp:taxon-name-part taxon-name-part-type="family">Reduviidae</tp:taxon-name-part></tp:taxon-name>, <tp:taxon-name>Harpactocorinae</tp:taxon-name>) in Europe</article-title><source>Entomologia Hellenica</source><volume>20</volume><fpage>75</fpage><lpage>81</lpage><uri xlink:type="simple">www.entsoc.gr/journaleee/first-record-of-the-nearctic-zelus-renardii-heteroptera-reduviidae-harpactocorinae-in-europe/</uri></element-citation></ref><ref id="B3196311"><element-citation xmlns:xlink="http://www.w3.org/1999/xlink" publication-type="article" xlink:type="simple"><person-group person-group-type="author"><name name-style="western"><surname>Vivas</surname><given-names>L</given-names></name></person-group><year>2012</year><article-title>Primera cita en España de la especie <italic><tp:taxon-name><tp:taxon-name-part taxon-name-part-type="genus">Zelus</tp:taxon-name-part> <tp:taxon-name-part taxon-name-part-type="species">renardii</tp:taxon-name-part></tp:taxon-name></italic> (Kolenati, 1857) (<tp:taxon-name><tp:taxon-name-part taxon-name-part-type="suborder">Heteroptera</tp:taxon-name-part></tp:taxon-name>: <tp:taxon-name><tp:taxon-name-part taxon-name-part-type="family">Reduviidae</tp:taxon-name-part></tp:taxon-name>) que representa la segunda cita en Europa</article-title><source>BV News Publicaciones Científicas</source><volume>1</volume><issue>6</issue><fpage>34</fpage><lpage>40</lpage><comment content-type="language">Spanish</comment><uri xlink:type="simple">www.biodiversidadvirtual.org/taxofoto/sites/default/files/primera_cita_en_espana_de_la_especie_zelus_renardii_kolenati_1857_heteroptera_reduviidae_que_representa_la_segunda_cita_en_europa.pdf</uri></element-citation></ref></ref-list></tp:taxon-treatment>
