# Supplementary material for: A taxonomic monograph of the assassin bug genus Zelus Fabricius (Hemiptera: Reduviidae): 71 species based on 10,000 specimens
Source: Biodivers Data J. 2016 Jul 8;(4):e8150. doi: 10.3897/BDJ.4.e8150 (PMC5019016; doi:10.3897/BDJ.4.e8150)
Supplement: XML Treatment for Zelus subimpressus [file BDJ.4.e8150-treatment61.xml]

<!DOCTYPE tp:taxon-treatment
  PUBLIC "-//TaxonX//DTD Taxonomic Treatment Publishing DTD v0 20100105//EN" "tax-treatment-NSO.dtd">
<tp:taxon-treatment xmlns:tp="http://www.plazi.org/taxpub"><tp:treatment-meta><mixed-citation publication-type="journal"><person-group><name><surname>Zhang</surname><given-names>Guanyang</given-names></name><name><surname>Hart</surname><given-names>Elwood R</given-names></name><name><surname>Weirauch</surname><given-names>Christiane</given-names></name></person-group><article-title>A taxonomic monograph of the assassin bug genus <italic><tp:taxon-name><tp:taxon-name-part taxon-name-part-type="genus">Zelus</tp:taxon-name-part></tp:taxon-name></italic> Fabricius (<tp:taxon-name><tp:taxon-name-part taxon-name-part-type="order">Hemiptera</tp:taxon-name-part></tp:taxon-name>: <tp:taxon-name><tp:taxon-name-part taxon-name-part-type="family">Reduviidae</tp:taxon-name-part></tp:taxon-name>): 71 species based on 10,000 specimens</article-title><source>Biodivers Data J</source><day>08</day><month>7</month><year>2016</year><volume>2016</volume><issue>4</issue><pub-id pub-id-type="doi">10.3897/BDJ.4.e8150</pub-id></mixed-citation></tp:treatment-meta><tp:nomenclature><tp:taxon-name><tp:taxon-name-part taxon-name-part-type="genus">Zelus</tp:taxon-name-part> <tp:taxon-name-part taxon-name-part-type="species">subimpressus</tp:taxon-name-part></tp:taxon-name><tp:taxon-authority>Stål, 1872</tp:taxon-authority><tp:nomenclature-citation-list><tp:nomenclature-citation><tp:taxon-name><tp:taxon-name-part taxon-name-part-type="genus">Zelus</tp:taxon-name-part> <tp:taxon-name-part taxon-name-part-type="species">subimpressus</tp:taxon-name-part></tp:taxon-name><comment> Stål, 1872, p. 91, orig. descr. (subgenus <italic><tp:taxon-name><tp:taxon-name-part taxon-name-part-type="subgenus">Diplodus</tp:taxon-name-part></tp:taxon-name></italic>); Lethierry and Severin, 1896, p. 153, cat.; Fracker, 1913, p. 239, 240, key and list (subgenus <italic><tp:taxon-name><tp:taxon-name-part taxon-name-part-type="subgenus">Diplodus</tp:taxon-name-part></tp:taxon-name></italic>); Fracker and Bruner, 1924, p. 170, note; Bruner 1926, p. 78, 79, key and note; Leonard, 1933, p. 319, note; Wolcott, 1950, p. 212, note; Wygodzinsky, 1949a, p. 50, checklist; Alayo, 1967, p. 37, note; Hart, 1987, p. 294, redescription, note, fig. and key; Maldonado, 1990, p. 331, cat.</comment></tp:nomenclature-citation><tp:nomenclature-citation><tp:taxon-name><tp:taxon-name-part taxon-name-part-type="genus">Diplodus</tp:taxon-name-part> <tp:taxon-name-part taxon-name-part-type="species">subimpressus</tp:taxon-name-part></tp:taxon-name><comment>: Uhler, 1886, p. 24, checklist; Gundlach, 1894, p. 598, checklist.</comment></tp:nomenclature-citation></tp:nomenclature-citation-list></tp:nomenclature><tp:treatment-sec sec-type="materials"><title>Materials</title><list list-type="alpha-lower" list-content="occurrences"><list-item><p><bold>Type status:</bold> <named-content xmlns:xlink="http://www.w3.org/1999/xlink" content-type="dwc:typeStatus" xlink:type="simple">Holotype</named-content>. <bold>Occurrence:</bold> occurrenceRemarks: <named-content xmlns:xlink="http://www.w3.org/1999/xlink" content-type="dwc:occurrenceRemarks" xlink:type="simple">Bears the following label: Cuba / Stal. Subimpressus Stal / Typus</named-content>; sex: <named-content xmlns:xlink="http://www.w3.org/1999/xlink" content-type="dwc:sex" xlink:type="simple">Adult female</named-content>; <bold>Taxon:</bold> scientificName: <named-content xmlns:xlink="http://www.w3.org/1999/xlink" content-type="dwc:scientificName" xlink:type="simple"><tp:taxon-name><tp:taxon-name-part taxon-name-part-type="genus">Zelus</tp:taxon-name-part> <tp:taxon-name-part taxon-name-part-type="species">subimpressus</tp:taxon-name-part></tp:taxon-name></named-content>; family: <named-content xmlns:xlink="http://www.w3.org/1999/xlink" content-type="dwc:family" xlink:type="simple"><tp:taxon-name><tp:taxon-name-part taxon-name-part-type="family">Reduviidae</tp:taxon-name-part></tp:taxon-name></named-content>; genus: <named-content xmlns:xlink="http://www.w3.org/1999/xlink" content-type="dwc:genus" xlink:type="simple"><tp:taxon-name><tp:taxon-name-part taxon-name-part-type="genus">Zelus</tp:taxon-name-part></tp:taxon-name></named-content>; scientificNameAuthorship: <named-content xmlns:xlink="http://www.w3.org/1999/xlink" content-type="dwc:scientificNameAuthorship" xlink:type="simple">Stĺl, 1872</named-content>; <bold>Location:</bold> country: <named-content xmlns:xlink="http://www.w3.org/1999/xlink" content-type="dwc:country" xlink:type="simple">CUBA</named-content>; <bold>Record Level:</bold> institutionCode: <named-content xmlns:xlink="http://www.w3.org/1999/xlink" content-type="dwc:institutionCode" xlink:type="simple">NHRS</named-content></p></list-item></list></tp:treatment-sec><tp:treatment-sec sec-type="Description"><title>Description</title><p>Figs <xref ref-type="fig" rid="F2070476">184</xref>, <xref ref-type="fig" rid="F2070480">185</xref>, <xref ref-type="fig" rid="F2070636">186</xref></p><p><bold><italic>Male</italic></bold>: (Fig. <xref ref-type="fig" rid="F2070476">184</xref><xref ref-type="fig" rid="F2070493">a</xref>, <xref ref-type="fig" rid="F2070494">b</xref>) Medium-sized, total length 11.59–12.40 mm (mean 12.13 mm, Suppl. material <xref ref-type="supplementary-material" rid="S606467">2</xref>); very slender. <bold>COLORATION</bold>: Dorsal surfaces brown, darker on postocular lobe of head; corium and apices of femora reddish. Lateral and ventral surfaces yellowish-brown. <bold>VESTITURE</bold>: Moderately setose. Head with moderately long, recumbent and sparse, erect setae dorsally, less dense and with some longer setae on ventral surface. Anterior pronotal lobe with recumbent setae scattered over entire surface, mainly confined to setal tracts; posterior pronotal lobe with recumbent setae and some erect setae. Abdomen with sparse, erect and recumbent setae. <bold>STRUCTURE: Head</bold>: Elongated, L/W = 2.64. Postocular lobe moderately long; in dorsal view anteriorly gradually narrowing, posterior portion constant, slightly narrower. Eye smallish; lateral margin only slightly wider than postocular lobe; dorsal and ventral margins removed from surfaces of head. <italic>Labium</italic>: I: II: III = 1: 1.8: 0.5. Basiflagellomere diameter larger than that of pedicel. <bold>Thorax</bold>: Anterolateral angle with inconspicuous subtuberculate projection; medial longitudinal sulcus shallow near collar, deepening posteriorly. Posterior pronotal lobe with rugulose surface; disc distinctly elevated above humeral angle; humeral angle armed, with dentate projection. Scutellum long; apex angulate, not projected. <italic>Legs</italic>: Slender, femoral diameters subequal. <italic>Hemelytron</italic>: Very slightly surpassing apex of abdomen, not more than length of abdominal segment seven; quadrate cell small, elongate; Cu and M of cubital cell subparallel. <bold>GENITALIA</bold>: (Fig. <xref ref-type="fig" rid="F2070480">185</xref>) <italic>Pygophore</italic>: Elongate; mid-lateral fold adjacent to paramere insertion; not expanded laterally in dorsal view. Medial process robust; short; posteriorly directed; nearly straight; apex in posterior view blunt, slightly folded posteriad. <italic>Paramere</italic>: Cylindrical; short, not reaching apex of medial process; directed posteriad; basally slightly constricted; not distinctly curved; apical part slightly enlarged. <italic>Phallus</italic>: Dorsal phallothecal sclerite shield-shaped; apical portion of phallothecal sclerite not distinctly tapered, flat; apex truncate, slightly emarginate in middle; basal margins expanded, then constricted before base; posterior margin of foramen deeply concave. Struts attached to dorsal phallothecal sclerite; apically separate, connected by bridge; basally mostly separate, moderately fused. Basal plate arm robust; separate; diverging; in lateral view nearly straight, very slightly curved; bridge long; extension of basal plate small and confined to apex of basal plate arm.</p><p><bold><italic>Female</italic></bold>: (Fig. <xref ref-type="fig" rid="F2070476">184</xref><xref ref-type="fig" rid="F2070495">c</xref>, <xref ref-type="fig" rid="F2070496">d</xref>) Similar to male, except for the following. Larger than male, total length 14.36–16.08 mm (mean 15.06 mm, Suppl. material <xref ref-type="supplementary-material" rid="S606467">2</xref>).</p></tp:treatment-sec><tp:treatment-sec sec-type="Diagnosis"><title>Diagnosis</title><p>The rather slender body form of <italic><tp:taxon-name><tp:taxon-name-part taxon-name-part-type="genus">Z.</tp:taxon-name-part> <tp:taxon-name-part taxon-name-part-type="species">subimpressus</tp:taxon-name-part></tp:taxon-name></italic> is characteristic of the <italic><tp:taxon-name><tp:taxon-name-part taxon-name-part-type="genus">Zelus</tp:taxon-name-part> <tp:taxon-name-part taxon-name-part-type="species">puertoricensis</tp:taxon-name-part></tp:taxon-name></italic> species group (total length/width more than 8x). Both sexes are readily distinguished from <italic><tp:taxon-name><tp:taxon-name-part taxon-name-part-type="genus">Z.</tp:taxon-name-part> <tp:taxon-name-part taxon-name-part-type="species">puertoricensis</tp:taxon-name-part></tp:taxon-name></italic> by having a sloping dorsal surface on the postocular lobe. Males can be recognized by the robust, posteriorly directed medial process, apex bent and the short, cylindrical paramere. This is larger in <italic><tp:taxon-name><tp:taxon-name-part taxon-name-part-type="genus">Z.</tp:taxon-name-part> <tp:taxon-name-part taxon-name-part-type="species">subimpressus</tp:taxon-name-part></tp:taxon-name></italic> than in <italic><tp:taxon-name><tp:taxon-name-part taxon-name-part-type="genus">Z.</tp:taxon-name-part> <tp:taxon-name-part taxon-name-part-type="species">puertoricensis</tp:taxon-name-part></tp:taxon-name></italic> (Fig. <xref ref-type="fig" rid="F2056695">6</xref>).</p></tp:treatment-sec><tp:treatment-sec sec-type="Distribution"><title>Distribution</title><p>The Caribbean, the islands of Cuba and Hispaniola (Fig. <xref ref-type="fig" rid="F2070636">186</xref>). Countries with records: Cuba, Dominican Republic and Haiti.</p></tp:treatment-sec><tp:treatment-sec><!--Section generated to contain objects referenced in tp:taxon-treatment.--><fig-group id="F2070476" position="float" orientation="portrait"><caption><p><italic><tp:taxon-name><tp:taxon-name-part taxon-name-part-type="genus">Zelus</tp:taxon-name-part> <tp:taxon-name-part taxon-name-part-type="species">subimpressus</tp:taxon-name-part></tp:taxon-name></italic> Stål, 1872, habitus</p></caption><fig id="F2070493" position="float" orientation="portrait"><label>Figure 184a.</label><caption><p><italic><tp:taxon-name><tp:taxon-name-part taxon-name-part-type="genus">Zelus</tp:taxon-name-part> <tp:taxon-name-part taxon-name-part-type="species">subimpressus</tp:taxon-name-part></tp:taxon-name></italic> Stål, 1872, male, dorsal view (UCR_ENT 00017843, Ciego de Avila, Cuba)</p></caption><graphic xmlns:xlink="http://www.w3.org/1999/xlink" xlink:href="biodiversity_data_journal-4-e8150-g184_a.jpg" xlink:type="simple" position="float" orientation="portrait" id="oo_62736.jpg"/></fig><fig id="F2070494" position="float" orientation="portrait"><label>Figure 184b.</label><caption><p><italic><tp:taxon-name><tp:taxon-name-part taxon-name-part-type="genus">Zelus</tp:taxon-name-part> <tp:taxon-name-part taxon-name-part-type="species">subimpressus</tp:taxon-name-part></tp:taxon-name></italic> Stål, 1872, male, lateral view (UCR_ENT 00017843, Ciego de Avila, Cuba)</p></caption><graphic xmlns:xlink="http://www.w3.org/1999/xlink" xlink:href="biodiversity_data_journal-4-e8150-g184_b.jpg" xlink:type="simple" position="float" orientation="portrait" id="oo_62737.jpg"/></fig><fig id="F2070495" position="float" orientation="portrait"><label>Figure 184c.</label><caption><p><italic><tp:taxon-name><tp:taxon-name-part taxon-name-part-type="genus">Zelus</tp:taxon-name-part> <tp:taxon-name-part taxon-name-part-type="species">subimpressus</tp:taxon-name-part></tp:taxon-name></italic> Stål, 1872, female, dorsal view (UCR_ENT 00017850, Ciego de Avila, Cuba)</p></caption><graphic xmlns:xlink="http://www.w3.org/1999/xlink" xlink:href="biodiversity_data_journal-4-e8150-g184_c.jpg" xlink:type="simple" position="float" orientation="portrait" id="oo_62738.jpg"/></fig><fig id="F2070496" position="float" orientation="portrait"><label>Figure 184d.</label><caption><p><italic><tp:taxon-name><tp:taxon-name-part taxon-name-part-type="genus">Zelus</tp:taxon-name-part> <tp:taxon-name-part taxon-name-part-type="species">subimpressus</tp:taxon-name-part></tp:taxon-name></italic> Stål, 1872, female, lateral view (UCR_ENT 00017850, Ciego de Avila, Cuba)</p></caption><graphic xmlns:xlink="http://www.w3.org/1999/xlink" xlink:href="biodiversity_data_journal-4-e8150-g184_d.jpg" xlink:type="simple" position="float" orientation="portrait" id="oo_62739.jpg"/></fig></fig-group><fig-group id="F2070480" position="float" orientation="portrait"><caption><p><italic><tp:taxon-name><tp:taxon-name-part taxon-name-part-type="genus">Zelus</tp:taxon-name-part> <tp:taxon-name-part taxon-name-part-type="species">subimpressus</tp:taxon-name-part></tp:taxon-name></italic> Stål, 1872, male genitalic structures</p></caption><fig id="F2070586" position="float" orientation="portrait"><label>Figure 185a.</label><caption><p><italic><tp:taxon-name><tp:taxon-name-part taxon-name-part-type="genus">Zelus</tp:taxon-name-part> <tp:taxon-name-part taxon-name-part-type="species">subimpressus</tp:taxon-name-part></tp:taxon-name></italic> Stål, 1872, pygophore, lateral and posterior views</p></caption><graphic xmlns:xlink="http://www.w3.org/1999/xlink" xlink:href="biodiversity_data_journal-4-e8150-g185_a.png" xlink:type="simple" position="float" orientation="portrait" id="oo_62740.png"/></fig><fig id="F2070587" position="float" orientation="portrait"><label>Figure 185b.</label><caption><p><italic><tp:taxon-name><tp:taxon-name-part taxon-name-part-type="genus">Zelus</tp:taxon-name-part> <tp:taxon-name-part taxon-name-part-type="species">subimpressus</tp:taxon-name-part></tp:taxon-name></italic> Stål, 1872, phallus, dorsal view</p></caption><graphic xmlns:xlink="http://www.w3.org/1999/xlink" xlink:href="biodiversity_data_journal-4-e8150-g185_b.png" xlink:type="simple" position="float" orientation="portrait" id="oo_62741.png"/></fig></fig-group><fig id="F2070636" position="float" orientation="portrait"><label>Figure 186.</label><caption><p><italic><tp:taxon-name><tp:taxon-name-part taxon-name-part-type="genus">Zelus</tp:taxon-name-part> <tp:taxon-name-part taxon-name-part-type="species">subimpressus</tp:taxon-name-part></tp:taxon-name></italic> Stål, 1872, specimen record map</p></caption><graphic xmlns:xlink="http://www.w3.org/1999/xlink" xlink:href="biodiversity_data_journal-4-e8150-g186.png" position="float" id="oo_62742.png" orientation="portrait" xlink:type="simple"/></fig><fig id="F2070493" position="float" orientation="portrait"><label>Figure 184a.</label><caption><p><italic><tp:taxon-name><tp:taxon-name-part taxon-name-part-type="genus">Zelus</tp:taxon-name-part> <tp:taxon-name-part taxon-name-part-type="species">subimpressus</tp:taxon-name-part></tp:taxon-name></italic> Stål, 1872, male, dorsal view (UCR_ENT 00017843, Ciego de Avila, Cuba)</p></caption><graphic xmlns:xlink="http://www.w3.org/1999/xlink" xlink:href="biodiversity_data_journal-4-e8150-g184_a.jpg" xlink:type="simple" position="float" orientation="portrait" id="oo_62736.jpg"/></fig><fig id="F2070494" position="float" orientation="portrait"><label>Figure 184b.</label><caption><p><italic><tp:taxon-name><tp:taxon-name-part taxon-name-part-type="genus">Zelus</tp:taxon-name-part> <tp:taxon-name-part taxon-name-part-type="species">subimpressus</tp:taxon-name-part></tp:taxon-name></italic> Stål, 1872, male, lateral view (UCR_ENT 00017843, Ciego de Avila, Cuba)</p></caption><graphic xmlns:xlink="http://www.w3.org/1999/xlink" xlink:href="biodiversity_data_journal-4-e8150-g184_b.jpg" xlink:type="simple" position="float" orientation="portrait" id="oo_62737.jpg"/></fig><supplementary-material xmlns:xlink="http://www.w3.org/1999/xlink" id="S606467" orientation="portrait" position="float" xlink:type="simple"><label>Supplementary material 2</label><caption><p>Measurements of species of <tp:taxon-name><tp:taxon-name-part taxon-name-part-type="genus">Zelus</tp:taxon-name-part></tp:taxon-name> Fabricius, 1803</p></caption><p>Data type: morphological, morphological measurements</p><p>Brief description: Measurements of species of <italic><tp:taxon-name><tp:taxon-name-part taxon-name-part-type="genus">Zelus</tp:taxon-name-part></tp:taxon-name></italic> Fabricius, 1803.</p><p>File: oo_91807.xlsx</p><media xlink:href="biodiversity_data_journal-4-e8150-s002.xlsx" mimetype="Microsoft Excel Document" mime-subtype="xlsx" position="float" orientation="portrait" xlink:type="simple"/><attrib specific-use="authors">Guanyang Zhang, Elwood Hart, Christiane Weirauch</attrib></supplementary-material><fig id="F2070495" position="float" orientation="portrait"><label>Figure 184c.</label><caption><p><italic><tp:taxon-name><tp:taxon-name-part taxon-name-part-type="genus">Zelus</tp:taxon-name-part> <tp:taxon-name-part taxon-name-part-type="species">subimpressus</tp:taxon-name-part></tp:taxon-name></italic> Stål, 1872, female, dorsal view (UCR_ENT 00017850, Ciego de Avila, Cuba)</p></caption><graphic xmlns:xlink="http://www.w3.org/1999/xlink" xlink:href="biodiversity_data_journal-4-e8150-g184_c.jpg" xlink:type="simple" position="float" orientation="portrait" id="oo_62738.jpg"/></fig><fig id="F2070496" position="float" orientation="portrait"><label>Figure 184d.</label><caption><p><italic><tp:taxon-name><tp:taxon-name-part taxon-name-part-type="genus">Zelus</tp:taxon-name-part> <tp:taxon-name-part taxon-name-part-type="species">subimpressus</tp:taxon-name-part></tp:taxon-name></italic> Stål, 1872, female, lateral view (UCR_ENT 00017850, Ciego de Avila, Cuba)</p></caption><graphic xmlns:xlink="http://www.w3.org/1999/xlink" xlink:href="biodiversity_data_journal-4-e8150-g184_d.jpg" xlink:type="simple" position="float" orientation="portrait" id="oo_62739.jpg"/></fig><fig id="F2056695" position="float" orientation="portrait"><label>Figure 6.</label><caption><p><italic><tp:taxon-name><tp:taxon-name-part taxon-name-part-type="genus">Zelus</tp:taxon-name-part> <tp:taxon-name-part taxon-name-part-type="species">puertoricensis</tp:taxon-name-part></tp:taxon-name></italic> species group, male genitalic structures</p></caption><graphic xmlns:xlink="http://www.w3.org/1999/xlink" xlink:href="biodiversity_data_journal-4-e8150-g006.png" position="float" id="oo_75297.png" orientation="portrait" xlink:type="simple"/></fig></tp:treatment-sec></tp:taxon-treatment>
